# Supplementary material for: Phenotype discovery from population brain imaging
Source: Med Image Anal. 2021 Jul;71:102050. doi: 10.1016/j.media.2021.102050 (PMC8850869; doi:10.1016/j.media.2021.102050)
Supplement: Supplementary Data S1 — Supplementary Raw Research Data. This is open data under the CC BY license http://creativecommons.org/licenses/by/4.0/ [file mmc1.txt]

Names of nIDPs in HCP
ASR_Aggr_Pct
ASR_Aggr_Raw
ASR_Anxd_Pct
ASR_Anxd_Raw
ASR_Attn_Pct
ASR_Attn_Raw
ASR_Crit_Raw
ASR_Extn_Raw
ASR_Extn_T
ASR_Intn_Raw
ASR_Intn_T
ASR_Intr_Pct
ASR_Intr_Raw
ASR_Oth_Raw
ASR_Rule_Pct
ASR_Rule_Raw
ASR_Soma_Pct
ASR_Soma_Raw
ASR_TAO_Sum
ASR_Thot_Pct
ASR_Thot_Raw
ASR_Totp_Raw
ASR_Totp_T
ASR_Witd_Pct
ASR_Witd_Raw
AngAffect_Unadj
AngAggr_Unadj
AngHostil_Unadj
Avg_Weekday_Any_Tobacco_7days
Avg_Weekday_Beer_Wine_Cooler_7days
Avg_Weekday_Cigarettes_7days
Avg_Weekday_Drinks_7days
Avg_Weekday_Wine_7days
Avg_Weekend_Any_Tobacco_7days
Avg_Weekend_Beer_Wine_Cooler_7days
Avg_Weekend_Cigarettes_7days
Avg_Weekend_Drinks_7days
Avg_Weekend_Hard_Liquor_7days
Avg_Weekend_Wine_7days
CardSort_AgeAdj
CardSort_Unadj
Correction
DDisc_AUC_200
DDisc_AUC_40K
DSM_Adh_Pct
DSM_Adh_Raw
DSM_Antis_Pct
DSM_Antis_Raw
DSM_Anxi_Pct
DSM_Anxi_Raw
DSM_Avoid_Pct
DSM_Avoid_Raw
DSM_Depr_Pct
DSM_Depr_Raw
DSM_Hype_Raw
DSM_Inat_Raw
DSM_Somp_Pct
DSM_Somp_Raw
Dexterity_AgeAdj
Dexterity_Unadj
ER40ANG
ER40FEAR
ER40NOE
ER40SAD
ER40_CR
EVA_Denom
EmotSupp_Unadj
FamHist_Fath_Dep
FamHist_Fath_DrgAlc
FamHist_Fath_None
FamHist_Moth_Dep
FamHist_Moth_None
FearAffect_Unadj
FearSomat_Unadj
Flanker_AgeAdj
Flanker_Unadj
Friendship_Unadj
IWRD_TOT
InstruSupp_Unadj
LifeSatisf_Unadj
ListSort_AgeAdj
ListSort_Unadj
Loneliness_Unadj
MMSE_Score
Mars_Final
Mars_Log_Score
MeanPurp_Unadj
NEOFAC_A
NEOFAC_C
NEOFAC_E
NEOFAC_N
NEOFAC_O
Num_Days_Drank_7days
Num_Days_Used_Any_Tobacco_7days
Odor_AgeAdj
Odor_Unadj
PMAT24_A_CR
PSQI_Score
PainInterf_Tscore
PercHostil_Unadj
PercReject_Unadj
PercStress_Unadj
PicSeq_AgeAdj
PicSeq_Unadj
PicVocab_AgeAdj
PicVocab_Unadj
PosAffect_Unadj
ProcSpeed_AgeAdj
ProcSpeed_Unadj
ReadEng_AgeAdj
ReadEng_Unadj
SCPT_SEN
SCPT_SPEC
SSAGA_Agoraphobia
SSAGA_Alc_12_Drinks_Per_Day
SSAGA_Alc_12_Frq
SSAGA_Alc_12_Frq_5plus
SSAGA_Alc_12_Frq_Drk
SSAGA_Alc_12_Max_Drinks
SSAGA_Alc_Age_1st_Use
SSAGA_Alc_D4_Ab_Dx
SSAGA_Alc_D4_Ab_Sx
SSAGA_Alc_D4_Dp_Sx
SSAGA_Alc_Hvy_Drinks_Per_Day
SSAGA_Alc_Hvy_Frq
SSAGA_Alc_Hvy_Frq_5plus
SSAGA_Alc_Hvy_Frq_Drk
SSAGA_Alc_Hvy_Max_Drinks
SSAGA_ChildhoodConduct
SSAGA_Depressive_Ep
SSAGA_Depressive_Sx
SSAGA_Mj_Ab_Dep
SSAGA_Mj_Times_Used
SSAGA_Mj_Use
SSAGA_PanicDisorder
SSAGA_TB_Smoking_History
SSAGA_TB_Still_Smoking
SSAGA_Times_Used_Cocaine
SSAGA_Times_Used_Hallucinogens
SSAGA_Times_Used_Illicits
SSAGA_Times_Used_Opiates
SSAGA_Times_Used_Sedatives
SSAGA_Times_Used_Stimulants
Sadness_Unadj
SelfEff_Unadj
THC
Taste_AgeAdj
Taste_Unadj
Times_Used_Any_Tobacco_Today
Total_Any_Tobacco_7days
Total_Beer_Wine_Cooler_7days
Total_Cigarettes_7days
Total_Drinks_7days
Total_Hard_Liquor_7days
Total_Wine_7days
VSPLOT_CRTE
VSPLOT_OFF
VSPLOT_TC
