# Supplementary material for: Phenotype discovery from population brain imaging
Source: Med Image Anal. 2021 Jul;71:102050. doi: 10.1016/j.media.2021.102050 (PMC8850869; doi:10.1016/j.media.2021.102050)
Supplement: Supplementary Data S2 — Supplementary Raw Research Data. This is open data under the CC BY license http://creativecommons.org/licenses/by/4.0/ [file mmc2.txt]

Names of nIDPs in UK Biobank
"Place of birth in UK - north co-ordinate (0.0)"
"Place of birth in UK - north co-ordinate (1.0)"
"Place of birth in UK - north co-ordinate (2.0)"
"Place of birth in UK - east co-ordinate (0.0)"
"Place of birth in UK - east co-ordinate (1.0)"
"Place of birth in UK - east co-ordinate (2.0)"
"Breastfed as a baby (0.0)"
"Breastfed as a baby (1.0)"
"Breastfed as a baby (2.0)"
"Comparative body size at age 10 (0.0)"
"Comparative body size at age 10 (1.0)"
"Comparative body size at age 10 (2.0)"
"Comparative height size at age 10 (0.0)"
"Comparative height size at age 10 (1.0)"
"Comparative height size at age 10 (2.0)"
"Childhood sunburn occasions (0.0)"
"Childhood sunburn occasions (1.0)"
"Childhood sunburn occasions (2.0)"
"Adopted as a child (0.0)"
"Adopted as a child (1.0)"
"Adopted as a child (2.0)"
"Part of a multiple birth (0.0)"
"Part of a multiple birth (1.0)"
"Part of a multiple birth (2.0)"
"Maternal smoking around birth (0.0)"
"Maternal smoking around birth (1.0)"
"Maternal smoking around birth (2.0)"
"Birth weight (0.0)"
"Birth weight (1.0)"
"Birth weight (2.0)"
"Verbal interview duration (0.0)"
"Verbal interview duration (1.0)"
"Verbal interview duration (2.0)"
"Biometrics duration (0.0)"
"Biometrics duration (1.0)"
"Biometrics duration (2.0)"
"Sample collection duration (0.0)"
"Sample collection duration (1.0)"
"Sample collection duration (2.0)"
"Conclusion duration (0.0)"
"Conclusion duration (1.0)"
"Conclusion duration (2.0)"
"Job code (0.0)"
"Job code (1.0)"
"Job code (2.0)"
"Townsend deprivation index at recruitment (0.0)"
"Type of accommodation lived in (0.0)"
"Type of accommodation lived in (1.0)"
"Type of accommodation lived in (2.0)"
"Own or rent accommodation lived in (0.0)"
"Own or rent accommodation lived in (1.0)"
"Own or rent accommodation lived in (2.0)"
"Length of time at current address (0.0)"
"Length of time at current address (1.0)"
"Length of time at current address (2.0)"
"Number in household (0.0)"
"Number in household (1.0)"
"Number in household (2.0)"
"Number of vehicles in household (0.0)"
"Number of vehicles in household (1.0)"
"Number of vehicles in household (2.0)"
"Average total household income before tax (0.0)"
"Average total household income before tax (1.0)"
"Average total household income before tax (2.0)"
"Length of working week for main job (0.0)"
"Length of working week for main job (1.0)"
"Length of working week for main job (2.0)"
"Frequency of travelling from home to job workplace (0.0)"
"Frequency of travelling from home to job workplace (1.0)"
"Frequency of travelling from home to job workplace (2.0)"
"Frequency of friend/family visits (0.0)"
"Frequency of friend/family visits (1.0)"
"Frequency of friend/family visits (2.0)"
"Father still alive (0.0)"
"Father still alive (1.0)"
"Father still alive (2.0)"
"Father's age at death (0.0)"
"Father's age at death (1.0)"
"Father's age at death (2.0)"
"Mother still alive (0.0)"
"Mother still alive (1.0)"
"Mother still alive (2.0)"
"Mother's age (0.0)"
"Mother's age (1.0)"
"Mother's age (2.0)"
"Number of full brothers (0.0)"
"Number of full brothers (1.0)"
"Number of full brothers (2.0)"
"Number of full sisters (0.0)"
"Number of full sisters (1.0)"
"Number of full sisters (2.0)"
"Age first had sexual intercourse (0.0)"
"Age first had sexual intercourse (1.0)"
"Age first had sexual intercourse (2.0)"
"Lifetime number of sexual partners (0.0)"
"Lifetime number of sexual partners (1.0)"
"Lifetime number of sexual partners (2.0)"
"Ever had same-sex intercourse (0.0)"
"Ever had same-sex intercourse (1.0)"
"Ever had same-sex intercourse (2.0)"
"Plays computer games (0.0)"
"Plays computer games (1.0)"
"Plays computer games (2.0)"
"Relative age of first facial hair (0.0)"
"Relative age of first facial hair (1.0)"
"Relative age of first facial hair (2.0)"
"Relative age voice broke (0.0)"
"Relative age voice broke (1.0)"
"Relative age voice broke (2.0)"
"Hair/balding pattern (0.0)"
"Hair/balding pattern (1.0)"
"Hair/balding pattern (2.0)"
"Number of children fathered (0.0)"
"Number of children fathered (1.0)"
"Number of children fathered (2.0)"
"Use of sun/uv protection (0.0)"
"Use of sun/uv protection (1.0)"
"Use of sun/uv protection (2.0)"
"Frequency of solarium/sunlamp use (0.0)"
"Frequency of solarium/sunlamp use (1.0)"
"Frequency of solarium/sunlamp use (2.0)"
"Age when periods started (menarche) (0.0)"
"Age when periods started (menarche) (1.0)"
"Age when periods started (menarche) (2.0)"
"Had menopause (0.0)"
"Had menopause (1.0)"
"Had menopause (2.0)"
"Number of live births (0.0)"
"Birth weight of first child (0.0)"
"Birth weight of first child (1.0)"
"Birth weight of first child (2.0)"
"Age at first live birth (0.0)"
"Age at last live birth (0.0)"
"Age at last live birth (1.0)"
"Age at last live birth (2.0)"
"Ever had stillbirth, spontaneous miscarriage or termination (0.0)"
"Ever had stillbirth, spontaneous miscarriage or termination (1.0)"
"Ever had stillbirth, spontaneous miscarriage or termination (2.0)"
"Ever taken oral contraceptive pill (0.0)"
"Ever taken oral contraceptive pill (1.0)"
"Ever taken oral contraceptive pill (2.0)"
"Age started oral contraceptive pill (0.0)"
"Age started oral contraceptive pill (1.0)"
"Age started oral contraceptive pill (2.0)"
"Age when last used oral contraceptive pill (0.0)"
"Age when last used oral contraceptive pill (1.0)"
"Age when last used oral contraceptive pill (2.0)"
"Ever used hormone-replacement therapy (HRT) (0.0)"
"Ever used hormone-replacement therapy (HRT) (1.0)"
"Ever used hormone-replacement therapy (HRT) (2.0)"
"Age at hysterectomy (0.0)"
"Age at hysterectomy (1.0)"
"Age at hysterectomy (2.0)"
"Bilateral oophorectomy (both ovaries removed) (0.0)"
"Bilateral oophorectomy (both ovaries removed) (1.0)"
"Bilateral oophorectomy (both ovaries removed) (2.0)"
"Father's age (0.0)"
"Father's age (1.0)"
"Father's age (2.0)"
"Mother's age at death (0.0)"
"Mother's age at death (1.0)"
"Mother's age at death (2.0)"
"Age started hormone-replacement therapy (HRT) (0.0)"
"Age started hormone-replacement therapy (HRT) (1.0)"
"Age started hormone-replacement therapy (HRT) (2.0)"
"Age last used hormone-replacement therapy (HRT) (0.0)"
"Age last used hormone-replacement therapy (HRT) (1.0)"
"Age last used hormone-replacement therapy (HRT) (2.0)"
"Age at menopause (last menstrual period) (0.0)"
"Age at menopause (last menstrual period) (1.0)"
"Age at menopause (last menstrual period) (2.0)"
"Ever had hysterectomy (womb removed) (0.0)"
"Ever had hysterectomy (womb removed) (1.0)"
"Ever had hysterectomy (womb removed) (2.0)"
"Year immigrated to UK (United Kingdom) (0.0)"
"Lifetime number of same-sex sexual partners (0.0)"
"Lifetime number of same-sex sexual partners (1.0)"
"Lifetime number of same-sex sexual partners (2.0)"
"Time since last menstrual period (0.0)"
"Time since last menstrual period (1.0)"
"Time since last menstrual period (2.0)"
"Length of menstrual cycle (0.0)"
"Length of menstrual cycle (1.0)"
"Length of menstrual cycle (2.0)"
"Menstruating today (0.0)"
"Menstruating today (1.0)"
"Menstruating today (2.0)"
"Number of stillbirths (0.0)"
"Number of stillbirths (1.0)"
"Number of stillbirths (2.0)"
"Number of spontaneous miscarriages (0.0)"
"Number of spontaneous miscarriages (1.0)"
"Number of spontaneous miscarriages (2.0)"
"Number of pregnancy terminations (0.0)"
"Number of pregnancy terminations (1.0)"
"Number of pregnancy terminations (2.0)"
"Age of primiparous women at birth of child (0.0)"
"Age at bilateral oophorectomy (both ovaries removed) (0.0)"
"Age at bilateral oophorectomy (both ovaries removed) (1.0)"
"Age at bilateral oophorectomy (both ovaries removed) (2.0)"
"Adopted father still alive (0.0)"
"Adopted father still alive (2.0)"
"Adopted mother still alive (0.0)"
"Adopted mother still alive (1.0)"
"Adopted mother still alive (2.0)"
"Number of adopted brothers (0.0)"
"Number of adopted brothers (1.0)"
"Number of adopted brothers (2.0)"
"Number of adopted sisters (0.0)"
"Number of adopted sisters (1.0)"
"Number of adopted sisters (2.0)"
"Non-accidental death in close genetic family (0.0)"
"Non-accidental death in close genetic family (1.0)"
"Non-accidental death in close genetic family (2.0)"
"Private healthcare (0.0)"
"Private healthcare (1.0)"
"Private healthcare (2.0)"
"Noisy workplace (0.0)"
"Noisy workplace (1.0)"
"Noisy workplace (2.0)"
"Loud music exposure frequency (0.0)"
"Loud music exposure frequency (1.0)"
"Loud music exposure frequency (2.0)"
"Number of older siblings (0.0)"
"Number of older siblings (1.0)"
"Number of older siblings (2.0)"
"Qualifications (0.0)"
"Qualifications (0.1)"
"Qualifications (0.2)"
"Qualifications (1.0)"
"Qualifications (1.1)"
"Qualifications (1.2)"
"Qualifications (2.0)"
"Qualifications (2.1)"
"Qualifications (2.2)"
"Current employment status (0.0)"
"Current employment status (0.1)"
"Current employment status (0.2)"
"Current employment status (1.0)"
"Current employment status (1.1)"
"Current employment status (1.2)"
"Current employment status (2.0)"
"Current employment status (2.1)"
"Current employment status (2.2)"
"Gas or solid-fuel cooking/heating (0.0)"
"Gas or solid-fuel cooking/heating (0.1)"
"Gas or solid-fuel cooking/heating (1.0)"
"Gas or solid-fuel cooking/heating (1.1)"
"Gas or solid-fuel cooking/heating (2.0)"
"Gas or solid-fuel cooking/heating (2.1)"
"Heating type(s) in home (0.0)"
"Heating type(s) in home (0.1)"
"Heating type(s) in home (1.0)"
"Heating type(s) in home (2.0)"
"Heating type(s) in home (2.1)"
"How are people in household related to participant (0.0)"
"How are people in household related to participant (0.1)"
"How are people in household related to participant (0.2)"
"How are people in household related to participant (1.0)"
"How are people in household related to participant (1.1)"
"How are people in household related to participant (1.2)"
"How are people in household related to participant (2.0)"
"How are people in household related to participant (2.1)"
"How are people in household related to participant (2.2)"
"Illness, injury, bereavement, stress in last 2 years (0.0)"
"Illness, injury, bereavement, stress in last 2 years (0.1)"
"Illness, injury, bereavement, stress in last 2 years (0.2)"
"Illness, injury, bereavement, stress in last 2 years (1.0)"
"Illness, injury, bereavement, stress in last 2 years (1.1)"
"Illness, injury, bereavement, stress in last 2 years (1.2)"
"Illness, injury, bereavement, stress in last 2 years (2.0)"
"Illness, injury, bereavement, stress in last 2 years (2.1)"
"Illness, injury, bereavement, stress in last 2 years (2.2)"
"Attendance/disability/mobility allowance (0.0)"
"Attendance/disability/mobility allowance (0.1)"
"Attendance/disability/mobility allowance (1.0)"
"Attendance/disability/mobility allowance (2.0)"
"Attendance/disability/mobility allowance (2.1)"
"Leisure/social activities (0.0)"
"Leisure/social activities (0.1)"
"Leisure/social activities (0.2)"
"Leisure/social activities (0.3)"
"Leisure/social activities (1.0)"
"Leisure/social activities (1.1)"
"Leisure/social activities (1.2)"
"Leisure/social activities (2.0)"
"Leisure/social activities (2.1)"
"Leisure/social activities (2.2)"
"Leisure/social activities (2.3)"
"Regular use of hands-free device/speakerphone with mobile phone (pilot) (0.0)"
"Internet user (pilot) (0.0)"
"Willing to be contacted by email (pilot) (0.0)"
"Illness, injury, bereavement, stress in last 2 years (pilot) (0.0)"
"Qualifications (pilot) (0.0)"
"Qualifications (pilot) (0.1)"
"Qualifications (pilot) (0.2)"
"Frequency of friend/family visits (pilot) (0.0)"
"Time using mobile phone in last 3 months (pilot) (0.0)"
"Gas or solid-fuel cooking/heating (pilot) (0.0)"
"Gas or solid-fuel cooking/heating (pilot) (0.1)"
"Average total household income before tax (pilot) (0.0)"
"Difference in mobile phone use compared to one year previously (pilot) (0.0)"
"Home location at assessment - east co-ordinate (rounded) (0.0)"
"Home location at assessment - east co-ordinate (rounded) (1.0)"
"Home location at assessment - east co-ordinate (rounded) (2.0)"
"Home location at assessment - north co-ordinate (rounded) (0.0)"
"Home location at assessment - north co-ordinate (rounded) (1.0)"
"Home location at assessment - north co-ordinate (rounded) (2.0)"
"Illnesses of mother (0.0)"
"Illnesses of mother (0.1)"
"Illnesses of mother (0.2)"
"Illnesses of mother (0.3)"
"Illnesses of mother (0.4)"
"Illnesses of mother (1.0)"
"Illnesses of mother (1.1)"
"Illnesses of mother (1.2)"
"Illnesses of mother (1.3)"
"Illnesses of mother (1.4)"
"Illnesses of mother (2.0)"
"Illnesses of mother (2.1)"
"Illnesses of mother (2.2)"
"Illnesses of mother (2.3)"
"Illnesses of mother (2.4)"
"Illnesses of siblings (0.0)"
"Illnesses of siblings (0.1)"
"Illnesses of siblings (0.2)"
"Illnesses of siblings (0.3)"
"Illnesses of siblings (0.4)"
"Illnesses of siblings (1.0)"
"Illnesses of siblings (1.1)"
"Illnesses of siblings (1.2)"
"Illnesses of siblings (1.3)"
"Illnesses of siblings (2.0)"
"Illnesses of siblings (2.1)"
"Illnesses of siblings (2.2)"
"Illnesses of siblings (2.3)"
"Illnesses of siblings (2.4)"
"Illnesses of adopted father (0.0)"
"Illnesses of adopted father (0.1)"
"Illnesses of adopted father (2.0)"
"Illnesses of adopted father (2.1)"
"Illnesses of adopted mother (0.0)"
"Illnesses of adopted mother (0.1)"
"Illnesses of adopted mother (2.0)"
"Illnesses of adopted mother (2.1)"
"Home area population density - urban or rural (0.0)"
"Current employment status - corrected (0.0)"
"Cascot confidence score (0.0)"
"Year ended full time education (0.0)"
"Number of jobs held (0.0)"
"Workplace very noisy (0.0)"
"Workplace very noisy (0.1)"
"Workplace very noisy (0.2)"
"Workplace very noisy (0.3)"
"Workplace very noisy (0.4)"
"Workplace very noisy (0.5)"
"Workplace very noisy (0.6)"
"Workplace very noisy (0.7)"
"Workplace very noisy (0.8)"
"Workplace very noisy (0.9)"
"Workplace very noisy (0.10)"
"Workplace very noisy (0.11)"
"Date first recorded at location (0.0)"
"Date first recorded at location (0.1)"
"Date first recorded at location (0.2)"
"Date first recorded at location (0.3)"
"Date first recorded at location (0.4)"
"Date first recorded at location (0.5)"
"Date first recorded at location (0.6)"
"Home location - east co-ordinate (rounded) (0.0)"
"Home location - east co-ordinate (rounded) (0.1)"
"Home location - east co-ordinate (rounded) (0.2)"
"Home location - east co-ordinate (rounded) (0.3)"
"Home location - east co-ordinate (rounded) (0.4)"
"Home location - east co-ordinate (rounded) (0.5)"
"Home location - east co-ordinate (rounded) (0.6)"
"Home location - north co-ordinate (rounded) (0.0)"
"Home location - north co-ordinate (rounded) (0.1)"
"Home location - north co-ordinate (rounded) (0.2)"
"Home location - north co-ordinate (rounded) (0.3)"
"Home location - north co-ordinate (rounded) (0.4)"
"Home location - north co-ordinate (rounded) (0.5)"
"Home location - north co-ordinate (rounded) (0.6)"
"Duration of strenuous sports (0.0)"
"Duration of strenuous sports (1.0)"
"Duration of strenuous sports (2.0)"
"Frequency of light DIY in last 4 weeks (0.0)"
"Frequency of light DIY in last 4 weeks (1.0)"
"Frequency of light DIY in last 4 weeks (2.0)"
"Distance between home and job workplace (0.0)"
"Distance between home and job workplace (1.0)"
"Distance between home and job workplace (2.0)"
"Job involves mainly walking or standing (0.0)"
"Job involves mainly walking or standing (1.0)"
"Job involves mainly walking or standing (2.0)"
"Job involves heavy manual or physical work (0.0)"
"Job involves heavy manual or physical work (1.0)"
"Job involves heavy manual or physical work (2.0)"
"Job involves shift work (0.0)"
"Job involves shift work (1.0)"
"Job involves shift work (2.0)"
"Age completed full time education (0.0)"
"Age completed full time education (1.0)"
"Age completed full time education (2.0)"
"Number of days/week walked 10+ minutes (0.0)"
"Number of days/week walked 10+ minutes (1.0)"
"Number of days/week walked 10+ minutes (2.0)"
"Duration of walks (0.0)"
"Duration of walks (1.0)"
"Duration of walks (2.0)"
"Number of days/week of moderate physical activity 10+ minutes (0.0)"
"Number of days/week of moderate physical activity 10+ minutes (1.0)"
"Number of days/week of moderate physical activity 10+ minutes (2.0)"
"Duration of moderate activity (0.0)"
"Duration of moderate activity (1.0)"
"Duration of moderate activity (2.0)"
"Number of days/week of vigorous physical activity 10+ minutes (0.0)"
"Number of days/week of vigorous physical activity 10+ minutes (1.0)"
"Number of days/week of vigorous physical activity 10+ minutes (2.0)"
"Duration of vigorous activity (0.0)"
"Duration of vigorous activity (1.0)"
"Duration of vigorous activity (2.0)"
"Usual walking pace (0.0)"
"Usual walking pace (1.0)"
"Usual walking pace (2.0)"
"Frequency of stair climbing in last 4 weeks (0.0)"
"Frequency of stair climbing in last 4 weeks (1.0)"
"Frequency of stair climbing in last 4 weeks (2.0)"
"Frequency of walking for pleasure in last 4 weeks (0.0)"
"Frequency of walking for pleasure in last 4 weeks (1.0)"
"Frequency of walking for pleasure in last 4 weeks (2.0)"
"Duration walking for pleasure (0.0)"
"Duration walking for pleasure (1.0)"
"Duration walking for pleasure (2.0)"
"Frequency of strenuous sports in last 4 weeks (0.0)"
"Frequency of strenuous sports in last 4 weeks (1.0)"
"Frequency of strenuous sports in last 4 weeks (2.0)"
"Duration of light DIY (0.0)"
"Duration of light DIY (1.0)"
"Duration of light DIY (2.0)"
"Time spend outdoors in summer (0.0)"
"Time spend outdoors in summer (1.0)"
"Time spend outdoors in summer (2.0)"
"Time spent outdoors in winter (0.0)"
"Time spent outdoors in winter (1.0)"
"Time spent outdoors in winter (2.0)"
"Time spent watching television (TV) (0.0)"
"Time spent watching television (TV) (1.0)"
"Time spent watching television (TV) (2.0)"
"Time spent using computer (0.0)"
"Time spent using computer (1.0)"
"Time spent using computer (2.0)"
"Time spent driving (0.0)"
"Time spent driving (1.0)"
"Time spent driving (2.0)"
"Drive faster than motorway speed limit (0.0)"
"Drive faster than motorway speed limit (1.0)"
"Drive faster than motorway speed limit (2.0)"
"Length of mobile phone use (0.0)"
"Length of mobile phone use (1.0)"
"Length of mobile phone use (2.0)"
"Weekly usage of mobile phone in last 3 months (0.0)"
"Weekly usage of mobile phone in last 3 months (1.0)"
"Weekly usage of mobile phone in last 3 months (2.0)"
"Hands-free device/speakerphone use with mobile phone in last 3 month (0.0)"
"Hands-free device/speakerphone use with mobile phone in last 3 month (1.0)"
"Hands-free device/speakerphone use with mobile phone in last 3 month (2.0)"
"Difference in mobile phone use compared to two years previously (0.0)"
"Difference in mobile phone use compared to two years previously (1.0)"
"Difference in mobile phone use compared to two years previously (2.0)"
"Usual side of head for mobile phone use (0.0)"
"Usual side of head for mobile phone use (1.0)"
"Usual side of head for mobile phone use (2.0)"
"Sleep duration (0.0)"
"Sleep duration (1.0)"
"Sleep duration (2.0)"
"Getting up in morning (0.0)"
"Getting up in morning (1.0)"
"Getting up in morning (2.0)"
"Morning/evening person (chronotype) (0.0)"
"Morning/evening person (chronotype) (1.0)"
"Morning/evening person (chronotype) (2.0)"
"Nap during day (0.0)"
"Nap during day (1.0)"
"Nap during day (2.0)"
"Sleeplessness / insomnia (0.0)"
"Sleeplessness / insomnia (1.0)"
"Sleeplessness / insomnia (2.0)"
"Snoring (0.0)"
"Snoring (1.0)"
"Snoring (2.0)"
"Daytime dozing / sleeping (narcolepsy) (0.0)"
"Daytime dozing / sleeping (narcolepsy) (1.0)"
"Daytime dozing / sleeping (narcolepsy) (2.0)"
"Frequency of heavy DIY in last 4 weeks (0.0)"
"Frequency of heavy DIY in last 4 weeks (1.0)"
"Frequency of heavy DIY in last 4 weeks (2.0)"
"Duration of heavy DIY (0.0)"
"Duration of heavy DIY (1.0)"
"Duration of heavy DIY (2.0)"
"Job involve night shift work (0.0)"
"Job involve night shift work (1.0)"
"Job involve night shift work (2.0)"
"Frequency of other exercises in last 4 weeks (0.0)"
"Frequency of other exercises in last 4 weeks (1.0)"
"Frequency of other exercises in last 4 weeks (2.0)"
"Duration of other exercises (0.0)"
"Duration of other exercises (1.0)"
"Duration of other exercises (2.0)"
"Transport type for commuting to job workplace (0.0)"
"Transport type for commuting to job workplace (0.1)"
"Transport type for commuting to job workplace (0.2)"
"Transport type for commuting to job workplace (1.0)"
"Transport type for commuting to job workplace (1.1)"
"Transport type for commuting to job workplace (1.2)"
"Transport type for commuting to job workplace (2.0)"
"Transport type for commuting to job workplace (2.1)"
"Transport type for commuting to job workplace (2.2)"
"Types of transport used (excluding work) (0.0)"
"Types of transport used (excluding work) (0.1)"
"Types of transport used (excluding work) (0.2)"
"Types of transport used (excluding work) (1.0)"
"Types of transport used (excluding work) (1.1)"
"Types of transport used (excluding work) (1.2)"
"Types of transport used (excluding work) (2.0)"
"Types of transport used (excluding work) (2.1)"
"Types of transport used (excluding work) (2.2)"
"Types of physical activity in last 4 weeks (0.0)"
"Types of physical activity in last 4 weeks (0.1)"
"Types of physical activity in last 4 weeks (0.2)"
"Types of physical activity in last 4 weeks (0.3)"
"Types of physical activity in last 4 weeks (1.0)"
"Types of physical activity in last 4 weeks (1.1)"
"Types of physical activity in last 4 weeks (1.2)"
"Types of physical activity in last 4 weeks (1.3)"
"Types of physical activity in last 4 weeks (2.0)"
"Types of physical activity in last 4 weeks (2.1)"
"Types of physical activity in last 4 weeks (2.2)"
"Types of physical activity in last 4 weeks (2.3)"
"Duration of walks (pilot) (0.0)"
"Duration of moderate physical activity (pilot) (0.0)"
"Duration of vigorous physical activity (pilot) (0.0)"
"Work hours - lumped category (0.0)"
"Work hours - lumped category (0.1)"
"Work hours - lumped category (0.2)"
"Work hours - lumped category (0.3)"
"Work hours - lumped category (0.4)"
"Work hours - lumped category (0.5)"
"Work hours - lumped category (0.6)"
"Work hours - lumped category (0.7)"
"Work hours - lumped category (0.8)"
"Work hours - lumped category (0.9)"
"Work hours - lumped category (0.10)"
"Work hours per week - exact value (0.0)"
"Work hours per week - exact value (0.1)"
"Work hours per week - exact value (0.2)"
"Work hours per week - exact value (0.3)"
"Work hours per week - exact value (0.4)"
"Work hours per week - exact value (0.5)"
"Work hours per week - exact value (0.6)"
"Work hours per week - exact value (0.7)"
"Work hours per week - exact value (0.8)"
"Work hours per week - exact value (0.9)"
"Workplace very cold (0.0)"
"Workplace very cold (0.1)"
"Workplace very cold (0.2)"
"Workplace very cold (0.3)"
"Workplace very cold (0.4)"
"Workplace very cold (0.5)"
"Workplace very cold (0.6)"
"Workplace very cold (0.7)"
"Workplace very cold (0.8)"
"Workplace very cold (0.9)"
"Workplace very cold (0.10)"
"Workplace very cold (0.11)"
"Workplace very hot (0.0)"
"Workplace very hot (0.1)"
"Workplace very hot (0.2)"
"Workplace very hot (0.3)"
"Workplace very hot (0.4)"
"Workplace very hot (0.5)"
"Workplace very hot (0.6)"
"Workplace very hot (0.7)"
"Workplace very hot (0.8)"
"Workplace very hot (0.9)"
"Workplace very hot (0.10)"
"Workplace very hot (0.11)"
"Workplace very dusty (0.0)"
"Workplace very dusty (0.1)"
"Workplace very dusty (0.2)"
"Workplace very dusty (0.3)"
"Workplace very dusty (0.4)"
"Workplace very dusty (0.5)"
"Workplace very dusty (0.6)"
"Workplace very dusty (0.7)"
"Workplace very dusty (0.8)"
"Workplace very dusty (0.9)"
"Workplace very dusty (0.10)"
"Workplace very dusty (0.11)"
"Workplace full of chemical or other fumes (0.0)"
"Workplace full of chemical or other fumes (0.1)"
"Workplace full of chemical or other fumes (0.2)"
"Workplace full of chemical or other fumes (0.3)"
"Workplace full of chemical or other fumes (0.4)"
"Workplace full of chemical or other fumes (0.5)"
"Workplace full of chemical or other fumes (0.6)"
"Workplace full of chemical or other fumes (0.7)"
"Workplace full of chemical or other fumes (0.8)"
"Workplace full of chemical or other fumes (0.9)"
"Workplace full of chemical or other fumes (0.10)"
"Workplace full of chemical or other fumes (0.11)"
"Workplace had a lot of cigarette smoke from other people smoking (0.0)"
"Workplace had a lot of cigarette smoke from other people smoking (0.1)"
"Workplace had a lot of cigarette smoke from other people smoking (0.2)"
"Workplace had a lot of cigarette smoke from other people smoking (0.3)"
"Workplace had a lot of cigarette smoke from other people smoking (0.4)"
"Workplace had a lot of cigarette smoke from other people smoking (0.5)"
"Workplace had a lot of cigarette smoke from other people smoking (0.6)"
"Workplace had a lot of cigarette smoke from other people smoking (0.7)"
"Workplace had a lot of cigarette smoke from other people smoking (0.8)"
"Workplace had a lot of cigarette smoke from other people smoking (0.9)"
"Workplace had a lot of cigarette smoke from other people smoking (0.10)"
"Workplace had a lot of cigarette smoke from other people smoking (0.11)"
"Worked with materials containing asbestos (0.0)"
"Worked with materials containing asbestos (0.1)"
"Worked with materials containing asbestos (0.2)"
"Worked with materials containing asbestos (0.3)"
"Worked with materials containing asbestos (0.4)"
"Worked with materials containing asbestos (0.5)"
"Worked with materials containing asbestos (0.6)"
"Worked with materials containing asbestos (0.7)"
"Worked with materials containing asbestos (0.8)"
"Worked with materials containing asbestos (0.9)"
"Worked with paints, thinners or glues (0.0)"
"Worked with paints, thinners or glues (0.1)"
"Worked with paints, thinners or glues (0.2)"
"Worked with paints, thinners or glues (0.3)"
"Worked with paints, thinners or glues (0.4)"
"Worked with paints, thinners or glues (0.5)"
"Worked with paints, thinners or glues (0.6)"
"Worked with paints, thinners or glues (0.7)"
"Worked with paints, thinners or glues (0.8)"
"Worked with paints, thinners or glues (0.9)"
"Worked with paints, thinners or glues (0.10)"
"Worked with paints, thinners or glues (0.11)"
"Worked with pesticides (0.0)"
"Worked with pesticides (0.1)"
"Worked with pesticides (0.2)"
"Worked with pesticides (0.3)"
"Worked with pesticides (0.4)"
"Worked with pesticides (0.5)"
"Worked with pesticides (0.6)"
"Worked with pesticides (0.7)"
"Worked with pesticides (0.8)"
"Workplace had a lot of diesel exhaust (0.0)"
"Workplace had a lot of diesel exhaust (0.1)"
"Workplace had a lot of diesel exhaust (0.2)"
"Workplace had a lot of diesel exhaust (0.3)"
"Workplace had a lot of diesel exhaust (0.4)"
"Workplace had a lot of diesel exhaust (0.5)"
"Workplace had a lot of diesel exhaust (0.6)"
"Workplace had a lot of diesel exhaust (0.7)"
"Workplace had a lot of diesel exhaust (0.8)"
"Workplace had a lot of diesel exhaust (0.9)"
"Workplace had a lot of diesel exhaust (0.10)"
"Workplace had a lot of diesel exhaust (0.11)"
"Job involved shift work (0.0)"
"Job involved shift work (0.1)"
"Job involved shift work (0.2)"
"Job involved shift work (0.3)"
"Job involved shift work (0.4)"
"Job involved shift work (0.5)"
"Job involved shift work (0.6)"
"Job involved shift work (0.7)"
"Job involved shift work (0.8)"
"Job involved shift work (0.9)"
"Job involved shift work (0.10)"
"Job involved shift work (0.11)"
"Day shifts worked (0.0)"
"Day shifts worked (0.1)"
"Day shifts worked (0.2)"
"Day shifts worked (0.3)"
"Day shifts worked (0.4)"
"Day shifts worked (0.5)"
"Day shifts worked (0.6)"
"Day shifts worked (0.7)"
"Period spent working day shifts (0.0)"
"Period spent working day shifts (0.1)"
"Mixture of day and night shifts worked (0.0)"
"Mixture of day and night shifts worked (0.1)"
"Mixture of day and night shifts worked (0.2)"
"Mixture of day and night shifts worked (0.3)"
"Mixture of day and night shifts worked (0.4)"
"Mixture of day and night shifts worked (0.5)"
"Mixture of day and night shifts worked (0.6)"
"Mixture of day and night shifts worked (0.7)"
"Period spent working mix of day and night shifts (0.0)"
"Period spent working mix of day and night shifts (0.1)"
"Period spent working mix of day and night shifts (0.2)"
"Period spent working mix of day and night shifts (0.3)"
"Period spent working mix of day and night shifts (0.4)"
"Usual length of each night shift during mixed shift periods (0.0)"
"Usual length of each night shift during mixed shift periods (0.1)"
"Usual length of each night shift during mixed shift periods (0.2)"
"Usual length of each night shift during mixed shift periods (0.3)"
"Usual length of each night shift during mixed shift periods (0.4)"
"Usual length of each night shift during mixed shift periods (0.5)"
"Usual length of each night shift during mixed shift periods (0.6)"
"Number of night shifts worked monthly during mixed shift periods (0.0)"
"Number of night shifts worked monthly during mixed shift periods (0.1)"
"Number of night shifts worked monthly during mixed shift periods (0.2)"
"Number of night shifts worked monthly during mixed shift periods (0.3)"
"Number of night shifts worked monthly during mixed shift periods (0.4)"
"Number of night shifts worked monthly during mixed shift periods (0.5)"
"Number of night shifts worked monthly during mixed shift periods (0.6)"
"Consecutive night shifts during mixed shift periods (0.0)"
"Consecutive night shifts during mixed shift periods (0.1)"
"Consecutive night shifts during mixed shift periods (0.2)"
"Consecutive night shifts during mixed shift periods (0.3)"
"Consecutive night shifts during mixed shift periods (0.4)"
"Consecutive night shifts during mixed shift periods (0.5)"
"Consecutive night shifts during mixed shift periods (0.6)"
"Rest days during mixed shift periods (0.0)"
"Rest days during mixed shift periods (0.1)"
"Rest days during mixed shift periods (0.2)"
"Rest days during mixed shift periods (0.3)"
"Rest days during mixed shift periods (0.4)"
"Rest days during mixed shift periods (0.5)"
"Rest days during mixed shift periods (0.6)"
"Night shifts worked (0.0)"
"Night shifts worked (0.1)"
"Night shifts worked (0.2)"
"Night shifts worked (0.3)"
"Night shifts worked (0.4)"
"Night shifts worked (0.5)"
"Night shifts worked (0.6)"
"Night shifts worked (0.7)"
"Usual length of each night shift during night shift periods (0.1)"
"Usual length of each night shift during night shift periods (0.2)"
"Usual length of each night shift during night shift periods (0.3)"
"Number of night shifts worked monthly during night shift periods (0.1)"
"Number of night shifts worked monthly during night shift periods (0.2)"
"Number of night shifts worked monthly during night shift periods (0.3)"
"Consecutive night shifts during night shift periods (0.1)"
"Consecutive night shifts during night shift periods (0.2)"
"Consecutive night shifts during night shift periods (0.3)"
"Rest days during night shift periods (0.1)"
"Rest days during night shift periods (0.2)"
"Rest days during night shift periods (0.3)"
"Time spent doing vigorous physical activity (0.0)"
"Time spent doing vigorous physical activity (1.0)"
"Time spent doing vigorous physical activity (2.0)"
"Time spent doing vigorous physical activity (3.0)"
"Time spent doing vigorous physical activity (4.0)"
"Time spent doing moderate physical activity (0.0)"
"Time spent doing moderate physical activity (1.0)"
"Time spent doing moderate physical activity (2.0)"
"Time spent doing moderate physical activity (3.0)"
"Time spent doing moderate physical activity (4.0)"
"Time spent doing light physical activity (0.0)"
"Time spent doing light physical activity (1.0)"
"Time spent doing light physical activity (2.0)"
"Time spent doing light physical activity (3.0)"
"Time spent doing light physical activity (4.0)"
"Cooked vegetable intake (0.0)"
"Cooked vegetable intake (1.0)"
"Cooked vegetable intake (2.0)"
"Salad / raw vegetable intake (0.0)"
"Salad / raw vegetable intake (1.0)"
"Salad / raw vegetable intake (2.0)"
"Fresh fruit intake (0.0)"
"Fresh fruit intake (1.0)"
"Fresh fruit intake (2.0)"
"Dried fruit intake (0.0)"
"Dried fruit intake (1.0)"
"Dried fruit intake (2.0)"
"Oily fish intake (0.0)"
"Oily fish intake (1.0)"
"Oily fish intake (2.0)"
"Non-oily fish intake (0.0)"
"Non-oily fish intake (1.0)"
"Non-oily fish intake (2.0)"
"Processed meat intake (0.0)"
"Processed meat intake (1.0)"
"Processed meat intake (2.0)"
"Poultry intake (0.0)"
"Poultry intake (1.0)"
"Poultry intake (2.0)"
"Beef intake (0.0)"
"Beef intake (1.0)"
"Beef intake (2.0)"
"Lamb/mutton intake (0.0)"
"Lamb/mutton intake (1.0)"
"Lamb/mutton intake (2.0)"
"Pork intake (0.0)"
"Pork intake (1.0)"
"Pork intake (2.0)"
"Cheese intake (0.0)"
"Cheese intake (1.0)"
"Cheese intake (2.0)"
"Milk type used (0.0)"
"Milk type used (1.0)"
"Milk type used (2.0)"
"Spread type (0.0)"
"Spread type (1.0)"
"Spread type (2.0)"
"Bread intake (0.0)"
"Bread intake (1.0)"
"Bread intake (2.0)"
"Bread type (0.0)"
"Bread type (1.0)"
"Bread type (2.0)"
"Cereal intake (0.0)"
"Cereal intake (1.0)"
"Cereal intake (2.0)"
"Cereal type (0.0)"
"Cereal type (1.0)"
"Cereal type (2.0)"
"Salt added to food (0.0)"
"Salt added to food (1.0)"
"Salt added to food (2.0)"
"Tea intake (0.0)"
"Tea intake (1.0)"
"Tea intake (2.0)"
"Coffee intake (0.0)"
"Coffee intake (1.0)"
"Coffee intake (2.0)"
"Coffee type (0.0)"
"Coffee type (1.0)"
"Coffee type (2.0)"
"Hot drink temperature (0.0)"
"Hot drink temperature (1.0)"
"Hot drink temperature (2.0)"
"Water intake (0.0)"
"Water intake (1.0)"
"Water intake (2.0)"
"Major dietary changes in the last 5 years (0.0)"
"Major dietary changes in the last 5 years (1.0)"
"Major dietary changes in the last 5 years (2.0)"
"Variation in diet (0.0)"
"Variation in diet (1.0)"
"Variation in diet (2.0)"
"Non-butter spread type details (0.0)"
"Non-butter spread type details (1.0)"
"Non-butter spread type details (2.0)"
"Caffeine drink within last hour (0.0)"
"Caffeine drink within last hour (2.0)"
"Age when last ate meat (0.0)"
"Age when last ate meat (1.0)"
"Age when last ate meat (2.0)"
"Never eat eggs, dairy, wheat, sugar (0.0)"
"Never eat eggs, dairy, wheat, sugar (0.1)"
"Never eat eggs, dairy, wheat, sugar (0.2)"
"Never eat eggs, dairy, wheat, sugar (1.0)"
"Never eat eggs, dairy, wheat, sugar (1.1)"
"Never eat eggs, dairy, wheat, sugar (2.0)"
"Never eat eggs, dairy, wheat, sugar (2.1)"
"Never eat eggs, dairy, wheat, sugar (2.2)"
"Vitamin and mineral supplements (pilot) (0.0)"
"Vitamin and mineral supplements (pilot) (0.1)"
"Vitamin supplements (pilot) (0.0)"
"Spread type (pilot) (0.0)"
"Bread type/intake (pilot) (0.0)"
"Never eat eggs, dairy, wheat, sugar (pilot) (0.0)"
"Variation in diet (pilot) (0.0)"
"Vitamin and/or mineral supplement use (0.0)"
"Vitamin and/or mineral supplement use (0.1)"
"Vitamin and/or mineral supplement use (0.2)"
"Vitamin and/or mineral supplement use (0.3)"
"Vitamin and/or mineral supplement use (0.4)"
"Vitamin and/or mineral supplement use (0.5)"
"Vitamin and/or mineral supplement use (1.0)"
"Vitamin and/or mineral supplement use (1.1)"
"Vitamin and/or mineral supplement use (1.2)"
"Vitamin and/or mineral supplement use (1.3)"
"Vitamin and/or mineral supplement use (1.4)"
"Vitamin and/or mineral supplement use (1.5)"
"Vitamin and/or mineral supplement use (1.6)"
"Vitamin and/or mineral supplement use (2.0)"
"Vitamin and/or mineral supplement use (2.1)"
"Vitamin and/or mineral supplement use (2.2)"
"Vitamin and/or mineral supplement use (2.3)"
"Vitamin and/or mineral supplement use (2.4)"
"Vitamin and/or mineral supplement use (2.5)"
"Vitamin and/or mineral supplement use (2.6)"
"Vitamin and/or mineral supplement use (3.0)"
"Vitamin and/or mineral supplement use (3.1)"
"Vitamin and/or mineral supplement use (3.2)"
"Vitamin and/or mineral supplement use (3.3)"
"Vitamin and/or mineral supplement use (3.4)"
"Vitamin and/or mineral supplement use (3.5)"
"Vitamin and/or mineral supplement use (3.6)"
"Vitamin and/or mineral supplement use (4.0)"
"Vitamin and/or mineral supplement use (4.1)"
"Vitamin and/or mineral supplement use (4.2)"
"Vitamin and/or mineral supplement use (4.3)"
"Vitamin and/or mineral supplement use (4.4)"
"Vitamin and/or mineral supplement use (4.5)"
"Vitamin and/or mineral supplement use (4.6)"
"Reason for not eating or drinking normally (0.0)"
"Reason for not eating or drinking normally (1.0)"
"Reason for not eating or drinking normally (1.1)"
"Reason for not eating or drinking normally (2.0)"
"Reason for not eating or drinking normally (2.1)"
"Reason for not eating or drinking normally (3.0)"
"Reason for not eating or drinking normally (3.1)"
"Reason for not eating or drinking normally (4.0)"
"Reason for not eating or drinking normally (4.1)"
"Type of special diet followed (0.0)"
"Type of special diet followed (1.0)"
"Type of special diet followed (1.1)"
"Type of special diet followed (2.0)"
"Type of special diet followed (2.1)"
"Type of special diet followed (3.0)"
"Type of special diet followed (3.1)"
"Type of special diet followed (4.0)"
"Type of special diet followed (4.1)"
"Types of spread used on bread/crackers (0.0)"
"Types of spread used on bread/crackers (0.1)"
"Types of spread used on bread/crackers (0.2)"
"Types of spread used on bread/crackers (0.3)"
"Types of spread used on bread/crackers (1.0)"
"Types of spread used on bread/crackers (1.1)"
"Types of spread used on bread/crackers (1.2)"
"Types of spread used on bread/crackers (1.3)"
"Types of spread used on bread/crackers (2.0)"
"Types of spread used on bread/crackers (2.1)"
"Types of spread used on bread/crackers (2.2)"
"Types of spread used on bread/crackers (2.3)"
"Types of spread used on bread/crackers (3.0)"
"Types of spread used on bread/crackers (3.2)"
"Types of spread used on bread/crackers (3.3)"
"Types of spread used on bread/crackers (4.0)"
"Types of spread used on bread/crackers (4.1)"
"Types of spread used on bread/crackers (4.2)"
"Types of spread used on bread/crackers (4.3)"
"Types of spreads/sauces consumed (0.0)"
"Types of spreads/sauces consumed (0.1)"
"Types of spreads/sauces consumed (0.2)"
"Types of spreads/sauces consumed (0.3)"
"Types of spreads/sauces consumed (1.0)"
"Types of spreads/sauces consumed (1.1)"
"Types of spreads/sauces consumed (1.2)"
"Types of spreads/sauces consumed (1.3)"
"Types of spreads/sauces consumed (2.0)"
"Types of spreads/sauces consumed (2.1)"
"Types of spreads/sauces consumed (2.2)"
"Types of spreads/sauces consumed (2.3)"
"Types of spreads/sauces consumed (3.0)"
"Types of spreads/sauces consumed (3.1)"
"Types of spreads/sauces consumed (3.2)"
"Types of spreads/sauces consumed (3.3)"
"Types of spreads/sauces consumed (4.0)"
"Types of spreads/sauces consumed (4.1)"
"Types of spreads/sauces consumed (4.2)"
"Types of spreads/sauces consumed (4.3)"
"Type of meals eaten (0.0)"
"Type of meals eaten (0.1)"
"Type of meals eaten (1.0)"
"Type of meals eaten (1.1)"
"Type of meals eaten (2.0)"
"Type of meals eaten (2.1)"
"Type of meals eaten (2.2)"
"Type of meals eaten (3.0)"
"Type of meals eaten (3.1)"
"Type of meals eaten (3.2)"
"Type of meals eaten (4.0)"
"Type of meals eaten (4.1)"
"Type of meals eaten (4.2)"
"Type of fat/oil used in cooking (0.0)"
"Type of fat/oil used in cooking (0.1)"
"Type of fat/oil used in cooking (0.2)"
"Type of fat/oil used in cooking (0.3)"
"Type of fat/oil used in cooking (1.0)"
"Type of fat/oil used in cooking (1.1)"
"Type of fat/oil used in cooking (1.2)"
"Type of fat/oil used in cooking (1.3)"
"Type of fat/oil used in cooking (1.4)"
"Type of fat/oil used in cooking (2.0)"
"Type of fat/oil used in cooking (2.1)"
"Type of fat/oil used in cooking (2.2)"
"Type of fat/oil used in cooking (2.3)"
"Type of fat/oil used in cooking (2.4)"
"Type of fat/oil used in cooking (3.0)"
"Type of fat/oil used in cooking (3.1)"
"Type of fat/oil used in cooking (3.2)"
"Type of fat/oil used in cooking (3.3)"
"Type of fat/oil used in cooking (3.4)"
"Type of fat/oil used in cooking (4.0)"
"Type of fat/oil used in cooking (4.1)"
"Type of fat/oil used in cooking (4.2)"
"Type of fat/oil used in cooking (4.3)"
"Type of fat/oil used in cooking (4.4)"
"Type of sliced bread eaten (0.0)"
"Type of sliced bread eaten (0.1)"
"Type of sliced bread eaten (1.0)"
"Type of sliced bread eaten (1.1)"
"Type of sliced bread eaten (1.2)"
"Type of sliced bread eaten (2.0)"
"Type of sliced bread eaten (2.1)"
"Type of sliced bread eaten (3.0)"
"Type of sliced bread eaten (3.1)"
"Type of sliced bread eaten (3.2)"
"Type of sliced bread eaten (4.0)"
"Type of sliced bread eaten (4.1)"
"Type of sliced bread eaten (4.2)"
"Type of baguette eaten (0.0)"
"Type of baguette eaten (1.0)"
"Type of baguette eaten (1.1)"
"Type of baguette eaten (2.0)"
"Type of baguette eaten (2.1)"
"Type of baguette eaten (3.0)"
"Type of baguette eaten (3.1)"
"Type of baguette eaten (4.0)"
"Type of baguette eaten (4.1)"
"Type of large bap eaten (0.0)"
"Type of large bap eaten (1.0)"
"Type of large bap eaten (2.0)"
"Type of large bap eaten (3.0)"
"Type of large bap eaten (4.0)"
"Type of bread roll eaten (0.0)"
"Type of bread roll eaten (0.1)"
"Type of bread roll eaten (1.0)"
"Type of bread roll eaten (1.1)"
"Type of bread roll eaten (2.0)"
"Type of bread roll eaten (2.1)"
"Type of bread roll eaten (3.0)"
"Type of bread roll eaten (3.1)"
"Type of bread roll eaten (4.0)"
"Type of bread roll eaten (4.1)"
"Thickness of butter/margarine spread on sliced bread (0.0)"
"Thickness of butter/margarine spread on sliced bread (1.0)"
"Thickness of butter/margarine spread on sliced bread (2.0)"
"Thickness of butter/margarine spread on sliced bread (3.0)"
"Thickness of butter/margarine spread on sliced bread (4.0)"
"Thickness of butter/margarine spread on baguettes (0.0)"
"Thickness of butter/margarine spread on baguettes (1.0)"
"Thickness of butter/margarine spread on baguettes (2.0)"
"Thickness of butter/margarine spread on baguettes (3.0)"
"Thickness of butter/margarine spread on baguettes (4.0)"
"Thickness of butter/margarine spread on large baps (0.0)"
"Thickness of butter/margarine spread on large baps (1.0)"
"Thickness of butter/margarine spread on large baps (2.0)"
"Thickness of butter/margarine spread on large baps (3.0)"
"Thickness of butter/margarine spread on large baps (4.0)"
"Thickness of butter/margarine spread on bread rolls (0.0)"
"Thickness of butter/margarine spread on bread rolls (1.0)"
"Thickness of butter/margarine spread on bread rolls (2.0)"
"Thickness of butter/margarine spread on bread rolls (3.0)"
"Thickness of butter/margarine spread on bread rolls (4.0)"
"Thickness of butter/margarine spread on crackers/crispbreads (0.0)"
"Thickness of butter/margarine spread on crackers/crispbreads (1.0)"
"Thickness of butter/margarine spread on crackers/crispbreads (2.0)"
"Thickness of butter/margarine spread on crackers/crispbreads (3.0)"
"Thickness of butter/margarine spread on crackers/crispbreads (4.0)"
"Thickness of butter/margarine spread on oatcakes (1.0)"
"Thickness of butter/margarine spread on oatcakes (2.0)"
"Thickness of butter/margarine spread on oatcakes (3.0)"
"Thickness of butter/margarine spread on oatcakes (4.0)"
"Thickness of butter/margarine spread on other bread (0.0)"
"Thickness of butter/margarine spread on other bread (1.0)"
"Thickness of butter/margarine spread on other bread (2.0)"
"Thickness of butter/margarine spread on other bread (3.0)"
"Thickness of butter/margarine spread on other bread (4.0)"
"Liquid used to make porridge (0.0)"
"Liquid used to make porridge (1.0)"
"Liquid used to make porridge (2.0)"
"Liquid used to make porridge (3.0)"
"Liquid used to make porridge (4.0)"
"Type of yogurt eaten (0.0)"
"Type of yogurt eaten (1.0)"
"Type of yogurt eaten (2.0)"
"Type of yogurt eaten (3.0)"
"Type of yogurt eaten (4.0)"
"Illnesses of father (0.0)"
"Illnesses of father (0.1)"
"Illnesses of father (0.2)"
"Illnesses of father (0.3)"
"Illnesses of father (0.4)"
"Illnesses of father (1.0)"
"Illnesses of father (1.1)"
"Illnesses of father (1.2)"
"Illnesses of father (1.3)"
"Illnesses of father (1.4)"
"Illnesses of father (2.0)"
"Illnesses of father (2.1)"
"Illnesses of father (2.2)"
"Illnesses of father (2.3)"
"Illnesses of father (2.4)"
"Ingredients in canned soup (0.0)"
"Ingredients in canned soup (1.0)"
"Ingredients in canned soup (2.0)"
"Ingredients in canned soup (3.0)"
"Ingredients in canned soup (4.0)"
"Ingredients in homemade soup (0.0)"
"Ingredients in homemade soup (1.0)"
"Ingredients in homemade soup (1.1)"
"Ingredients in homemade soup (2.0)"
"Ingredients in homemade soup (3.0)"
"Ingredients in homemade soup (3.1)"
"Ingredients in homemade soup (4.0)"
"Food weight (0.0)"
"Food weight (1.0)"
"Food weight (2.0)"
"Food weight (3.0)"
"Food weight (4.0)"
"Energy (0.0)"
"Energy (1.0)"
"Energy (2.0)"
"Energy (3.0)"
"Energy (4.0)"
"Protein (0.0)"
"Protein (1.0)"
"Protein (2.0)"
"Protein (3.0)"
"Protein (4.0)"
"Fat (0.0)"
"Fat (1.0)"
"Fat (2.0)"
"Fat (3.0)"
"Fat (4.0)"
"Carbohydrate (0.0)"
"Carbohydrate (1.0)"
"Carbohydrate (2.0)"
"Carbohydrate (3.0)"
"Carbohydrate (4.0)"
"Saturated fat (0.0)"
"Saturated fat (1.0)"
"Saturated fat (2.0)"
"Saturated fat (3.0)"
"Saturated fat (4.0)"
"Polyunsaturated fat (0.0)"
"Polyunsaturated fat (1.0)"
"Polyunsaturated fat (2.0)"
"Polyunsaturated fat (3.0)"
"Polyunsaturated fat (4.0)"
"Total sugars (0.0)"
"Total sugars (1.0)"
"Total sugars (2.0)"
"Total sugars (3.0)"
"Total sugars (4.0)"
"Englyst dietary fibre (0.0)"
"Englyst dietary fibre (1.0)"
"Englyst dietary fibre (2.0)"
"Englyst dietary fibre (3.0)"
"Englyst dietary fibre (4.0)"
"Iron (0.0)"
"Iron (1.0)"
"Iron (2.0)"
"Iron (3.0)"
"Iron (4.0)"
"Vitamin B6 (0.0)"
"Vitamin B6 (1.0)"
"Vitamin B6 (2.0)"
"Vitamin B6 (3.0)"
"Vitamin B6 (4.0)"
"Vitamin B12 (0.0)"
"Vitamin B12 (1.0)"
"Vitamin B12 (2.0)"
"Vitamin B12 (3.0)"
"Vitamin B12 (4.0)"
"Folate (0.0)"
"Folate (1.0)"
"Folate (2.0)"
"Folate (3.0)"
"Folate (4.0)"
"Vitamin C (0.0)"
"Vitamin C (1.0)"
"Vitamin C (2.0)"
"Vitamin C (3.0)"
"Vitamin C (4.0)"
"Potassium (0.0)"
"Potassium (1.0)"
"Potassium (2.0)"
"Potassium (3.0)"
"Potassium (4.0)"
"Magnesium (0.0)"
"Magnesium (1.0)"
"Magnesium (2.0)"
"Magnesium (3.0)"
"Magnesium (4.0)"
"Retinol (0.0)"
"Retinol (1.0)"
"Retinol (2.0)"
"Retinol (3.0)"
"Retinol (4.0)"
"Carotene (0.0)"
"Carotene (1.0)"
"Carotene (2.0)"
"Carotene (3.0)"
"Carotene (4.0)"
"Vitamin D (0.0)"
"Vitamin D (1.0)"
"Vitamin D (2.0)"
"Vitamin D (3.0)"
"Vitamin D (4.0)"
"Alcohol (0.0)"
"Alcohol (1.0)"
"Alcohol (2.0)"
"Alcohol (3.0)"
"Alcohol (4.0)"
"Starch (0.0)"
"Starch (1.0)"
"Starch (2.0)"
"Starch (3.0)"
"Starch (4.0)"
"Calcium (0.0)"
"Calcium (1.0)"
"Calcium (2.0)"
"Calcium (3.0)"
"Calcium (4.0)"
"Vitamin E (0.0)"
"Vitamin E (1.0)"
"Vitamin E (2.0)"
"Vitamin E (3.0)"
"Vitamin E (4.0)"
"Portion size (0.0)"
"Portion size (1.0)"
"Portion size (2.0)"
"Portion size (3.0)"
"Portion size (4.0)"
"Typical diet yesterday (0.0)"
"Typical diet yesterday (1.0)"
"Typical diet yesterday (2.0)"
"Typical diet yesterday (3.0)"
"Typical diet yesterday (4.0)"
"Drinking water intake (0.0)"
"Drinking water intake (1.0)"
"Drinking water intake (2.0)"
"Drinking water intake (3.0)"
"Drinking water intake (4.0)"
"Low calorie drink intake (0.0)"
"Low calorie drink intake (1.0)"
"Low calorie drink intake (2.0)"
"Low calorie drink intake (3.0)"
"Low calorie drink intake (4.0)"
"Fizzy drink intake (0.0)"
"Fizzy drink intake (1.0)"
"Fizzy drink intake (2.0)"
"Fizzy drink intake (3.0)"
"Fizzy drink intake (4.0)"
"Squash intake (0.0)"
"Squash intake (1.0)"
"Squash intake (2.0)"
"Squash intake (3.0)"
"Squash intake (4.0)"
"Orange juice intake (0.0)"
"Orange juice intake (1.0)"
"Orange juice intake (2.0)"
"Orange juice intake (3.0)"
"Orange juice intake (4.0)"
"Grapefruit juice intake (0.0)"
"Grapefruit juice intake (1.0)"
"Grapefruit juice intake (2.0)"
"Grapefruit juice intake (3.0)"
"Grapefruit juice intake (4.0)"
"Pure fruit/vegetable juice intake (0.0)"
"Pure fruit/vegetable juice intake (1.0)"
"Pure fruit/vegetable juice intake (2.0)"
"Pure fruit/vegetable juice intake (3.0)"
"Pure fruit/vegetable juice intake (4.0)"
"Fruit smoothie intake (0.0)"
"Fruit smoothie intake (1.0)"
"Fruit smoothie intake (2.0)"
"Fruit smoothie intake (3.0)"
"Fruit smoothie intake (4.0)"
"Dairy smoothie intake (0.0)"
"Dairy smoothie intake (1.0)"
"Dairy smoothie intake (2.0)"
"Dairy smoothie intake (3.0)"
"Dairy smoothie intake (4.0)"
"Coffee consumed (0.0)"
"Coffee consumed (1.0)"
"Coffee consumed (2.0)"
"Coffee consumed (3.0)"
"Coffee consumed (4.0)"
"Instant coffee intake (0.0)"
"Instant coffee intake (1.0)"
"Instant coffee intake (2.0)"
"Instant coffee intake (3.0)"
"Instant coffee intake (4.0)"
"Added milk to instant coffee (0.0)"
"Added milk to instant coffee (1.0)"
"Added milk to instant coffee (2.0)"
"Added milk to instant coffee (3.0)"
"Added milk to instant coffee (4.0)"
"Filtered coffee intake (0.0)"
"Filtered coffee intake (1.0)"
"Filtered coffee intake (2.0)"
"Filtered coffee intake (3.0)"
"Filtered coffee intake (4.0)"
"Added milk to filtered coffee (0.0)"
"Added milk to filtered coffee (1.0)"
"Added milk to filtered coffee (2.0)"
"Added milk to filtered coffee (3.0)"
"Added milk to filtered coffee (4.0)"
"Cappuccino intake (0.0)"
"Cappuccino intake (1.0)"
"Cappuccino intake (2.0)"
"Cappuccino intake (3.0)"
"Cappuccino intake (4.0)"
"Latte intake (0.0)"
"Latte intake (1.0)"
"Latte intake (2.0)"
"Latte intake (3.0)"
"Latte intake (4.0)"
"Espresso intake (0.0)"
"Espresso intake (1.0)"
"Espresso intake (2.0)"
"Espresso intake (3.0)"
"Espresso intake (4.0)"
"Added milk to espresso (0.0)"
"Added milk to espresso (1.0)"
"Added milk to espresso (2.0)"
"Added milk to espresso (3.0)"
"Added milk to espresso (4.0)"
"Other coffee type (1.0)"
"Other coffee type (2.0)"
"Other coffee type (3.0)"
"Added milk to other coffee type (1.0)"
"Added milk to other coffee type (2.0)"
"Added milk to other coffee type (3.0)"
"Decaffeinated coffee (0.0)"
"Decaffeinated coffee (1.0)"
"Decaffeinated coffee (2.0)"
"Decaffeinated coffee (3.0)"
"Decaffeinated coffee (4.0)"
"Intake of sugar added to coffee (0.0)"
"Intake of sugar added to coffee (1.0)"
"Intake of sugar added to coffee (2.0)"
"Intake of sugar added to coffee (3.0)"
"Intake of sugar added to coffee (4.0)"
"Intake of artificial sweetener added to coffee (0.0)"
"Intake of artificial sweetener added to coffee (1.0)"
"Intake of artificial sweetener added to coffee (2.0)"
"Intake of artificial sweetener added to coffee (3.0)"
"Intake of artificial sweetener added to coffee (4.0)"
"Tea consumed (0.0)"
"Tea consumed (1.0)"
"Tea consumed (2.0)"
"Tea consumed (3.0)"
"Tea consumed (4.0)"
"Standard tea intake (0.0)"
"Standard tea intake (1.0)"
"Standard tea intake (2.0)"
"Standard tea intake (3.0)"
"Standard tea intake (4.0)"
"Rooibos tea intake (0.0)"
"Rooibos tea intake (1.0)"
"Rooibos tea intake (2.0)"
"Rooibos tea intake (3.0)"
"Rooibos tea intake (4.0)"
"Green tea intake (0.0)"
"Green tea intake (1.0)"
"Green tea intake (2.0)"
"Green tea intake (3.0)"
"Green tea intake (4.0)"
"Herbal tea intake (0.0)"
"Herbal tea intake (1.0)"
"Herbal tea intake (2.0)"
"Herbal tea intake (3.0)"
"Herbal tea intake (4.0)"
"Other tea intake (0.0)"
"Other tea intake (1.0)"
"Other tea intake (2.0)"
"Other tea intake (3.0)"
"Other tea intake (4.0)"
"Added milk to standard tea (0.0)"
"Added milk to standard tea (1.0)"
"Added milk to standard tea (2.0)"
"Added milk to standard tea (3.0)"
"Added milk to standard tea (4.0)"
"Decaffeinated tea (0.0)"
"Decaffeinated tea (1.0)"
"Decaffeinated tea (2.0)"
"Decaffeinated tea (3.0)"
"Decaffeinated tea (4.0)"
"Added milk to rooibos tea (0.0)"
"Added milk to rooibos tea (1.0)"
"Added milk to rooibos tea (2.0)"
"Added milk to rooibos tea (3.0)"
"Added milk to rooibos tea (4.0)"
"Intake of sugar added to tea (0.0)"
"Intake of sugar added to tea (1.0)"
"Intake of sugar added to tea (2.0)"
"Intake of sugar added to tea (3.0)"
"Intake of sugar added to tea (4.0)"
"Intake of artificial sweetener added to tea (0.0)"
"Intake of artificial sweetener added to tea (1.0)"
"Intake of artificial sweetener added to tea (2.0)"
"Intake of artificial sweetener added to tea (3.0)"
"Intake of artificial sweetener added to tea (4.0)"
"Other non-alcoholic drinks (0.0)"
"Other non-alcoholic drinks (1.0)"
"Other non-alcoholic drinks (2.0)"
"Other non-alcoholic drinks (3.0)"
"Other non-alcoholic drinks (4.0)"
"Milk intake (0.0)"
"Milk intake (1.0)"
"Milk intake (2.0)"
"Milk intake (3.0)"
"Milk intake (4.0)"
"Flavoured milk intake (0.0)"
"Flavoured milk intake (1.0)"
"Flavoured milk intake (2.0)"
"Flavoured milk intake (3.0)"
"Flavoured milk intake (4.0)"
"Low calorie hot chocolate intake (0.0)"
"Low calorie hot chocolate intake (1.0)"
"Low calorie hot chocolate intake (2.0)"
"Low calorie hot chocolate intake (3.0)"
"Low calorie hot chocolate intake (4.0)"
"Hot chocolate intake (0.0)"
"Hot chocolate intake (1.0)"
"Hot chocolate intake (2.0)"
"Hot chocolate intake (3.0)"
"Hot chocolate intake (4.0)"
"Other drink intake (0.0)"
"Other drink intake (1.0)"
"Other drink intake (2.0)"
"Other drink intake (3.0)"
"Other drink intake (4.0)"
"Breakfast cereal consumed (0.0)"
"Breakfast cereal consumed (1.0)"
"Breakfast cereal consumed (2.0)"
"Breakfast cereal consumed (3.0)"
"Breakfast cereal consumed (4.0)"
"Porridge intake (0.0)"
"Porridge intake (1.0)"
"Porridge intake (2.0)"
"Porridge intake (3.0)"
"Porridge intake (4.0)"
"Muesli intake (0.0)"
"Muesli intake (1.0)"
"Muesli intake (2.0)"
"Muesli intake (3.0)"
"Muesli intake (4.0)"
"Oat crunch intake (0.0)"
"Oat crunch intake (1.0)"
"Oat crunch intake (2.0)"
"Oat crunch intake (3.0)"
"Oat crunch intake (4.0)"
"Sweetened cereal intake (0.0)"
"Sweetened cereal intake (1.0)"
"Sweetened cereal intake (2.0)"
"Sweetened cereal intake (3.0)"
"Sweetened cereal intake (4.0)"
"Plain cereal intake (0.0)"
"Plain cereal intake (1.0)"
"Plain cereal intake (2.0)"
"Plain cereal intake (3.0)"
"Plain cereal intake (4.0)"
"Bran cereal intake (0.0)"
"Bran cereal intake (1.0)"
"Bran cereal intake (2.0)"
"Bran cereal intake (3.0)"
"Bran cereal intake (4.0)"
"Whole-wheat cereal intake (0.0)"
"Whole-wheat cereal intake (1.0)"
"Whole-wheat cereal intake (2.0)"
"Whole-wheat cereal intake (3.0)"
"Whole-wheat cereal intake (4.0)"
"Other cereal intake (0.0)"
"Other cereal intake (1.0)"
"Other cereal intake (2.0)"
"Other cereal intake (3.0)"
"Other cereal intake (4.0)"
"Dried fruit added to cereal (0.0)"
"Dried fruit added to cereal (1.0)"
"Dried fruit added to cereal (2.0)"
"Dried fruit added to cereal (3.0)"
"Dried fruit added to cereal (4.0)"
"Milk added to cereal (0.0)"
"Milk added to cereal (1.0)"
"Milk added to cereal (2.0)"
"Milk added to cereal (3.0)"
"Milk added to cereal (4.0)"
"Intake of sugar added to cereal (0.0)"
"Intake of sugar added to cereal (1.0)"
"Intake of sugar added to cereal (2.0)"
"Intake of sugar added to cereal (3.0)"
"Intake of sugar added to cereal (4.0)"
"Intake of artificial sweetener added to cereal (0.0)"
"Intake of artificial sweetener added to cereal (1.0)"
"Intake of artificial sweetener added to cereal (2.0)"
"Intake of artificial sweetener added to cereal (3.0)"
"Intake of artificial sweetener added to cereal (4.0)"
"Type milk consumed (0.0)"
"Type milk consumed (1.0)"
"Type milk consumed (2.0)"
"Type milk consumed (3.0)"
"Type milk consumed (4.0)"
"Bread consumed (0.0)"
"Bread consumed (1.0)"
"Bread consumed (2.0)"
"Bread consumed (3.0)"
"Bread consumed (4.0)"
"Sliced bread intake (0.0)"
"Sliced bread intake (1.0)"
"Sliced bread intake (2.0)"
"Sliced bread intake (3.0)"
"Sliced bread intake (4.0)"
"Baguette intake (0.0)"
"Baguette intake (1.0)"
"Baguette intake (2.0)"
"Baguette intake (3.0)"
"Baguette intake (4.0)"
"Bap intake (0.0)"
"Bap intake (1.0)"
"Bap intake (2.0)"
"Bap intake (3.0)"
"Bap intake (4.0)"
"Bread roll intake (0.0)"
"Bread roll intake (1.0)"
"Bread roll intake (2.0)"
"Bread roll intake (3.0)"
"Bread roll intake (4.0)"
"Naan bread intake (0.0)"
"Naan bread intake (1.0)"
"Naan bread intake (2.0)"
"Naan bread intake (3.0)"
"Naan bread intake (4.0)"
"Garlic bread intake (0.0)"
"Garlic bread intake (1.0)"
"Garlic bread intake (2.0)"
"Garlic bread intake (3.0)"
"Garlic bread intake (4.0)"
"Crispbread intake (0.0)"
"Crispbread intake (1.0)"
"Crispbread intake (2.0)"
"Crispbread intake (3.0)"
"Crispbread intake (4.0)"
"Oatcakes intake (0.0)"
"Oatcakes intake (1.0)"
"Oatcakes intake (2.0)"
"Oatcakes intake (3.0)"
"Oatcakes intake (4.0)"
"Other bread intake (0.0)"
"Other bread intake (1.0)"
"Other bread intake (2.0)"
"Other bread intake (3.0)"
"Other bread intake (4.0)"
"Number of bread slices with butter/margarine (0.0)"
"Number of bread slices with butter/margarine (1.0)"
"Number of bread slices with butter/margarine (2.0)"
"Number of bread slices with butter/margarine (3.0)"
"Number of bread slices with butter/margarine (4.0)"
"Number of baguettes with butter/margarine (0.0)"
"Number of baguettes with butter/margarine (1.0)"
"Number of baguettes with butter/margarine (2.0)"
"Number of baguettes with butter/margarine (3.0)"
"Number of baguettes with butter/margarine (4.0)"
"Number of baps with  butter/margarine (0.0)"
"Number of baps with  butter/margarine (1.0)"
"Number of baps with  butter/margarine (2.0)"
"Number of baps with  butter/margarine (3.0)"
"Number of baps with  butter/margarine (4.0)"
"Number of bread rolls with  butter/margarine (0.0)"
"Number of bread rolls with  butter/margarine (1.0)"
"Number of bread rolls with  butter/margarine (2.0)"
"Number of bread rolls with  butter/margarine (3.0)"
"Number of bread rolls with  butter/margarine (4.0)"
"Number of crackers/crispbreads with butter/margarine (0.0)"
"Number of crackers/crispbreads with butter/margarine (1.0)"
"Number of crackers/crispbreads with butter/margarine (2.0)"
"Number of crackers/crispbreads with butter/margarine (3.0)"
"Number of crackers/crispbreads with butter/margarine (4.0)"
"Number of oatcakes with  butter/margarine (0.0)"
"Number of oatcakes with  butter/margarine (1.0)"
"Number of oatcakes with  butter/margarine (2.0)"
"Number of oatcakes with  butter/margarine (3.0)"
"Number of oatcakes with  butter/margarine (4.0)"
"Number of other bread types with  butter/margarine (0.0)"
"Number of other bread types with  butter/margarine (1.0)"
"Number of other bread types with  butter/margarine (2.0)"
"Number of other bread types with  butter/margarine (3.0)"
"Number of other bread types with  butter/margarine (4.0)"
"Double crust pastry intake (0.0)"
"Double crust pastry intake (1.0)"
"Double crust pastry intake (2.0)"
"Double crust pastry intake (3.0)"
"Double crust pastry intake (4.0)"
"Single crust pastry intake (0.0)"
"Single crust pastry intake (1.0)"
"Single crust pastry intake (2.0)"
"Single crust pastry intake (3.0)"
"Single crust pastry intake (4.0)"
"Crumble intake (0.0)"
"Crumble intake (1.0)"
"Crumble intake (2.0)"
"Crumble intake (3.0)"
"Crumble intake (4.0)"
"Pizza intake (0.0)"
"Pizza intake (1.0)"
"Pizza intake (2.0)"
"Pizza intake (3.0)"
"Pizza intake (4.0)"
"Pancake intake (1.0)"
"Scotch pancake intake (1.0)"
"Scotch pancake intake (3.0)"
"Yorkshire pudding intake (0.0)"
"Yorkshire pudding intake (1.0)"
"Yorkshire pudding intake (2.0)"
"Yorkshire pudding intake (3.0)"
"Yorkshire pudding intake (4.0)"
"Indian snacks intake (0.0)"
"Indian snacks intake (1.0)"
"Indian snacks intake (2.0)"
"Indian snacks intake (3.0)"
"Indian snacks intake (4.0)"
"Croissant intake (1.0)"
"Croissant intake (2.0)"
"Croissant intake (3.0)"
"Croissant intake (4.0)"
"Danish pastry intake (0.0)"
"Danish pastry intake (1.0)"
"Danish pastry intake (2.0)"
"Danish pastry intake (3.0)"
"Danish pastry intake (4.0)"
"Scone intake (0.0)"
"Scone intake (1.0)"
"Scone intake (2.0)"
"Scone intake (3.0)"
"Scone intake (4.0)"
"Yogurt/ice-cream consumers (0.0)"
"Yogurt/ice-cream consumers (1.0)"
"Yogurt/ice-cream consumers (2.0)"
"Yogurt/ice-cream consumers (3.0)"
"Yogurt/ice-cream consumers (4.0)"
"Yogurt intake (0.0)"
"Yogurt intake (1.0)"
"Yogurt intake (2.0)"
"Yogurt intake (3.0)"
"Yogurt intake (4.0)"
"Ice-cream intake (0.0)"
"Ice-cream intake (1.0)"
"Ice-cream intake (2.0)"
"Ice-cream intake (3.0)"
"Ice-cream intake (4.0)"
"Dessert consumers (0.0)"
"Dessert consumers (1.0)"
"Dessert consumers (2.0)"
"Dessert consumers (3.0)"
"Dessert consumers (4.0)"
"Milk-based pudding intake (0.0)"
"Milk-based pudding intake (1.0)"
"Milk-based pudding intake (2.0)"
"Milk-based pudding intake (3.0)"
"Milk-based pudding intake (4.0)"
"Other milk-based pudding intake (0.0)"
"Other milk-based pudding intake (1.0)"
"Other milk-based pudding intake (2.0)"
"Other milk-based pudding intake (3.0)"
"Other milk-based pudding intake (4.0)"
"Soya dessert intake (0.0)"
"Soya dessert intake (1.0)"
"Soya dessert intake (2.0)"
"Soya dessert intake (3.0)"
"Soya dessert intake (4.0)"
"Fruitcake intake (0.0)"
"Fruitcake intake (1.0)"
"Fruitcake intake (2.0)"
"Fruitcake intake (3.0)"
"Fruitcake intake (4.0)"
"Cake intake (0.0)"
"Cake intake (1.0)"
"Cake intake (2.0)"
"Cake intake (3.0)"
"Cake intake (4.0)"
"Doughnut intake (0.0)"
"Doughnut intake (1.0)"
"Doughnut intake (2.0)"
"Doughnut intake (3.0)"
"Doughnut intake (4.0)"
"Sponge pudding intake (0.0)"
"Sponge pudding intake (1.0)"
"Sponge pudding intake (2.0)"
"Sponge pudding intake (3.0)"
"Sponge pudding intake (4.0)"
"Cheesecake intake (0.0)"
"Cheesecake intake (1.0)"
"Cheesecake intake (2.0)"
"Cheesecake intake (3.0)"
"Cheesecake intake (4.0)"
"Other dessert intake (0.0)"
"Other dessert intake (1.0)"
"Other dessert intake (2.0)"
"Other dessert intake (3.0)"
"Other dessert intake (4.0)"
"Sweet snack consumers (0.0)"
"Sweet snack consumers (1.0)"
"Sweet snack consumers (2.0)"
"Sweet snack consumers (3.0)"
"Sweet snack consumers (4.0)"
"Chocolate bar intake (0.0)"
"Chocolate bar intake (1.0)"
"Chocolate bar intake (2.0)"
"Chocolate bar intake (3.0)"
"Chocolate bar intake (4.0)"
"White chocolate intake (2.0)"
"Milk chocolate intake (0.0)"
"Milk chocolate intake (1.0)"
"Milk chocolate intake (2.0)"
"Milk chocolate intake (3.0)"
"Milk chocolate intake (4.0)"
"Dark chocolate intake (0.0)"
"Dark chocolate intake (1.0)"
"Dark chocolate intake (2.0)"
"Dark chocolate intake (3.0)"
"Dark chocolate intake (4.0)"
"Chocolate-covered raisin intake (0.0)"
"Chocolate-covered raisin intake (1.0)"
"Chocolate-covered raisin intake (2.0)"
"Chocolate-covered raisin intake (3.0)"
"Chocolate-covered raisin intake (4.0)"
"Chocolate sweet intake (0.0)"
"Chocolate sweet intake (1.0)"
"Chocolate sweet intake (2.0)"
"Chocolate sweet intake (3.0)"
"Chocolate sweet intake (4.0)"
"Diet sweets intake (1.0)"
"Diet sweets intake (2.0)"
"Diet sweets intake (3.0)"
"Diet sweets intake (4.0)"
"Sweets intake (0.0)"
"Sweets intake (1.0)"
"Sweets intake (2.0)"
"Sweets intake (3.0)"
"Sweets intake (4.0)"
"Chocolate-covered biscuits intake (0.0)"
"Chocolate-covered biscuits intake (1.0)"
"Chocolate-covered biscuits intake (2.0)"
"Chocolate-covered biscuits intake (3.0)"
"Chocolate-covered biscuits intake (4.0)"
"Chocolate biscuits intake (0.0)"
"Chocolate biscuits intake (1.0)"
"Chocolate biscuits intake (2.0)"
"Chocolate biscuits intake (3.0)"
"Chocolate biscuits intake (4.0)"
"Sweet biscuits intake (0.0)"
"Sweet biscuits intake (1.0)"
"Sweet biscuits intake (2.0)"
"Sweet biscuits intake (3.0)"
"Sweet biscuits intake (4.0)"
"Cereal bar intake (0.0)"
"Cereal bar intake (1.0)"
"Cereal bar intake (2.0)"
"Cereal bar intake (3.0)"
"Cereal bar intake (4.0)"
"Other sweets intake (0.0)"
"Other sweets intake (1.0)"
"Other sweets intake (2.0)"
"Other sweets intake (3.0)"
"Other sweets intake (4.0)"
"Savoury snack consumers (0.0)"
"Savoury snack consumers (1.0)"
"Savoury snack consumers (2.0)"
"Savoury snack consumers (3.0)"
"Savoury snack consumers (4.0)"
"Salted peanuts intake (0.0)"
"Salted peanuts intake (1.0)"
"Salted peanuts intake (2.0)"
"Salted peanuts intake (3.0)"
"Salted peanuts intake (4.0)"
"Unsalted peanuts intake (0.0)"
"Unsalted peanuts intake (1.0)"
"Unsalted peanuts intake (2.0)"
"Unsalted peanuts intake (3.0)"
"Unsalted peanuts intake (4.0)"
"Salted nuts intake (0.0)"
"Salted nuts intake (1.0)"
"Salted nuts intake (2.0)"
"Salted nuts intake (3.0)"
"Salted nuts intake (4.0)"
"Unsalted nuts intake (0.0)"
"Unsalted nuts intake (1.0)"
"Unsalted nuts intake (2.0)"
"Unsalted nuts intake (3.0)"
"Unsalted nuts intake (4.0)"
"Seeds intake (0.0)"
"Seeds intake (1.0)"
"Seeds intake (2.0)"
"Seeds intake (3.0)"
"Seeds intake (4.0)"
"Crisp intake (0.0)"
"Crisp intake (1.0)"
"Crisp intake (2.0)"
"Crisp intake (3.0)"
"Crisp intake (4.0)"
"Savoury biscuits intake (0.0)"
"Savoury biscuits intake (1.0)"
"Savoury biscuits intake (2.0)"
"Savoury biscuits intake (3.0)"
"Savoury biscuits intake (4.0)"
"Cheesy biscuits intake (0.0)"
"Cheesy biscuits intake (1.0)"
"Cheesy biscuits intake (2.0)"
"Cheesy biscuits intake (3.0)"
"Cheesy biscuits intake (4.0)"
"Olives intake (0.0)"
"Olives intake (1.0)"
"Olives intake (2.0)"
"Olives intake (3.0)"
"Olives intake (4.0)"
"Other savoury snack intake (0.0)"
"Other savoury snack intake (1.0)"
"Other savoury snack intake (2.0)"
"Other savoury snack intake (3.0)"
"Other savoury snack intake (4.0)"
"Soup consumers (0.0)"
"Soup consumers (1.0)"
"Soup consumers (2.0)"
"Soup consumers (3.0)"
"Soup consumers (4.0)"
"Powdered/instant soup intake (0.0)"
"Powdered/instant soup intake (1.0)"
"Powdered/instant soup intake (2.0)"
"Powdered/instant soup intake (3.0)"
"Powdered/instant soup intake (4.0)"
"Canned soup intake (0.0)"
"Canned soup intake (1.0)"
"Canned soup intake (2.0)"
"Canned soup intake (3.0)"
"Canned soup intake (4.0)"
"Homemade soup intake (0.0)"
"Homemade soup intake (1.0)"
"Homemade soup intake (2.0)"
"Homemade soup intake (3.0)"
"Homemade soup intake (4.0)"
"Starchy food consumers (0.0)"
"Starchy food consumers (1.0)"
"Starchy food consumers (2.0)"
"Starchy food consumers (3.0)"
"Starchy food consumers (4.0)"
"White pasta intake (0.0)"
"White pasta intake (1.0)"
"White pasta intake (2.0)"
"White pasta intake (3.0)"
"White pasta intake (4.0)"
"Wholemeal pasta intake (0.0)"
"Wholemeal pasta intake (1.0)"
"Wholemeal pasta intake (2.0)"
"Wholemeal pasta intake (3.0)"
"Wholemeal pasta intake (4.0)"
"White rice intake (0.0)"
"White rice intake (1.0)"
"White rice intake (2.0)"
"White rice intake (3.0)"
"White rice intake (4.0)"
"Brown rice intake (0.0)"
"Brown rice intake (1.0)"
"Brown rice intake (2.0)"
"Brown rice intake (3.0)"
"Brown rice intake (4.0)"
"Couscous intake (0.0)"
"Couscous intake (1.0)"
"Couscous intake (2.0)"
"Couscous intake (3.0)"
"Couscous intake (4.0)"
"Other grain intake (0.0)"
"Other grain intake (1.0)"
"Other grain intake (2.0)"
"Other grain intake (3.0)"
"Other grain intake (4.0)"
"Cheese consumers (0.0)"
"Cheese consumers (1.0)"
"Cheese consumers (2.0)"
"Cheese consumers (3.0)"
"Cheese consumers (4.0)"
"Low fat hard cheese intake (0.0)"
"Low fat hard cheese intake (1.0)"
"Low fat hard cheese intake (2.0)"
"Low fat hard cheese intake (3.0)"
"Low fat hard cheese intake (4.0)"
"Hard cheese intake (0.0)"
"Hard cheese intake (1.0)"
"Hard cheese intake (2.0)"
"Hard cheese intake (3.0)"
"Hard cheese intake (4.0)"
"Soft cheese intake (0.0)"
"Soft cheese intake (1.0)"
"Soft cheese intake (2.0)"
"Soft cheese intake (3.0)"
"Soft cheese intake (4.0)"
"Blue cheese intake (0.0)"
"Blue cheese intake (1.0)"
"Blue cheese intake (2.0)"
"Blue cheese intake (3.0)"
"Blue cheese intake (4.0)"
"Low fat cheese spread intake (0.0)"
"Low fat cheese spread intake (1.0)"
"Low fat cheese spread intake (2.0)"
"Low fat cheese spread intake (3.0)"
"Low fat cheese spread intake (4.0)"
"Cheese spread intake (0.0)"
"Cheese spread intake (1.0)"
"Cheese spread intake (2.0)"
"Cheese spread intake (3.0)"
"Cheese spread intake (4.0)"
"Cottage cheese intake (0.0)"
"Cottage cheese intake (1.0)"
"Cottage cheese intake (2.0)"
"Cottage cheese intake (3.0)"
"Cottage cheese intake (4.0)"
"Feta intake (0.0)"
"Feta intake (1.0)"
"Feta intake (2.0)"
"Feta intake (3.0)"
"Feta intake (4.0)"
"Mozzarella intake (0.0)"
"Mozzarella intake (1.0)"
"Mozzarella intake (2.0)"
"Mozzarella intake (3.0)"
"Mozzarella intake (4.0)"
"Goat's cheese intake (0.0)"
"Goat's cheese intake (1.0)"
"Goat's cheese intake (2.0)"
"Goat's cheese intake (3.0)"
"Goat's cheese intake (4.0)"
"Other cheese intake (0.0)"
"Other cheese intake (1.0)"
"Other cheese intake (2.0)"
"Other cheese intake (3.0)"
"Other cheese intake (4.0)"
"Egg consumers (0.0)"
"Egg consumers (1.0)"
"Egg consumers (2.0)"
"Egg consumers (3.0)"
"Egg consumers (4.0)"
"Whole egg intake (0.0)"
"Whole egg intake (1.0)"
"Whole egg intake (2.0)"
"Whole egg intake (3.0)"
"Whole egg intake (4.0)"
"Omelette intake (0.0)"
"Omelette intake (1.0)"
"Omelette intake (2.0)"
"Omelette intake (3.0)"
"Omelette intake (4.0)"
"Eggs in sandwiches intake (0.0)"
"Eggs in sandwiches intake (1.0)"
"Eggs in sandwiches intake (2.0)"
"Eggs in sandwiches intake (3.0)"
"Eggs in sandwiches intake (4.0)"
"Scotch egg intake (0.0)"
"Other egg intake (0.0)"
"Other egg intake (1.0)"
"Other egg intake (2.0)"
"Other egg intake (3.0)"
"Other egg intake (4.0)"
"Meat consumers (0.0)"
"Meat consumers (1.0)"
"Meat consumers (2.0)"
"Meat consumers (3.0)"
"Meat consumers (4.0)"
"Sausage intake (0.0)"
"Sausage intake (1.0)"
"Sausage intake (2.0)"
"Sausage intake (3.0)"
"Sausage intake (4.0)"
"Beef intake (0.0)"
"Beef intake (1.0)"
"Beef intake (2.0)"
"Beef intake (3.0)"
"Beef intake (4.0)"
"Pork intake (0.0)"
"Pork intake (1.0)"
"Pork intake (2.0)"
"Pork intake (3.0)"
"Pork intake (4.0)"
"Lamb intake (0.0)"
"Lamb intake (1.0)"
"Lamb intake (2.0)"
"Lamb intake (3.0)"
"Lamb intake (4.0)"
"Crumbed or deep-fried poultry intake (0.0)"
"Crumbed or deep-fried poultry intake (1.0)"
"Crumbed or deep-fried poultry intake (2.0)"
"Crumbed or deep-fried poultry intake (3.0)"
"Crumbed or deep-fried poultry intake (4.0)"
"Poultry intake (0.0)"
"Poultry intake (1.0)"
"Poultry intake (2.0)"
"Poultry intake (3.0)"
"Poultry intake (4.0)"
"Bacon intake (0.0)"
"Bacon intake (1.0)"
"Bacon intake (2.0)"
"Bacon intake (3.0)"
"Bacon intake (4.0)"
"Ham intake (0.0)"
"Ham intake (1.0)"
"Ham intake (2.0)"
"Ham intake (3.0)"
"Ham intake (4.0)"
"Liver intake (0.0)"
"Liver intake (1.0)"
"Liver intake (2.0)"
"Liver intake (3.0)"
"Liver intake (4.0)"
"Other meat intake (0.0)"
"Other meat intake (1.0)"
"Other meat intake (2.0)"
"Other meat intake (3.0)"
"Other meat intake (4.0)"
"Fat removed from meat (0.0)"
"Fat removed from meat (1.0)"
"Fat removed from meat (2.0)"
"Fat removed from meat (3.0)"
"Fat removed from meat (4.0)"
"Skin removed from poultry (0.0)"
"Skin removed from poultry (1.0)"
"Skin removed from poultry (2.0)"
"Skin removed from poultry (3.0)"
"Skin removed from poultry (4.0)"
"Fish consumer (0.0)"
"Fish consumer (1.0)"
"Fish consumer (2.0)"
"Fish consumer (3.0)"
"Fish consumer (4.0)"
"Tinned tuna intake (0.0)"
"Tinned tuna intake (1.0)"
"Tinned tuna intake (2.0)"
"Tinned tuna intake (3.0)"
"Tinned tuna intake (4.0)"
"Oily fish intake (0.0)"
"Oily fish intake (1.0)"
"Oily fish intake (2.0)"
"Oily fish intake (3.0)"
"Oily fish intake (4.0)"
"Breaded fish intake (0.0)"
"Breaded fish intake (1.0)"
"Breaded fish intake (2.0)"
"Breaded fish intake (3.0)"
"Breaded fish intake (4.0)"
"Battered fish intake (0.0)"
"Battered fish intake (1.0)"
"Battered fish intake (2.0)"
"Battered fish intake (3.0)"
"Battered fish intake (4.0)"
"White fish intake (0.0)"
"White fish intake (1.0)"
"White fish intake (2.0)"
"White fish intake (3.0)"
"White fish intake (4.0)"
"Prawns intake (0.0)"
"Prawns intake (1.0)"
"Prawns intake (2.0)"
"Prawns intake (3.0)"
"Prawns intake (4.0)"
"Lobster/crab intake (1.0)"
"Lobster/crab intake (2.0)"
"Lobster/crab intake (3.0)"
"Lobster/crab intake (4.0)"
"Shellfish intake (0.0)"
"Shellfish intake (1.0)"
"Shellfish intake (2.0)"
"Shellfish intake (3.0)"
"Shellfish intake (4.0)"
"Other fish intake (0.0)"
"Other fish intake (1.0)"
"Other fish intake (2.0)"
"Other fish intake (3.0)"
"Other fish intake (4.0)"
"Vegetarian alternatives intake (0.0)"
"Vegetarian alternatives intake (1.0)"
"Vegetarian alternatives intake (2.0)"
"Vegetarian alternatives intake (3.0)"
"Vegetarian alternatives intake (4.0)"
"Vegetarian sausages/burgers intake (0.0)"
"Vegetarian sausages/burgers intake (1.0)"
"Vegetarian sausages/burgers intake (2.0)"
"Vegetarian sausages/burgers intake (3.0)"
"Vegetarian sausages/burgers intake (4.0)"
"Tofu intake (0.0)"
"Tofu intake (1.0)"
"Tofu intake (2.0)"
"Tofu intake (3.0)"
"Tofu intake (4.0)"
"Quorn intake (0.0)"
"Quorn intake (1.0)"
"Quorn intake (2.0)"
"Quorn intake (3.0)"
"Quorn intake (4.0)"
"Other vegetarian alternative intake (0.0)"
"Other vegetarian alternative intake (1.0)"
"Other vegetarian alternative intake (2.0)"
"Other vegetarian alternative intake (3.0)"
"Other vegetarian alternative intake (4.0)"
"Spreads/sauces consumers (0.0)"
"Spreads/sauces consumers (1.0)"
"Spreads/sauces consumers (2.0)"
"Spreads/sauces consumers (3.0)"
"Spreads/sauces consumers (4.0)"
"Vegetable consumers (0.0)"
"Vegetable consumers (1.0)"
"Vegetable consumers (2.0)"
"Vegetable consumers (3.0)"
"Vegetable consumers (4.0)"
"Baked bean intake (0.0)"
"Baked bean intake (1.0)"
"Baked bean intake (2.0)"
"Baked bean intake (3.0)"
"Baked bean intake (4.0)"
"Pulses intake (0.0)"
"Pulses intake (1.0)"
"Pulses intake (2.0)"
"Pulses intake (3.0)"
"Pulses intake (4.0)"
"Fried potatoes intake (0.0)"
"Fried potatoes intake (1.0)"
"Fried potatoes intake (2.0)"
"Fried potatoes intake (3.0)"
"Fried potatoes intake (4.0)"
"Boiled/baked potatoes intake (0.0)"
"Boiled/baked potatoes intake (1.0)"
"Boiled/baked potatoes intake (2.0)"
"Boiled/baked potatoes intake (3.0)"
"Boiled/baked potatoes intake (4.0)"
"Mashed potato intake (0.0)"
"Mashed potato intake (1.0)"
"Mashed potato intake (2.0)"
"Mashed potato intake (3.0)"
"Mashed potato intake (4.0)"
"Mixed vegetable intake (0.0)"
"Mixed vegetable intake (1.0)"
"Mixed vegetable intake (2.0)"
"Mixed vegetable intake (3.0)"
"Mixed vegetable intake (4.0)"
"Vegetable pieces intake (0.0)"
"Vegetable pieces intake (1.0)"
"Vegetable pieces intake (2.0)"
"Vegetable pieces intake (3.0)"
"Vegetable pieces intake (4.0)"
"Coleslaw intake (0.0)"
"Coleslaw intake (1.0)"
"Coleslaw intake (2.0)"
"Coleslaw intake (3.0)"
"Coleslaw intake (4.0)"
"Side salad intake (0.0)"
"Side salad intake (1.0)"
"Side salad intake (2.0)"
"Side salad intake (3.0)"
"Side salad intake (4.0)"
"Avocado intake (0.0)"
"Avocado intake (1.0)"
"Avocado intake (2.0)"
"Avocado intake (3.0)"
"Avocado intake (4.0)"
"Broad bean intake (0.0)"
"Broad bean intake (1.0)"
"Broad bean intake (2.0)"
"Broad bean intake (3.0)"
"Broad bean intake (4.0)"
"Green bean intake (0.0)"
"Green bean intake (1.0)"
"Green bean intake (2.0)"
"Green bean intake (3.0)"
"Green bean intake (4.0)"
"Beetroot intake (0.0)"
"Beetroot intake (1.0)"
"Beetroot intake (2.0)"
"Beetroot intake (3.0)"
"Beetroot intake (4.0)"
"Broccoli intake (0.0)"
"Broccoli intake (1.0)"
"Broccoli intake (2.0)"
"Broccoli intake (3.0)"
"Broccoli intake (4.0)"
"Butternut squash intake (0.0)"
"Butternut squash intake (1.0)"
"Butternut squash intake (2.0)"
"Butternut squash intake (3.0)"
"Butternut squash intake (4.0)"
"Cabbage/kale intake (0.0)"
"Cabbage/kale intake (1.0)"
"Cabbage/kale intake (2.0)"
"Cabbage/kale intake (3.0)"
"Cabbage/kale intake (4.0)"
"Carrot intake (0.0)"
"Carrot intake (1.0)"
"Carrot intake (2.0)"
"Carrot intake (3.0)"
"Carrot intake (4.0)"
"Cauliflower intake (0.0)"
"Cauliflower intake (1.0)"
"Cauliflower intake (2.0)"
"Cauliflower intake (3.0)"
"Cauliflower intake (4.0)"
"Celery intake (0.0)"
"Celery intake (1.0)"
"Celery intake (2.0)"
"Celery intake (3.0)"
"Celery intake (4.0)"
"Courgette intake (0.0)"
"Courgette intake (1.0)"
"Courgette intake (2.0)"
"Courgette intake (3.0)"
"Courgette intake (4.0)"
"Cucumber intake (0.0)"
"Cucumber intake (1.0)"
"Cucumber intake (2.0)"
"Cucumber intake (3.0)"
"Cucumber intake (4.0)"
"Garlic intake (0.0)"
"Garlic intake (1.0)"
"Garlic intake (2.0)"
"Garlic intake (3.0)"
"Garlic intake (4.0)"
"Leek intake (0.0)"
"Leek intake (1.0)"
"Leek intake (2.0)"
"Leek intake (3.0)"
"Leek intake (4.0)"
"Lettuce intake (0.0)"
"Lettuce intake (1.0)"
"Lettuce intake (2.0)"
"Lettuce intake (3.0)"
"Lettuce intake (4.0)"
"Mushroom intake (0.0)"
"Mushroom intake (1.0)"
"Mushroom intake (2.0)"
"Mushroom intake (3.0)"
"Mushroom intake (4.0)"
"Onion intake (0.0)"
"Onion intake (1.0)"
"Onion intake (2.0)"
"Onion intake (3.0)"
"Onion intake (4.0)"
"Parsnip intake (0.0)"
"Parsnip intake (1.0)"
"Parsnip intake (2.0)"
"Parsnip intake (3.0)"
"Parsnip intake (4.0)"
"Pea intake (0.0)"
"Pea intake (1.0)"
"Pea intake (2.0)"
"Pea intake (3.0)"
"Pea intake (4.0)"
"Sweet pepper intake (0.0)"
"Sweet pepper intake (1.0)"
"Sweet pepper intake (2.0)"
"Sweet pepper intake (3.0)"
"Sweet pepper intake (4.0)"
"Spinach intake (0.0)"
"Spinach intake (1.0)"
"Spinach intake (2.0)"
"Spinach intake (3.0)"
"Spinach intake (4.0)"
"Sprouts intake (0.0)"
"Sprouts intake (1.0)"
"Sprouts intake (3.0)"
"Sweetcorn intake (0.0)"
"Sweetcorn intake (1.0)"
"Sweetcorn intake (2.0)"
"Sweetcorn intake (3.0)"
"Sweetcorn intake (4.0)"
"Sweet potato intake (0.0)"
"Sweet potato intake (1.0)"
"Sweet potato intake (2.0)"
"Sweet potato intake (3.0)"
"Sweet potato intake (4.0)"
"Fresh tomato intake (0.0)"
"Fresh tomato intake (1.0)"
"Fresh tomato intake (2.0)"
"Fresh tomato intake (3.0)"
"Fresh tomato intake (4.0)"
"Tinned tomato intake (0.0)"
"Tinned tomato intake (1.0)"
"Tinned tomato intake (2.0)"
"Tinned tomato intake (3.0)"
"Tinned tomato intake (4.0)"
"Turnip/swede intake (0.0)"
"Turnip/swede intake (1.0)"
"Turnip/swede intake (2.0)"
"Turnip/swede intake (3.0)"
"Turnip/swede intake (4.0)"
"Watercress intake (0.0)"
"Watercress intake (1.0)"
"Watercress intake (2.0)"
"Watercress intake (3.0)"
"Watercress intake (4.0)"
"Other vegetables intake (0.0)"
"Other vegetables intake (1.0)"
"Other vegetables intake (2.0)"
"Other vegetables intake (3.0)"
"Other vegetables intake (4.0)"
"Fruit consumers (0.0)"
"Fruit consumers (1.0)"
"Fruit consumers (2.0)"
"Fruit consumers (3.0)"
"Fruit consumers (4.0)"
"Stewed fruit intake (0.0)"
"Stewed fruit intake (1.0)"
"Stewed fruit intake (2.0)"
"Stewed fruit intake (3.0)"
"Stewed fruit intake (4.0)"
"Prune intake (0.0)"
"Prune intake (1.0)"
"Prune intake (2.0)"
"Prune intake (3.0)"
"Prune intake (4.0)"
"Dried fruit intake (0.0)"
"Dried fruit intake (1.0)"
"Dried fruit intake (2.0)"
"Dried fruit intake (3.0)"
"Dried fruit intake (4.0)"
"Mixed fruit intake (0.0)"
"Mixed fruit intake (1.0)"
"Mixed fruit intake (2.0)"
"Mixed fruit intake (3.0)"
"Mixed fruit intake (4.0)"
"Apple intake (0.0)"
"Apple intake (1.0)"
"Apple intake (2.0)"
"Apple intake (3.0)"
"Apple intake (4.0)"
"Banana intake (0.0)"
"Banana intake (1.0)"
"Banana intake (2.0)"
"Banana intake (3.0)"
"Banana intake (4.0)"
"Berry intake (0.0)"
"Berry intake (1.0)"
"Berry intake (2.0)"
"Berry intake (3.0)"
"Berry intake (4.0)"
"Cherry intake (0.0)"
"Cherry intake (2.0)"
"Cherry intake (4.0)"
"Grapefruit intake (0.0)"
"Grapefruit intake (1.0)"
"Grapefruit intake (2.0)"
"Grapefruit intake (3.0)"
"Grapefruit intake (4.0)"
"Grape intake (0.0)"
"Grape intake (1.0)"
"Grape intake (2.0)"
"Grape intake (3.0)"
"Grape intake (4.0)"
"Mango intake (0.0)"
"Mango intake (1.0)"
"Mango intake (2.0)"
"Mango intake (3.0)"
"Mango intake (4.0)"
"Melon intake (0.0)"
"Melon intake (1.0)"
"Melon intake (2.0)"
"Melon intake (3.0)"
"Melon intake (4.0)"
"Orange intake (0.0)"
"Orange intake (1.0)"
"Orange intake (2.0)"
"Orange intake (3.0)"
"Orange intake (4.0)"
"Satsuma intake (0.0)"
"Satsuma intake (1.0)"
"Satsuma intake (2.0)"
"Satsuma intake (3.0)"
"Satsuma intake (4.0)"
"Peach/nectarine intake (0.0)"
"Peach/nectarine intake (1.0)"
"Peach/nectarine intake (2.0)"
"Peach/nectarine intake (3.0)"
"Peach/nectarine intake (4.0)"
"Pear intake (0.0)"
"Pear intake (1.0)"
"Pear intake (2.0)"
"Pear intake (3.0)"
"Pear intake (4.0)"
"Pineapple intake (0.0)"
"Pineapple intake (1.0)"
"Pineapple intake (2.0)"
"Pineapple intake (3.0)"
"Pineapple intake (4.0)"
"Plum intake (0.0)"
"Plum intake (1.0)"
"Plum intake (2.0)"
"Plum intake (3.0)"
"Plum intake (4.0)"
"Other fruit intake (0.0)"
"Other fruit intake (1.0)"
"Other fruit intake (2.0)"
"Other fruit intake (3.0)"
"Other fruit intake (4.0)"
"Vitamin supplement user (0.0)"
"Vitamin supplement user (1.0)"
"Vitamin supplement user (2.0)"
"Vitamin supplement user (3.0)"
"Vitamin supplement user (4.0)"
"Alcohol intake frequency. (0.0)"
"Alcohol intake frequency. (1.0)"
"Alcohol intake frequency. (2.0)"
"Average weekly red wine intake (0.0)"
"Average weekly red wine intake (1.0)"
"Average weekly red wine intake (2.0)"
"Average weekly champagne plus white wine intake (0.0)"
"Average weekly champagne plus white wine intake (1.0)"
"Average weekly champagne plus white wine intake (2.0)"
"Average weekly beer plus cider intake (0.0)"
"Average weekly beer plus cider intake (1.0)"
"Average weekly beer plus cider intake (2.0)"
"Average weekly spirits intake (0.0)"
"Average weekly spirits intake (1.0)"
"Average weekly spirits intake (2.0)"
"Average weekly fortified wine intake (0.0)"
"Average weekly fortified wine intake (1.0)"
"Average weekly fortified wine intake (2.0)"
"Alcohol usually taken with meals (0.0)"
"Alcohol usually taken with meals (1.0)"
"Alcohol usually taken with meals (2.0)"
"Alcohol intake versus 10 years previously (0.0)"
"Alcohol intake versus 10 years previously (1.0)"
"Alcohol intake versus 10 years previously (2.0)"
"Reason for reducing amount of alcohol drunk (0.0)"
"Reason for reducing amount of alcohol drunk (1.0)"
"Reason for reducing amount of alcohol drunk (2.0)"
"Former alcohol drinker (0.0)"
"Former alcohol drinker (2.0)"
"Reason former drinker stopped drinking alcohol (0.0)"
"Reason former drinker stopped drinking alcohol (1.0)"
"Reason former drinker stopped drinking alcohol (2.0)"
"Average monthly red wine intake (0.0)"
"Average monthly red wine intake (1.0)"
"Average monthly red wine intake (2.0)"
"Average monthly champagne plus white wine intake (0.0)"
"Average monthly champagne plus white wine intake (1.0)"
"Average monthly champagne plus white wine intake (2.0)"
"Average monthly beer plus cider intake (0.0)"
"Average monthly beer plus cider intake (1.0)"
"Average monthly beer plus cider intake (2.0)"
"Average monthly spirits intake (0.0)"
"Average monthly spirits intake (1.0)"
"Average monthly spirits intake (2.0)"
"Average monthly fortified wine intake (0.0)"
"Average monthly fortified wine intake (1.0)"
"Average monthly fortified wine intake (2.0)"
"Average monthly intake of other alcoholic drinks (0.0)"
"Average monthly intake of other alcoholic drinks (1.0)"
"Average monthly intake of other alcoholic drinks (2.0)"
"Average weekly intake of other alcoholic drinks (0.0)"
"Reason for reducing amount of alcohol drunk (pilot) (0.0)"
"Size of white wine glass drunk (0.0)"
"Size of white wine glass drunk (1.0)"
"Size of white wine glass drunk (2.0)"
"Size of white wine glass drunk (3.0)"
"Size of white wine glass drunk (4.0)"
"Size of red wine glass drunk (0.0)"
"Size of red wine glass drunk (1.0)"
"Size of red wine glass drunk (2.0)"
"Size of red wine glass drunk (3.0)"
"Size of red wine glass drunk (4.0)"
"Size of rose wine glass drunk (0.0)"
"Size of rose wine glass drunk (1.0)"
"Size of rose wine glass drunk (2.0)"
"Size of rose wine glass drunk (3.0)"
"Size of rose wine glass drunk (4.0)"
"Alcohol drinker status (0.0)"
"Alcohol drinker status (1.0)"
"Alcohol drinker status (2.0)"
"Alcohol consumed (0.0)"
"Alcohol consumed (1.0)"
"Alcohol consumed (2.0)"
"Alcohol consumed (3.0)"
"Alcohol consumed (4.0)"
"Red wine intake (0.0)"
"Red wine intake (1.0)"
"Red wine intake (2.0)"
"Red wine intake (3.0)"
"Red wine intake (4.0)"
"Rose wine intake (0.0)"
"Rose wine intake (1.0)"
"Rose wine intake (2.0)"
"Rose wine intake (3.0)"
"Rose wine intake (4.0)"
"White wine intake (0.0)"
"White wine intake (1.0)"
"White wine intake (2.0)"
"White wine intake (3.0)"
"White wine intake (4.0)"
"Beer/cider intake (0.0)"
"Beer/cider intake (1.0)"
"Beer/cider intake (2.0)"
"Beer/cider intake (3.0)"
"Beer/cider intake (4.0)"
"Fortified wine intake (0.0)"
"Fortified wine intake (1.0)"
"Fortified wine intake (2.0)"
"Fortified wine intake (3.0)"
"Fortified wine intake (4.0)"
"Spirits intake (0.0)"
"Spirits intake (1.0)"
"Spirits intake (2.0)"
"Spirits intake (3.0)"
"Spirits intake (4.0)"
"Other alcohol intake (0.0)"
"Other alcohol intake (1.0)"
"Other alcohol intake (2.0)"
"Other alcohol intake (3.0)"
"Other alcohol intake (4.0)"
"Current tobacco smoking (0.0)"
"Current tobacco smoking (1.0)"
"Current tobacco smoking (2.0)"
"Past tobacco smoking (0.0)"
"Past tobacco smoking (1.0)"
"Past tobacco smoking (2.0)"
"Smoking/smokers in household (0.0)"
"Smoking/smokers in household (1.0)"
"Smoking/smokers in household (2.0)"
"Exposure to tobacco smoke at home (0.0)"
"Exposure to tobacco smoke at home (1.0)"
"Exposure to tobacco smoke at home (2.0)"
"Exposure to tobacco smoke outside home (0.0)"
"Exposure to tobacco smoke outside home (1.0)"
"Exposure to tobacco smoke outside home (2.0)"
"Light smokers, at least 100 smokes in lifetime (0.0)"
"Light smokers, at least 100 smokes in lifetime (1.0)"
"Light smokers, at least 100 smokes in lifetime (2.0)"
"Age started smoking in former smokers (0.0)"
"Age started smoking in former smokers (1.0)"
"Age started smoking in former smokers (2.0)"
"Type of tobacco previously smoked (0.0)"
"Type of tobacco previously smoked (1.0)"
"Type of tobacco previously smoked (2.0)"
"Number of cigarettes previously smoked daily (0.0)"
"Number of cigarettes previously smoked daily (1.0)"
"Number of cigarettes previously smoked daily (2.0)"
"Age stopped smoking (0.0)"
"Age stopped smoking (1.0)"
"Age stopped smoking (2.0)"
"Ever stopped smoking for 6+ months (0.0)"
"Ever stopped smoking for 6+ months (1.0)"
"Ever stopped smoking for 6+ months (2.0)"
"Number of unsuccessful stop-smoking attempts (0.0)"
"Number of unsuccessful stop-smoking attempts (1.0)"
"Number of unsuccessful stop-smoking attempts (2.0)"
"Likelihood of resuming smoking (0.0)"
"Likelihood of resuming smoking (1.0)"
"Likelihood of resuming smoking (2.0)"
"Smoked cigarette or pipe within last hour (0.0)"
"Smoked cigarette or pipe within last hour (1.0)"
"Age started smoking in current smokers (0.0)"
"Age started smoking in current smokers (1.0)"
"Age started smoking in current smokers (2.0)"
"Type of tobacco currently smoked (0.0)"
"Type of tobacco currently smoked (1.0)"
"Type of tobacco currently smoked (2.0)"
"Number of cigarettes currently smoked daily (current cigarette smokers) (0.0)"
"Number of cigarettes currently smoked daily (current cigarette smokers) (1.0)"
"Number of cigarettes currently smoked daily (current cigarette smokers) (2.0)"
"Time from waking to first cigarette (0.0)"
"Time from waking to first cigarette (1.0)"
"Time from waking to first cigarette (2.0)"
"Difficulty not smoking for 1 day (0.0)"
"Difficulty not smoking for 1 day (1.0)"
"Difficulty not smoking for 1 day (2.0)"
"Ever tried to stop smoking (0.0)"
"Ever tried to stop smoking (1.0)"
"Ever tried to stop smoking (2.0)"
"Wants to stop smoking (0.0)"
"Wants to stop smoking (1.0)"
"Wants to stop smoking (2.0)"
"Smoking compared to 10 years previous (0.0)"
"Smoking compared to 10 years previous (1.0)"
"Smoking compared to 10 years previous (2.0)"
"Previously smoked cigarettes on most/all days (0.0)"
"Why stopped smoking (0.0)"
"Why stopped smoking (0.1)"
"Why stopped smoking (0.2)"
"Why stopped smoking (1.0)"
"Why stopped smoking (1.1)"
"Why stopped smoking (2.0)"
"Why stopped smoking (2.1)"
"Why stopped smoking (2.2)"
"Why reduced smoking (0.0)"
"Why reduced smoking (0.1)"
"Why reduced smoking (1.0)"
"Why reduced smoking (2.0)"
"Why reduced smoking (2.1)"
"Number of cigarettes previously smoked daily (current cigar/pipe smokers) (0.0)"
"Age stopped smoking cigarettes (current cigar/pipe or previous cigarette smoker) (0.0)"
"Why stopped smoking (pilot) (0.0)"
"Ever stopped smoking for 6+ months (pilot) (0.0)"
"Light smokers, at least 100 smokes in lifetime (pilot) (0.0)"
"Smoking status (0.0)"
"Smoking status (1.0)"
"Smoking status (2.0)"
"Tobacco smoking (0.0)"
"Age of stopping smoking (0.0)"
"Amount of tobacco currently smoked (0.0)"
"Hand grip strength (left) (0.0)"
"Hand grip strength (left) (1.0)"
"Hand grip strength (left) (2.0)"
"Hand grip strength (right) (0.0)"
"Hand grip strength (right) (1.0)"
"Hand grip strength (right) (2.0)"
"Waist circumference (0.0)"
"Waist circumference (1.0)"
"Waist circumference (2.0)"
"Hip circumference (0.0)"
"Hip circumference (1.0)"
"Hip circumference (2.0)"
"Standing height (0.0)"
"Standing height (1.0)"
"Standing height (2.0)"
"Handedness (chirality/laterality) (0.0)"
"Handedness (chirality/laterality) (1.0)"
"Handedness (chirality/laterality) (2.0)"
"Skin colour (0.0)"
"Skin colour (1.0)"
"Skin colour (2.0)"
"Ease of skin tanning (0.0)"
"Ease of skin tanning (1.0)"
"Ease of skin tanning (2.0)"
"Hair colour (natural, before greying) (0.0)"
"Hair colour (natural, before greying) (1.0)"
"Hair colour (natural, before greying) (2.0)"
"Facial ageing (0.0)"
"Facial ageing (1.0)"
"Facial ageing (2.0)"
"Weight change compared with 1 year ago (0.0)"
"Weight change compared with 1 year ago (1.0)"
"Weight change compared with 1 year ago (2.0)"
"Forced vital capacity (FVC) (0.0)"
"Forced vital capacity (FVC) (0.1)"
"Forced vital capacity (FVC) (0.2)"
"Forced vital capacity (FVC) (1.0)"
"Forced vital capacity (FVC) (1.1)"
"Forced vital capacity (FVC) (1.2)"
"Forced vital capacity (FVC) (2.0)"
"Forced vital capacity (FVC) (2.1)"
"Forced vital capacity (FVC) (2.2)"
"Forced expiratory volume in 1-second (FEV1) (0.0)"
"Forced expiratory volume in 1-second (FEV1) (0.1)"
"Forced expiratory volume in 1-second (FEV1) (0.2)"
"Forced expiratory volume in 1-second (FEV1) (1.0)"
"Forced expiratory volume in 1-second (FEV1) (1.1)"
"Forced expiratory volume in 1-second (FEV1) (1.2)"
"Forced expiratory volume in 1-second (FEV1) (2.0)"
"Forced expiratory volume in 1-second (FEV1) (2.1)"
"Forced expiratory volume in 1-second (FEV1) (2.2)"
"Peak expiratory flow (PEF) (0.0)"
"Peak expiratory flow (PEF) (0.1)"
"Peak expiratory flow (PEF) (0.2)"
"Peak expiratory flow (PEF) (1.0)"
"Peak expiratory flow (PEF) (1.1)"
"Peak expiratory flow (PEF) (1.2)"
"Peak expiratory flow (PEF) (2.0)"
"Peak expiratory flow (PEF) (2.1)"
"Peak expiratory flow (PEF) (2.2)"
"Ordering of blows (0.0)"
"Ordering of blows (0.1)"
"Ordering of blows (0.2)"
"Ordering of blows (1.0)"
"Ordering of blows (1.1)"
"Ordering of blows (1.2)"
"Ordering of blows (2.0)"
"Ordering of blows (2.1)"
"Ordering of blows (2.2)"
"Contra-indications for spirometry (0.0)"
"Contra-indications for spirometry (1.0)"
"Contra-indications for spirometry (2.0)"
"Weight, manual entry (0.0)"
"Weight, manual entry (2.0)"
"Result ranking (pilot) (0.1)"
"Result ranking (pilot) (0.2)"
"Result ranking (pilot) (0.3)"
"Forced vital capacity (FVC) (pilot) (0.1)"
"Forced vital capacity (FVC) (pilot) (0.2)"
"Forced vital capacity (FVC) (pilot) (0.3)"
"Forced expiratory volume in 1-second (FEV1) (pilot) (0.1)"
"Forced expiratory volume in 1-second (FEV1) (pilot) (0.2)"
"Forced expiratory volume in 1-second (FEV1) (pilot) (0.3)"
"Peak expiratory flow (PEF) (pilot) (0.1)"
"Peak expiratory flow (PEF) (pilot) (0.2)"
"Peak expiratory flow (PEF) (pilot) (0.3)"
"Sitting height (0.0)"
"Sitting height (1.0)"
"Sitting height (2.0)"
"Body mass index (BMI) (0.0)"
"Body mass index (BMI) (1.0)"
"Body mass index (BMI) (2.0)"
"Weight (0.0)"
"Weight (1.0)"
"Weight (2.0)"
"Anterior thigh lean muscle volume (right) (2.0)"
"Posterior thigh lean muscle volume (right) (2.0)"
"Anterior thigh lean muscle volume (left) (2.0)"
"Posterior thigh lean muscle volume (left) (2.0)"
"Visceral adipose tissue volume (VAT) (2.0)"
"Abdominal subcutaneous adipose tissue volume (ASAT) (2.0)"
"Total thigh muscle volume (2.0)"
"Total trunk fat (2.0)"
"Thigh error indicator (left) (2.0)"
"Image quality indicator (2.0)"
"Body surface area (2.0)"
"Body fat percentage (0.0)"
"Body fat percentage (1.0)"
"Whole body fat mass (0.0)"
"Whole body fat mass (1.0)"
"Basal metabolic rate (0.0)"
"Basal metabolic rate (1.0)"
"Impedance of whole body (0.0)"
"Impedance of whole body (1.0)"
"Impedance of whole body (2.0)"
"Impedance of leg (right) (0.0)"
"Impedance of leg (right) (1.0)"
"Impedance of leg (right) (2.0)"
"Impedance of leg (left) (0.0)"
"Impedance of leg (left) (1.0)"
"Impedance of leg (left) (2.0)"
"Impedance of arm (right) (0.0)"
"Impedance of arm (right) (1.0)"
"Impedance of arm (right) (2.0)"
"Impedance of arm (left) (0.0)"
"Impedance of arm (left) (1.0)"
"Impedance of arm (left) (2.0)"
"Leg fat percentage (right) (0.0)"
"Leg fat mass (right) (0.0)"
"Leg predicted mass (right) (0.0)"
"Leg fat percentage (left) (1.0)"
"Leg fat mass (left) (1.0)"
"Leg predicted mass (left) (1.0)"
"Arm fat percentage (right) (0.0)"
"Arm fat percentage (right) (1.0)"
"Arm fat mass (right) (0.0)"
"Arm predicted mass (right) (0.0)"
"Arm fat percentage (left) (0.0)"
"Arm fat percentage (left) (1.0)"
"Arm fat mass (left) (1.0)"
"Arm fat-free mass (left) (0.0)"
"Arm predicted mass (left) (0.0)"
"Arm predicted mass (left) (1.0)"
"Trunk fat percentage (0.0)"
"Trunk fat percentage (1.0)"
"Trunk fat mass (0.0)"
"Trunk fat mass (1.0)"
"Trunk fat-free mass (0.0)"
"Trunk predicted mass (1.0)"
"Android bone mass (2.0)"
"Android fat mass (2.0)"
"Android lean mass (2.0)"
"Android tissue fat percentage (2.0)"
"Android total mass (2.0)"
"Arm fat mass (left) (2.0)"
"Arm total mass (left) (2.0)"
"Arm fat mass (right) (2.0)"
"Arm total mass (right) (2.0)"
"Arms fat mass (2.0)"
"Arms lean mass (2.0)"
"Arms tissue fat percentage (2.0)"
"Arms total mass (2.0)"
"Gynoid bone mass (2.0)"
"Gynoid fat mass (2.0)"
"Gynoid lean mass (2.0)"
"Gynoid tissue fat percentage (2.0)"
"Gynoid total mass (2.0)"
"Legs fat mass (2.0)"
"Legs lean mass (2.0)"
"Legs tissue fat percentage (2.0)"
"Legs total mass (2.0)"
"Total fat mass (2.0)"
"Total lean mass (2.0)"
"Total tissue fat percentage (2.0)"
"Total mass (2.0)"
"Trunk fat mass (2.0)"
"Trunk lean mass (2.0)"
"Trunk tissue fat percentage (2.0)"
"Trunk total mass (2.0)"
"VAT (visceral adipose tissue) volume (2.0)"
"Heel bone ultrasound T-score, manual entry (0.0)"
"Heel quantitative ultrasound index (QUI), manual entry (0.0)"
"Heel bone mineral density (BMD), manual entry (0.0)"
"Heel Broadband ultrasound attenuation (BUA), manual entry (0.0)"
"Ankle spacing width (0.0)"
"Heel Broadband ultrasound attenuation, direct entry (0.0)"
"Heel quantitative ultrasound index (QUI), direct entry (0.0)"
"Heel ultrasound method (left) (1.0)"
"Heel ultrasound method (right) (1.0)"
"Ankle spacing width (left) (0.0)"
"Ankle spacing width (left) (1.0)"
"Ankle spacing width (left) (2.0)"
"Heel broadband ultrasound attenuation (left) (0.0)"
"Heel broadband ultrasound attenuation (left) (1.0)"
"Heel broadband ultrasound attenuation (left) (2.0)"
"Heel bone mineral density (BMD) T-score, automated (left) (0.0)"
"Heel bone mineral density (BMD) T-score, automated (left) (1.0)"
"Heel bone mineral density (BMD) T-score, automated (left) (2.0)"
"Ankle spacing width (right) (0.0)"
"Ankle spacing width (right) (1.0)"
"Ankle spacing width (right) (2.0)"
"Heel broadband ultrasound attenuation (right) (0.0)"
"Heel broadband ultrasound attenuation (right) (1.0)"
"Heel broadband ultrasound attenuation (right) (2.0)"
"Heel bone mineral density (BMD) T-score, automated (right) (0.0)"
"Heel bone mineral density (BMD) T-score, automated (right) (1.0)"
"Heel bone mineral density (BMD) T-score, automated (right) (2.0)"
"Heel bone mineral density (BMD) T-score, manual entry (left) (1.0)"
"Heel bone mineral density (BMD) T-score, manual entry (left) (2.0)"
"Heel quantitative ultrasound index (QUI), manual entry (left) (2.0)"
"Heel bone mineral density (BMD), manual entry (left) (1.0)"
"Heel bone mineral density (BMD), manual entry (left) (2.0)"
"Heel broadband ultrasound attenuation (BUA), manual entry (left) (1.0)"
"Heel broadband ultrasound attenuation (BUA), manual entry (left) (2.0)"
"Heel bone mineral density (BMD) T-score, manual entry (right) (1.0)"
"Heel bone mineral density (BMD) T-score, manual entry (right) (2.0)"
"Heel bone mineral density (BMD), manual entry (right) (1.0)"
"Heel bone mineral density (BMD), manual entry (right) (2.0)"
"Heel broadband ultrasound attenuation (BUA), manual entry (right) (1.0)"
"Heel broadband ultrasound attenuation (BUA), manual entry (right) (2.0)"
"L1-L4 area (2.0)"
"L1-L4 average height (2.0)"
"L1-L4 average width (2.0)"
"L1-L4 BMC (bone mineral content) (2.0)"
"L1-L4 BMD (bone mineral density) (2.0)"
"Femur lower neck BMD (bone mineral density) (right) (2.0)"
"Femur neck BMD (bone mineral density) (right) (2.0)"
"Femur neck BMD (bone mineral density) T-score (right) (2.0)"
"Femur shaft BMD (bone mineral density) (right) (2.0)"
"Femur total BMD (bone mineral density) (right) (2.0)"
"Femur total BMD (bone mineral density) T-score (right) (2.0)"
"Femur troch BMD (bone mineral density) (right) (2.0)"
"Femur troch BMD (bone mineral density) T-score (right) (2.0)"
"Femur upper neck BMD (bone mineral density) (right) (2.0)"
"Femur upper neck BMD (bone mineral density) T-score (right) (2.0)"
"Femur wards BMD (bone mineral density) (right) (2.0)"
"Femur wards BMD (bone mineral density) T-score (right) (2.0)"
"Arm BMD (bone mineral density) (left) (2.0)"
"Arm BMD (bone mineral density) (right) (2.0)"
"Arms BMC (bone mineral content) (2.0)"
"Arms BMD (bone mineral density) (2.0)"
"Head BMD (bone mineral density) (2.0)"
"Legs BMC (bone mineral content) (2.0)"
"Legs BMD (bone mineral density) (2.0)"
"Pelvis BMD (bone mineral density) (2.0)"
"Ribs BMD (bone mineral density) (2.0)"
"Spine BMD (bone mineral density) (2.0)"
"Total BMC (bone mineral content) (2.0)"
"Total BMD (bone mineral density) (2.0)"
"Total BMD (bone mineral density) T-score (2.0)"
"Trunk BMC (bone mineral content) (2.0)"
"Trunk BMD (bone mineral density) (2.0)"
"Femur shaft BMD (bone mineral density) (left) (2.0)"
"Femur total BMD (bone mineral density) (left) (2.0)"
"Femur upper neck BMD (bone mineral density) (left) (2.0)"
"Femur total BMD (bone mineral density) T-score (left) (2.0)"
"Femur troch BMD (bone mineral density) (left) (2.0)"
"Femur upper neck BMD (bone mineral density) T-score (left) (2.0)"
"Femur wards BMD (bone mineral density) (left) (2.0)"
"Femur troch BMD (bone mineral density) T-score (left) (2.0)"
"Femur neck BMD (bone mineral density) (left) (2.0)"
"Femur neck BMD (bone mineral density) T-score (left) (2.0)"
"Femur wards BMD (bone mineral density) T-score (left) (2.0)"
"Femur lower neck BMD (bone mineral density) (left) (2.0)"
"Trunk bone area (2.0)"
"Head bone area (2.0)"
"Head BMC (bone mineral content) (2.0)"
"Pelvis bone area (2.0)"
"Pelvis BMC (bone mineral content) (2.0)"
"Ribs bone area (2.0)"
"Ribs BMC (bone mineral content) (2.0)"
"Spine bone area (2.0)"
"Spine BMC (bone mineral content) (2.0)"
"Arm bone area (left) (2.0)"
"Arm bone area (right) (2.0)"
"Arms combined bone area (2.0)"
"Legs combined bone area (2.0)"
"Systolic blood pressure, manual reading (0.0)"
"Systolic blood pressure, manual reading (0.1)"
"Systolic blood pressure, manual reading (2.0)"
"Systolic blood pressure, manual reading (2.1)"
"Diastolic blood pressure, manual reading (0.0)"
"Diastolic blood pressure, manual reading (0.1)"
"Diastolic blood pressure, manual reading (2.0)"
"Diastolic blood pressure, manual reading (2.1)"
"Pulse rate (during blood-pressure measurement) (0.0)"
"Pulse rate (during blood-pressure measurement) (0.1)"
"Pulse rate (during blood-pressure measurement) (2.0)"
"Pulse rate (during blood-pressure measurement) (2.1)"
"Pulse rate, automated reading (0.0)"
"Pulse rate, automated reading (0.1)"
"Pulse rate, automated reading (1.0)"
"Pulse rate, automated reading (1.1)"
"Pulse rate, automated reading (2.0)"
"Pulse rate, automated reading (2.1)"
"Diastolic blood pressure, automated reading (0.0)"
"Diastolic blood pressure, automated reading (0.1)"
"Diastolic blood pressure, automated reading (1.0)"
"Diastolic blood pressure, automated reading (1.1)"
"Diastolic blood pressure, automated reading (2.0)"
"Diastolic blood pressure, automated reading (2.1)"
"Systolic blood pressure, automated reading (0.0)"
"Systolic blood pressure, automated reading (0.1)"
"Systolic blood pressure, automated reading (1.0)"
"Systolic blood pressure, automated reading (1.1)"
"Systolic blood pressure, automated reading (2.0)"
"Systolic blood pressure, automated reading (2.1)"
"Pulse rate (0.0)"
"Pulse rate (1.0)"
"Pulse rate (2.0)"
"Pulse wave reflection index (0.0)"
"Pulse wave reflection index (1.0)"
"Pulse wave reflection index (2.0)"
"Pulse wave peak to peak time (0.0)"
"Pulse wave peak to peak time (1.0)"
"Pulse wave peak to peak time (2.0)"
"ECG, heart rate (0.0)"
"ECG, heart rate (0.1)"
"ECG, heart rate (0.2)"
"ECG, heart rate (0.3)"
"ECG, heart rate (0.4)"
"ECG, heart rate (0.5)"
"ECG, heart rate (0.6)"
"ECG, heart rate (0.7)"
"ECG, heart rate (0.8)"
"ECG, heart rate (0.9)"
"ECG, heart rate (0.10)"
"ECG, heart rate (0.11)"
"ECG, heart rate (0.12)"
"ECG, heart rate (0.13)"
"ECG, heart rate (0.14)"
"ECG, heart rate (0.15)"
"ECG, heart rate (0.16)"
"ECG, heart rate (0.17)"
"ECG, heart rate (0.18)"
"ECG, heart rate (0.19)"
"ECG, heart rate (0.20)"
"ECG, heart rate (0.21)"
"ECG, heart rate (0.22)"
"ECG, heart rate (0.23)"
"ECG, heart rate (0.24)"
"ECG, heart rate (0.25)"
"ECG, heart rate (0.26)"
"ECG, heart rate (0.27)"
"ECG, heart rate (0.28)"
"ECG, heart rate (0.29)"
"ECG, heart rate (0.30)"
"ECG, heart rate (0.31)"
"ECG, heart rate (0.32)"
"ECG, heart rate (0.33)"
"ECG, heart rate (0.34)"
"ECG, heart rate (0.35)"
"ECG, heart rate (0.36)"
"ECG, heart rate (0.37)"
"ECG, heart rate (0.38)"
"ECG, heart rate (0.39)"
"ECG, heart rate (0.40)"
"ECG, heart rate (0.41)"
"ECG, heart rate (0.42)"
"ECG, heart rate (0.43)"
"ECG, heart rate (0.44)"
"ECG, heart rate (0.45)"
"ECG, heart rate (0.46)"
"ECG, heart rate (0.47)"
"ECG, heart rate (0.48)"
"ECG, heart rate (0.49)"
"ECG, heart rate (0.50)"
"ECG, heart rate (0.51)"
"ECG, heart rate (0.52)"
"ECG, heart rate (0.53)"
"ECG, heart rate (0.54)"
"ECG, heart rate (0.55)"
"ECG, heart rate (0.56)"
"ECG, heart rate (0.57)"
"ECG, heart rate (0.58)"
"ECG, heart rate (0.59)"
"ECG, heart rate (0.60)"
"ECG, heart rate (0.61)"
"ECG, heart rate (0.62)"
"ECG, heart rate (0.63)"
"ECG, heart rate (0.64)"
"ECG, heart rate (0.65)"
"ECG, heart rate (0.66)"
"ECG, heart rate (0.67)"
"ECG, heart rate (0.68)"
"ECG, heart rate (0.69)"
"ECG, heart rate (0.70)"
"ECG, heart rate (0.71)"
"ECG, heart rate (0.72)"
"ECG, heart rate (0.73)"
"ECG, heart rate (0.74)"
"ECG, heart rate (0.75)"
"ECG, heart rate (0.76)"
"ECG, heart rate (0.77)"
"ECG, heart rate (0.78)"
"ECG, heart rate (0.79)"
"ECG, heart rate (0.80)"
"ECG, heart rate (0.81)"
"ECG, heart rate (0.82)"
"ECG, heart rate (0.83)"
"ECG, heart rate (0.84)"
"ECG, heart rate (0.85)"
"ECG, heart rate (0.86)"
"ECG, heart rate (0.87)"
"ECG, heart rate (0.88)"
"ECG, heart rate (0.89)"
"ECG, heart rate (0.90)"
"ECG, heart rate (0.91)"
"ECG, heart rate (0.92)"
"ECG, heart rate (1.0)"
"ECG, heart rate (1.1)"
"ECG, heart rate (1.2)"
"ECG, heart rate (1.3)"
"ECG, heart rate (1.4)"
"ECG, heart rate (1.5)"
"ECG, heart rate (1.6)"
"ECG, heart rate (1.7)"
"ECG, heart rate (1.8)"
"ECG, heart rate (1.9)"
"ECG, heart rate (1.10)"
"ECG, heart rate (1.11)"
"ECG, heart rate (1.12)"
"ECG, heart rate (1.13)"
"ECG, heart rate (1.14)"
"ECG, heart rate (1.15)"
"ECG, heart rate (1.16)"
"ECG, heart rate (1.17)"
"ECG, heart rate (1.18)"
"ECG, heart rate (1.19)"
"ECG, heart rate (1.20)"
"ECG, heart rate (1.21)"
"ECG, heart rate (1.22)"
"ECG, heart rate (1.23)"
"ECG, heart rate (1.24)"
"ECG, heart rate (1.25)"
"ECG, heart rate (1.26)"
"ECG, heart rate (1.27)"
"ECG, heart rate (1.28)"
"ECG, heart rate (1.29)"
"ECG, heart rate (1.30)"
"ECG, heart rate (1.31)"
"ECG, heart rate (1.32)"
"ECG, heart rate (1.33)"
"ECG, heart rate (1.34)"
"ECG, heart rate (1.35)"
"ECG, heart rate (1.36)"
"ECG, heart rate (1.37)"
"ECG, heart rate (1.38)"
"ECG, heart rate (1.39)"
"ECG, heart rate (1.40)"
"ECG, heart rate (1.41)"
"ECG, heart rate (1.42)"
"ECG, heart rate (1.43)"
"ECG, heart rate (1.44)"
"ECG, heart rate (1.45)"
"ECG, heart rate (1.46)"
"ECG, heart rate (1.47)"
"ECG, heart rate (1.48)"
"ECG, heart rate (1.49)"
"ECG, heart rate (1.50)"
"ECG, heart rate (1.51)"
"ECG, heart rate (1.52)"
"ECG, heart rate (1.53)"
"ECG, heart rate (1.54)"
"ECG, heart rate (1.55)"
"ECG, heart rate (1.56)"
"ECG, heart rate (1.57)"
"ECG, heart rate (1.58)"
"ECG, heart rate (1.59)"
"ECG, heart rate (1.60)"
"ECG, heart rate (1.61)"
"ECG, heart rate (1.62)"
"ECG, heart rate (1.63)"
"ECG, heart rate (1.64)"
"ECG, heart rate (1.65)"
"ECG, heart rate (1.66)"
"ECG, heart rate (1.67)"
"ECG, heart rate (1.68)"
"ECG, heart rate (1.69)"
"ECG, heart rate (1.70)"
"ECG, heart rate (1.71)"
"ECG, heart rate (1.72)"
"ECG, heart rate (1.73)"
"ECG, heart rate (1.74)"
"ECG, heart rate (1.75)"
"ECG, heart rate (1.76)"
"ECG, heart rate (1.77)"
"ECG, heart rate (1.78)"
"ECG, heart rate (1.79)"
"ECG, heart rate (1.80)"
"ECG, heart rate (1.81)"
"ECG, heart rate (1.82)"
"ECG, heart rate (1.83)"
"ECG, heart rate (1.84)"
"ECG, heart rate (1.85)"
"ECG, heart rate (1.86)"
"ECG, heart rate (1.87)"
"ECG, heart rate (1.88)"
"ECG, heart rate (1.89)"
"ECG, heart rate (1.90)"
"ECG, heart rate (1.91)"
"ECG, heart rate (1.92)"
"ECG, heart rate (1.93)"
"ECG, load (0.3)"
"ECG, load (0.4)"
"ECG, load (0.5)"
"ECG, load (0.6)"
"ECG, load (0.7)"
"ECG, load (0.8)"
"ECG, load (0.10)"
"ECG, load (0.11)"
"ECG, load (0.12)"
"ECG, load (0.13)"
"ECG, load (0.14)"
"ECG, load (0.15)"
"ECG, load (0.16)"
"ECG, load (0.17)"
"ECG, load (0.18)"
"ECG, load (0.19)"
"ECG, load (0.20)"
"ECG, load (0.21)"
"ECG, load (0.22)"
"ECG, load (0.23)"
"ECG, load (0.24)"
"ECG, load (0.25)"
"ECG, load (0.26)"
"ECG, load (0.27)"
"ECG, load (0.28)"
"ECG, load (0.29)"
"ECG, load (0.30)"
"ECG, load (0.31)"
"ECG, load (0.32)"
"ECG, load (0.33)"
"ECG, load (0.34)"
"ECG, load (0.35)"
"ECG, load (0.36)"
"ECG, load (0.37)"
"ECG, load (0.38)"
"ECG, load (0.39)"
"ECG, load (0.40)"
"ECG, load (0.41)"
"ECG, load (0.42)"
"ECG, load (0.43)"
"ECG, load (0.44)"
"ECG, load (0.45)"
"ECG, load (0.46)"
"ECG, load (0.47)"
"ECG, load (0.48)"
"ECG, load (0.49)"
"ECG, load (0.50)"
"ECG, load (0.51)"
"ECG, load (0.52)"
"ECG, load (0.53)"
"ECG, load (0.54)"
"ECG, load (0.55)"
"ECG, load (0.56)"
"ECG, load (0.57)"
"ECG, load (0.58)"
"ECG, load (0.59)"
"ECG, load (0.60)"
"ECG, load (0.61)"
"ECG, load (0.62)"
"ECG, load (0.63)"
"ECG, load (0.64)"
"ECG, load (0.65)"
"ECG, load (0.66)"
"ECG, load (0.67)"
"ECG, load (0.68)"
"ECG, load (0.69)"
"ECG, load (0.70)"
"ECG, load (0.71)"
"ECG, load (0.72)"
"ECG, load (0.73)"
"ECG, load (0.74)"
"ECG, load (0.75)"
"ECG, load (0.76)"
"ECG, load (0.77)"
"ECG, load (0.78)"
"ECG, load (0.79)"
"ECG, load (0.80)"
"ECG, load (0.81)"
"ECG, load (0.82)"
"ECG, load (0.83)"
"ECG, load (0.84)"
"ECG, load (0.85)"
"ECG, load (0.86)"
"ECG, load (0.87)"
"ECG, load (0.88)"
"ECG, load (0.89)"
"ECG, load (0.90)"
"ECG, load (0.91)"
"ECG, load (0.92)"
"ECG, load (1.3)"
"ECG, load (1.4)"
"ECG, load (1.5)"
"ECG, load (1.6)"
"ECG, load (1.7)"
"ECG, load (1.8)"
"ECG, load (1.9)"
"ECG, load (1.10)"
"ECG, load (1.11)"
"ECG, load (1.12)"
"ECG, load (1.13)"
"ECG, load (1.14)"
"ECG, load (1.15)"
"ECG, load (1.16)"
"ECG, load (1.17)"
"ECG, load (1.18)"
"ECG, load (1.19)"
"ECG, load (1.20)"
"ECG, load (1.21)"
"ECG, load (1.22)"
"ECG, load (1.23)"
"ECG, load (1.24)"
"ECG, load (1.25)"
"ECG, load (1.26)"
"ECG, load (1.27)"
"ECG, load (1.28)"
"ECG, load (1.29)"
"ECG, load (1.30)"
"ECG, load (1.31)"
"ECG, load (1.32)"
"ECG, load (1.33)"
"ECG, load (1.34)"
"ECG, load (1.35)"
"ECG, load (1.36)"
"ECG, load (1.37)"
"ECG, load (1.38)"
"ECG, load (1.39)"
"ECG, load (1.40)"
"ECG, load (1.41)"
"ECG, load (1.42)"
"ECG, load (1.43)"
"ECG, load (1.44)"
"ECG, load (1.45)"
"ECG, load (1.46)"
"ECG, load (1.47)"
"ECG, load (1.48)"
"ECG, load (1.49)"
"ECG, load (1.50)"
"ECG, load (1.51)"
"ECG, load (1.52)"
"ECG, load (1.53)"
"ECG, load (1.54)"
"ECG, load (1.55)"
"ECG, load (1.56)"
"ECG, load (1.57)"
"ECG, load (1.58)"
"ECG, load (1.59)"
"ECG, load (1.60)"
"ECG, load (1.61)"
"ECG, load (1.62)"
"ECG, load (1.63)"
"ECG, load (1.64)"
"ECG, load (1.65)"
"ECG, load (1.66)"
"ECG, load (1.67)"
"ECG, load (1.68)"
"ECG, load (1.69)"
"ECG, load (1.70)"
"ECG, load (1.71)"
"ECG, load (1.72)"
"ECG, load (1.73)"
"ECG, load (1.74)"
"ECG, load (1.75)"
"ECG, load (1.76)"
"ECG, load (1.77)"
"ECG, load (1.78)"
"ECG, load (1.79)"
"ECG, load (1.80)"
"ECG, load (1.81)"
"ECG, load (1.82)"
"ECG, load (1.83)"
"ECG, load (1.84)"
"ECG, load (1.85)"
"ECG, load (1.86)"
"ECG, load (1.87)"
"ECG, load (1.88)"
"ECG, load (1.89)"
"ECG, load (1.90)"
"ECG, load (1.91)"
"ECG, load (1.92)"
"ECG, load (1.93)"
"ECG, phase time (0.0)"
"ECG, phase time (0.1)"
"ECG, phase time (0.2)"
"ECG, phase time (0.3)"
"ECG, phase time (0.4)"
"ECG, phase time (0.5)"
"ECG, phase time (0.6)"
"ECG, phase time (0.7)"
"ECG, phase time (0.8)"
"ECG, phase time (0.9)"
"ECG, phase time (0.10)"
"ECG, phase time (0.11)"
"ECG, phase time (0.12)"
"ECG, phase time (0.13)"
"ECG, phase time (0.14)"
"ECG, phase time (0.15)"
"ECG, phase time (0.16)"
"ECG, phase time (0.17)"
"ECG, phase time (0.18)"
"ECG, phase time (0.19)"
"ECG, phase time (0.20)"
"ECG, phase time (0.21)"
"ECG, phase time (0.22)"
"ECG, phase time (0.23)"
"ECG, phase time (0.24)"
"ECG, phase time (0.26)"
"ECG, phase time (0.27)"
"ECG, phase time (0.28)"
"ECG, phase time (0.29)"
"ECG, phase time (0.30)"
"ECG, phase time (0.31)"
"ECG, phase time (0.32)"
"ECG, phase time (0.33)"
"ECG, phase time (0.34)"
"ECG, phase time (0.35)"
"ECG, phase time (0.36)"
"ECG, phase time (0.37)"
"ECG, phase time (0.38)"
"ECG, phase time (0.39)"
"ECG, phase time (0.40)"
"ECG, phase time (0.41)"
"ECG, phase time (0.42)"
"ECG, phase time (0.43)"
"ECG, phase time (0.44)"
"ECG, phase time (0.45)"
"ECG, phase time (0.46)"
"ECG, phase time (0.47)"
"ECG, phase time (0.48)"
"ECG, phase time (0.49)"
"ECG, phase time (0.50)"
"ECG, phase time (0.51)"
"ECG, phase time (0.52)"
"ECG, phase time (0.53)"
"ECG, phase time (0.54)"
"ECG, phase time (0.55)"
"ECG, phase time (0.56)"
"ECG, phase time (0.57)"
"ECG, phase time (0.58)"
"ECG, phase time (0.59)"
"ECG, phase time (0.60)"
"ECG, phase time (0.61)"
"ECG, phase time (0.62)"
"ECG, phase time (0.63)"
"ECG, phase time (0.64)"
"ECG, phase time (0.65)"
"ECG, phase time (0.66)"
"ECG, phase time (0.67)"
"ECG, phase time (0.68)"
"ECG, phase time (0.69)"
"ECG, phase time (0.70)"
"ECG, phase time (0.71)"
"ECG, phase time (0.72)"
"ECG, phase time (0.73)"
"ECG, phase time (0.74)"
"ECG, phase time (0.75)"
"ECG, phase time (0.76)"
"ECG, phase time (0.77)"
"ECG, phase time (0.78)"
"ECG, phase time (0.79)"
"ECG, phase time (0.80)"
"ECG, phase time (0.81)"
"ECG, phase time (0.82)"
"ECG, phase time (0.83)"
"ECG, phase time (0.84)"
"ECG, phase time (0.85)"
"ECG, phase time (0.86)"
"ECG, phase time (0.87)"
"ECG, phase time (0.88)"
"ECG, phase time (0.89)"
"ECG, phase time (0.90)"
"ECG, phase time (0.91)"
"ECG, phase time (0.92)"
"ECG, phase time (1.0)"
"ECG, phase time (1.1)"
"ECG, phase time (1.2)"
"ECG, phase time (1.3)"
"ECG, phase time (1.4)"
"ECG, phase time (1.5)"
"ECG, phase time (1.6)"
"ECG, phase time (1.7)"
"ECG, phase time (1.8)"
"ECG, phase time (1.9)"
"ECG, phase time (1.10)"
"ECG, phase time (1.11)"
"ECG, phase time (1.12)"
"ECG, phase time (1.13)"
"ECG, phase time (1.14)"
"ECG, phase time (1.15)"
"ECG, phase time (1.16)"
"ECG, phase time (1.17)"
"ECG, phase time (1.18)"
"ECG, phase time (1.19)"
"ECG, phase time (1.20)"
"ECG, phase time (1.21)"
"ECG, phase time (1.22)"
"ECG, phase time (1.23)"
"ECG, phase time (1.24)"
"ECG, phase time (1.25)"
"ECG, phase time (1.26)"
"ECG, phase time (1.27)"
"ECG, phase time (1.28)"
"ECG, phase time (1.29)"
"ECG, phase time (1.30)"
"ECG, phase time (1.31)"
"ECG, phase time (1.32)"
"ECG, phase time (1.33)"
"ECG, phase time (1.34)"
"ECG, phase time (1.35)"
"ECG, phase time (1.36)"
"ECG, phase time (1.37)"
"ECG, phase time (1.38)"
"ECG, phase time (1.39)"
"ECG, phase time (1.40)"
"ECG, phase time (1.41)"
"ECG, phase time (1.42)"
"ECG, phase time (1.43)"
"ECG, phase time (1.44)"
"ECG, phase time (1.45)"
"ECG, phase time (1.46)"
"ECG, phase time (1.47)"
"ECG, phase time (1.48)"
"ECG, phase time (1.49)"
"ECG, phase time (1.50)"
"ECG, phase time (1.51)"
"ECG, phase time (1.52)"
"ECG, phase time (1.53)"
"ECG, phase time (1.54)"
"ECG, phase time (1.55)"
"ECG, phase time (1.56)"
"ECG, phase time (1.57)"
"ECG, phase time (1.58)"
"ECG, phase time (1.59)"
"ECG, phase time (1.60)"
"ECG, phase time (1.61)"
"ECG, phase time (1.62)"
"ECG, phase time (1.63)"
"ECG, phase time (1.64)"
"ECG, phase time (1.65)"
"ECG, phase time (1.66)"
"ECG, phase time (1.67)"
"ECG, phase time (1.68)"
"ECG, phase time (1.69)"
"ECG, phase time (1.70)"
"ECG, phase time (1.71)"
"ECG, phase time (1.72)"
"ECG, phase time (1.73)"
"ECG, phase time (1.74)"
"ECG, phase time (1.75)"
"ECG, phase time (1.76)"
"ECG, phase time (1.77)"
"ECG, phase time (1.78)"
"ECG, phase time (1.79)"
"ECG, phase time (1.80)"
"ECG, phase time (1.81)"
"ECG, phase time (1.82)"
"ECG, phase time (1.83)"
"ECG, phase time (1.84)"
"ECG, phase time (1.85)"
"ECG, phase time (1.86)"
"ECG, phase time (1.87)"
"ECG, phase time (1.88)"
"ECG, phase time (1.89)"
"ECG, phase time (1.90)"
"ECG, phase time (1.91)"
"ECG, phase time (1.92)"
"ECG, phase time (1.93)"
"ECG, phase duration (0.2)"
"ECG, number of stages in a phase (0.1)"
"ECG, number of stages in a phase (0.2)"
"ECG, number of stages in a phase (1.1)"
"ECG, number of stages in a phase (1.2)"
"Doctor restricts physical activity due to heart condition (0.0)"
"Doctor restricts physical activity due to heart condition (1.0)"
"Chest pain felt during physical activity (0.0)"
"Chest pain felt during physical activity (1.0)"
"Chest pain felt outside physical activity (0.0)"
"Chest pain felt outside physical activity (1.0)"
"Able to walk or cycle unaided for 10 minutes (0.0)"
"Able to walk or cycle unaided for 10 minutes (1.0)"
"ECG/bike method for fitness test (0.0)"
"ECG/bike method for fitness test (1.0)"
"Completion status of test (0.0)"
"Completion status of test (1.0)"
"ECG during exercise duration (0.0)"
"ECG during exercise duration (1.0)"
"Program category (0.0)"
"Program category (1.0)"
"Maximum workload during fitness test (0.0)"
"Maximum workload during fitness test (1.0)"
"Maximum heart rate during fitness test (0.0)"
"Maximum heart rate during fitness test (1.0)"
"Target heart rate achieved (0.0)"
"Target heart rate achieved (1.0)"
"Number of trend entries (0.0)"
"Number of trend entries (1.0)"
"Duration of fitness test (0.0)"
"Duration of fitness test (1.0)"
"Heart rate during PWA (2.0)"
"Heart rate during PWA (2.1)"
"Heart rate during PWA (2.2)"
"Systolic brachial blood pressure during PWA (2.2)"
"Diastolic brachial blood pressure during PWA (2.2)"
"Peripheral pulse pressure during PWA (2.0)"
"Peripheral pulse pressure during PWA (2.2)"
"Central systolic blood pressure during PWA (2.1)"
"Central systolic blood pressure during PWA (2.2)"
"Central pulse pressure during PWA (2.0)"
"Central pulse pressure during PWA (2.2)"
"Number of beats in waveform average for PWA (2.0)"
"Number of beats in waveform average for PWA (2.1)"
"Number of beats in waveform average for PWA (2.2)"
"Central augmentation pressure during PWA (2.0)"
"Central augmentation pressure during PWA (2.1)"
"Central augmentation pressure during PWA (2.2)"
"Augmentation index for PWA (2.0)"
"Augmentation index for PWA (2.1)"
"Augmentation index for PWA (2.2)"
"Cardiac output during PWA (2.0)"
"Cardiac output during PWA (2.1)"
"Cardiac output during PWA (2.2)"
"End systolic pressure during PWA (2.0)"
"End systolic pressure during PWA (2.1)"
"End systolic pressure during PWA (2.2)"
"End systolic pressure index during PWA (2.0)"
"End systolic pressure index during PWA (2.1)"
"End systolic pressure index during PWA (2.2)"
"Total peripheral resistance during PWA (2.0)"
"Total peripheral resistance during PWA (2.1)"
"Total peripheral resistance during PWA (2.2)"
"Stroke volume during PWA (2.0)"
"Stroke volume during PWA (2.1)"
"Stroke volume during PWA (2.2)"
"Mean arterial pressure during PWA (2.0)"
"Mean arterial pressure during PWA (2.1)"
"Mean arterial pressure during PWA (2.2)"
"Systolic brachial blood pressure (2.0)"
"Diastolic brachial blood pressure (2.0)"
"Cardiac index during PWA (2.0)"
"Cardiac index during PWA (2.1)"
"Cardiac index during PWA (2.2)"
"Pulse wave Arterial Stiffness index (0.0)"
"Pulse wave Arterial Stiffness index (1.0)"
"Pulse wave Arterial Stiffness index (2.0)"
"LV ejection fraction (2.0)"
"LV end diastolic volume (2.0)"
"LV end systolic volume (2.0)"
"LV stroke volume (2.0)"
"Cardiac output (2.0)"
"Cardiac index (2.0)"
"Average heart rate (2.0)"
"Triplet played (left) (0.1)"
"Triplet played (left) (0.2)"
"Triplet played (left) (0.3)"
"Triplet played (left) (0.4)"
"Triplet played (left) (0.5)"
"Triplet played (left) (0.6)"
"Triplet played (left) (0.7)"
"Triplet played (left) (0.8)"
"Triplet played (left) (0.9)"
"Triplet played (left) (0.10)"
"Triplet played (left) (0.11)"
"Triplet played (left) (0.12)"
"Triplet played (left) (0.13)"
"Triplet played (left) (0.14)"
"Triplet played (left) (0.15)"
"Triplet played (left) (1.1)"
"Triplet played (left) (1.2)"
"Triplet played (left) (1.3)"
"Triplet played (left) (1.4)"
"Triplet played (left) (1.5)"
"Triplet played (left) (1.6)"
"Triplet played (left) (1.7)"
"Triplet played (left) (1.8)"
"Triplet played (left) (1.9)"
"Triplet played (left) (1.10)"
"Triplet played (left) (1.11)"
"Triplet played (left) (1.12)"
"Triplet played (left) (1.13)"
"Triplet played (left) (1.14)"
"Triplet played (left) (1.15)"
"Triplet played (left) (2.1)"
"Triplet played (left) (2.2)"
"Triplet played (left) (2.3)"
"Triplet played (left) (2.4)"
"Triplet played (left) (2.5)"
"Triplet played (left) (2.6)"
"Triplet played (left) (2.7)"
"Triplet played (left) (2.8)"
"Triplet played (left) (2.9)"
"Triplet played (left) (2.10)"
"Triplet played (left) (2.11)"
"Triplet played (left) (2.12)"
"Triplet played (left) (2.13)"
"Triplet played (left) (2.14)"
"Triplet played (left) (2.15)"
"Signal-to-noise-ratio (SNR) of triplet (left) (0.2)"
"Signal-to-noise-ratio (SNR) of triplet (left) (0.3)"
"Signal-to-noise-ratio (SNR) of triplet (left) (0.4)"
"Signal-to-noise-ratio (SNR) of triplet (left) (0.5)"
"Signal-to-noise-ratio (SNR) of triplet (left) (0.6)"
"Signal-to-noise-ratio (SNR) of triplet (left) (0.7)"
"Signal-to-noise-ratio (SNR) of triplet (left) (0.8)"
"Signal-to-noise-ratio (SNR) of triplet (left) (0.9)"
"Signal-to-noise-ratio (SNR) of triplet (left) (0.10)"
"Signal-to-noise-ratio (SNR) of triplet (left) (0.11)"
"Signal-to-noise-ratio (SNR) of triplet (left) (0.12)"
"Signal-to-noise-ratio (SNR) of triplet (left) (0.13)"
"Signal-to-noise-ratio (SNR) of triplet (left) (0.14)"
"Signal-to-noise-ratio (SNR) of triplet (left) (0.15)"
"Signal-to-noise-ratio (SNR) of triplet (left) (1.2)"
"Signal-to-noise-ratio (SNR) of triplet (left) (1.3)"
"Signal-to-noise-ratio (SNR) of triplet (left) (1.4)"
"Signal-to-noise-ratio (SNR) of triplet (left) (1.5)"
"Signal-to-noise-ratio (SNR) of triplet (left) (1.6)"
"Signal-to-noise-ratio (SNR) of triplet (left) (1.7)"
"Signal-to-noise-ratio (SNR) of triplet (left) (1.9)"
"Signal-to-noise-ratio (SNR) of triplet (left) (1.10)"
"Signal-to-noise-ratio (SNR) of triplet (left) (1.11)"
"Signal-to-noise-ratio (SNR) of triplet (left) (1.12)"
"Signal-to-noise-ratio (SNR) of triplet (left) (1.13)"
"Signal-to-noise-ratio (SNR) of triplet (left) (1.14)"
"Signal-to-noise-ratio (SNR) of triplet (left) (1.15)"
"Signal-to-noise-ratio (SNR) of triplet (left) (2.2)"
"Signal-to-noise-ratio (SNR) of triplet (left) (2.3)"
"Signal-to-noise-ratio (SNR) of triplet (left) (2.4)"
"Signal-to-noise-ratio (SNR) of triplet (left) (2.5)"
"Signal-to-noise-ratio (SNR) of triplet (left) (2.6)"
"Signal-to-noise-ratio (SNR) of triplet (left) (2.7)"
"Signal-to-noise-ratio (SNR) of triplet (left) (2.9)"
"Signal-to-noise-ratio (SNR) of triplet (left) (2.10)"
"Signal-to-noise-ratio (SNR) of triplet (left) (2.11)"
"Signal-to-noise-ratio (SNR) of triplet (left) (2.12)"
"Signal-to-noise-ratio (SNR) of triplet (left) (2.13)"
"Signal-to-noise-ratio (SNR) of triplet (left) (2.14)"
"Signal-to-noise-ratio (SNR) of triplet (left) (2.15)"
"Triplet correct (left) (0.1)"
"Triplet correct (left) (0.2)"
"Triplet correct (left) (0.3)"
"Triplet correct (left) (0.4)"
"Triplet correct (left) (0.5)"
"Triplet correct (left) (0.6)"
"Triplet correct (left) (0.7)"
"Triplet correct (left) (0.8)"
"Triplet correct (left) (0.9)"
"Triplet correct (left) (0.10)"
"Triplet correct (left) (0.11)"
"Triplet correct (left) (0.12)"
"Triplet correct (left) (0.13)"
"Triplet correct (left) (0.14)"
"Triplet correct (left) (0.15)"
"Triplet correct (left) (1.1)"
"Triplet correct (left) (1.2)"
"Triplet correct (left) (1.3)"
"Triplet correct (left) (1.4)"
"Triplet correct (left) (1.5)"
"Triplet correct (left) (1.6)"
"Triplet correct (left) (1.7)"
"Triplet correct (left) (1.8)"
"Triplet correct (left) (1.9)"
"Triplet correct (left) (1.10)"
"Triplet correct (left) (1.11)"
"Triplet correct (left) (1.12)"
"Triplet correct (left) (1.13)"
"Triplet correct (left) (1.14)"
"Triplet correct (left) (1.15)"
"Triplet correct (left) (2.1)"
"Triplet correct (left) (2.2)"
"Triplet correct (left) (2.3)"
"Triplet correct (left) (2.4)"
"Triplet correct (left) (2.5)"
"Triplet correct (left) (2.6)"
"Triplet correct (left) (2.7)"
"Triplet correct (left) (2.8)"
"Triplet correct (left) (2.9)"
"Triplet correct (left) (2.10)"
"Triplet correct (left) (2.11)"
"Triplet correct (left) (2.12)"
"Triplet correct (left) (2.13)"
"Triplet correct (left) (2.14)"
"Triplet correct (left) (2.15)"
"Mean signal-to-noise ratio (SNR), (left) (0.9)"
"Mean signal-to-noise ratio (SNR), (left) (0.10)"
"Mean signal-to-noise ratio (SNR), (left) (0.11)"
"Mean signal-to-noise ratio (SNR), (left) (0.12)"
"Mean signal-to-noise ratio (SNR), (left) (0.13)"
"Mean signal-to-noise ratio (SNR), (left) (0.14)"
"Mean signal-to-noise ratio (SNR), (left) (1.8)"
"Mean signal-to-noise ratio (SNR), (left) (1.9)"
"Mean signal-to-noise ratio (SNR), (left) (1.10)"
"Mean signal-to-noise ratio (SNR), (left) (1.11)"
"Mean signal-to-noise ratio (SNR), (left) (1.12)"
"Mean signal-to-noise ratio (SNR), (left) (1.13)"
"Mean signal-to-noise ratio (SNR), (left) (2.8)"
"Mean signal-to-noise ratio (SNR), (left) (2.9)"
"Mean signal-to-noise ratio (SNR), (left) (2.10)"
"Mean signal-to-noise ratio (SNR), (left) (2.11)"
"Mean signal-to-noise ratio (SNR), (left) (2.12)"
"Mean signal-to-noise ratio (SNR), (left) (2.13)"
"Mean signal-to-noise ratio (SNR), (left) (2.14)"
"Triplet entered (left) (0.1)"
"Triplet entered (left) (0.2)"
"Triplet entered (left) (0.3)"
"Triplet entered (left) (0.4)"
"Triplet entered (left) (0.5)"
"Triplet entered (left) (0.6)"
"Triplet entered (left) (0.7)"
"Triplet entered (left) (0.8)"
"Triplet entered (left) (0.9)"
"Triplet entered (left) (0.10)"
"Triplet entered (left) (0.11)"
"Triplet entered (left) (0.12)"
"Triplet entered (left) (0.13)"
"Triplet entered (left) (0.14)"
"Triplet entered (left) (0.15)"
"Triplet entered (left) (1.1)"
"Triplet entered (left) (1.2)"
"Triplet entered (left) (1.3)"
"Triplet entered (left) (1.4)"
"Triplet entered (left) (1.5)"
"Triplet entered (left) (1.6)"
"Triplet entered (left) (1.7)"
"Triplet entered (left) (1.8)"
"Triplet entered (left) (1.9)"
"Triplet entered (left) (1.10)"
"Triplet entered (left) (1.11)"
"Triplet entered (left) (1.12)"
"Triplet entered (left) (1.13)"
"Triplet entered (left) (1.14)"
"Triplet entered (left) (1.15)"
"Triplet entered (left) (2.1)"
"Triplet entered (left) (2.2)"
"Triplet entered (left) (2.3)"
"Triplet entered (left) (2.4)"
"Triplet entered (left) (2.5)"
"Triplet entered (left) (2.6)"
"Triplet entered (left) (2.7)"
"Triplet entered (left) (2.8)"
"Triplet entered (left) (2.9)"
"Triplet entered (left) (2.10)"
"Triplet entered (left) (2.11)"
"Triplet entered (left) (2.12)"
"Triplet entered (left) (2.13)"
"Triplet entered (left) (2.14)"
"Triplet entered (left) (2.15)"
"Triplet played (right) (0.1)"
"Triplet played (right) (0.2)"
"Triplet played (right) (0.3)"
"Triplet played (right) (0.4)"
"Triplet played (right) (0.5)"
"Triplet played (right) (0.6)"
"Triplet played (right) (0.7)"
"Triplet played (right) (0.8)"
"Triplet played (right) (0.9)"
"Triplet played (right) (0.10)"
"Triplet played (right) (0.11)"
"Triplet played (right) (0.12)"
"Triplet played (right) (0.13)"
"Triplet played (right) (0.14)"
"Triplet played (right) (0.15)"
"Triplet played (right) (1.1)"
"Triplet played (right) (1.2)"
"Triplet played (right) (1.3)"
"Triplet played (right) (1.4)"
"Triplet played (right) (1.5)"
"Triplet played (right) (1.6)"
"Triplet played (right) (1.7)"
"Triplet played (right) (1.8)"
"Triplet played (right) (1.9)"
"Triplet played (right) (1.10)"
"Triplet played (right) (1.11)"
"Triplet played (right) (1.12)"
"Triplet played (right) (1.13)"
"Triplet played (right) (1.14)"
"Triplet played (right) (1.15)"
"Triplet played (right) (2.1)"
"Triplet played (right) (2.2)"
"Triplet played (right) (2.3)"
"Triplet played (right) (2.4)"
"Triplet played (right) (2.5)"
"Triplet played (right) (2.6)"
"Triplet played (right) (2.7)"
"Triplet played (right) (2.8)"
"Triplet played (right) (2.9)"
"Triplet played (right) (2.10)"
"Triplet played (right) (2.11)"
"Triplet played (right) (2.12)"
"Triplet played (right) (2.13)"
"Triplet played (right) (2.14)"
"Triplet played (right) (2.15)"
"Signal-to-noise-ratio (SNR) of triplet (right) (0.1)"
"Signal-to-noise-ratio (SNR) of triplet (right) (0.2)"
"Signal-to-noise-ratio (SNR) of triplet (right) (0.3)"
"Signal-to-noise-ratio (SNR) of triplet (right) (0.4)"
"Signal-to-noise-ratio (SNR) of triplet (right) (0.5)"
"Signal-to-noise-ratio (SNR) of triplet (right) (0.6)"
"Signal-to-noise-ratio (SNR) of triplet (right) (0.7)"
"Signal-to-noise-ratio (SNR) of triplet (right) (0.8)"
"Signal-to-noise-ratio (SNR) of triplet (right) (0.9)"
"Signal-to-noise-ratio (SNR) of triplet (right) (0.10)"
"Signal-to-noise-ratio (SNR) of triplet (right) (0.11)"
"Signal-to-noise-ratio (SNR) of triplet (right) (0.12)"
"Signal-to-noise-ratio (SNR) of triplet (right) (0.13)"
"Signal-to-noise-ratio (SNR) of triplet (right) (0.14)"
"Signal-to-noise-ratio (SNR) of triplet (right) (0.15)"
"Signal-to-noise-ratio (SNR) of triplet (right) (1.2)"
"Signal-to-noise-ratio (SNR) of triplet (right) (1.3)"
"Signal-to-noise-ratio (SNR) of triplet (right) (1.4)"
"Signal-to-noise-ratio (SNR) of triplet (right) (1.5)"
"Signal-to-noise-ratio (SNR) of triplet (right) (1.6)"
"Signal-to-noise-ratio (SNR) of triplet (right) (1.7)"
"Signal-to-noise-ratio (SNR) of triplet (right) (1.9)"
"Signal-to-noise-ratio (SNR) of triplet (right) (1.10)"
"Signal-to-noise-ratio (SNR) of triplet (right) (1.11)"
"Signal-to-noise-ratio (SNR) of triplet (right) (1.12)"
"Signal-to-noise-ratio (SNR) of triplet (right) (1.13)"
"Signal-to-noise-ratio (SNR) of triplet (right) (1.14)"
"Signal-to-noise-ratio (SNR) of triplet (right) (1.15)"
"Signal-to-noise-ratio (SNR) of triplet (right) (2.2)"
"Signal-to-noise-ratio (SNR) of triplet (right) (2.3)"
"Signal-to-noise-ratio (SNR) of triplet (right) (2.4)"
"Signal-to-noise-ratio (SNR) of triplet (right) (2.5)"
"Signal-to-noise-ratio (SNR) of triplet (right) (2.6)"
"Signal-to-noise-ratio (SNR) of triplet (right) (2.7)"
"Signal-to-noise-ratio (SNR) of triplet (right) (2.8)"
"Signal-to-noise-ratio (SNR) of triplet (right) (2.9)"
"Signal-to-noise-ratio (SNR) of triplet (right) (2.10)"
"Signal-to-noise-ratio (SNR) of triplet (right) (2.11)"
"Signal-to-noise-ratio (SNR) of triplet (right) (2.12)"
"Signal-to-noise-ratio (SNR) of triplet (right) (2.13)"
"Signal-to-noise-ratio (SNR) of triplet (right) (2.14)"
"Signal-to-noise-ratio (SNR) of triplet (right) (2.15)"
"Triplet entered (right) (0.1)"
"Triplet entered (right) (0.2)"
"Triplet entered (right) (0.3)"
"Triplet entered (right) (0.4)"
"Triplet entered (right) (0.5)"
"Triplet entered (right) (0.6)"
"Triplet entered (right) (0.7)"
"Triplet entered (right) (0.8)"
"Triplet entered (right) (0.9)"
"Triplet entered (right) (0.10)"
"Triplet entered (right) (0.11)"
"Triplet entered (right) (0.12)"
"Triplet entered (right) (0.13)"
"Triplet entered (right) (0.14)"
"Triplet entered (right) (0.15)"
"Triplet entered (right) (1.1)"
"Triplet entered (right) (1.2)"
"Triplet entered (right) (1.3)"
"Triplet entered (right) (1.4)"
"Triplet entered (right) (1.5)"
"Triplet entered (right) (1.6)"
"Triplet entered (right) (1.7)"
"Triplet entered (right) (1.8)"
"Triplet entered (right) (1.9)"
"Triplet entered (right) (1.10)"
"Triplet entered (right) (1.11)"
"Triplet entered (right) (1.12)"
"Triplet entered (right) (1.13)"
"Triplet entered (right) (1.14)"
"Triplet entered (right) (1.15)"
"Triplet entered (right) (2.1)"
"Triplet entered (right) (2.2)"
"Triplet entered (right) (2.3)"
"Triplet entered (right) (2.4)"
"Triplet entered (right) (2.5)"
"Triplet entered (right) (2.6)"
"Triplet entered (right) (2.7)"
"Triplet entered (right) (2.8)"
"Triplet entered (right) (2.9)"
"Triplet entered (right) (2.10)"
"Triplet entered (right) (2.11)"
"Triplet entered (right) (2.12)"
"Triplet entered (right) (2.13)"
"Triplet entered (right) (2.14)"
"Triplet entered (right) (2.15)"
"Triplet correct (right) (0.1)"
"Triplet correct (right) (0.2)"
"Triplet correct (right) (0.3)"
"Triplet correct (right) (0.4)"
"Triplet correct (right) (0.5)"
"Triplet correct (right) (0.6)"
"Triplet correct (right) (0.7)"
"Triplet correct (right) (0.8)"
"Triplet correct (right) (0.9)"
"Triplet correct (right) (0.10)"
"Triplet correct (right) (0.11)"
"Triplet correct (right) (0.12)"
"Triplet correct (right) (0.13)"
"Triplet correct (right) (0.14)"
"Triplet correct (right) (0.15)"
"Triplet correct (right) (1.1)"
"Triplet correct (right) (1.2)"
"Triplet correct (right) (1.3)"
"Triplet correct (right) (1.4)"
"Triplet correct (right) (1.5)"
"Triplet correct (right) (1.6)"
"Triplet correct (right) (1.7)"
"Triplet correct (right) (1.8)"
"Triplet correct (right) (1.9)"
"Triplet correct (right) (1.10)"
"Triplet correct (right) (1.11)"
"Triplet correct (right) (1.12)"
"Triplet correct (right) (1.13)"
"Triplet correct (right) (1.14)"
"Triplet correct (right) (1.15)"
"Triplet correct (right) (2.1)"
"Triplet correct (right) (2.2)"
"Triplet correct (right) (2.3)"
"Triplet correct (right) (2.4)"
"Triplet correct (right) (2.5)"
"Triplet correct (right) (2.6)"
"Triplet correct (right) (2.7)"
"Triplet correct (right) (2.8)"
"Triplet correct (right) (2.9)"
"Triplet correct (right) (2.10)"
"Triplet correct (right) (2.11)"
"Triplet correct (right) (2.12)"
"Triplet correct (right) (2.13)"
"Triplet correct (right) (2.14)"
"Triplet correct (right) (2.15)"
"Mean signal-to-noise ratio (SNR), (right) (0.9)"
"Mean signal-to-noise ratio (SNR), (right) (0.10)"
"Mean signal-to-noise ratio (SNR), (right) (0.11)"
"Mean signal-to-noise ratio (SNR), (right) (0.12)"
"Mean signal-to-noise ratio (SNR), (right) (0.13)"
"Mean signal-to-noise ratio (SNR), (right) (0.14)"
"Mean signal-to-noise ratio (SNR), (right) (1.8)"
"Mean signal-to-noise ratio (SNR), (right) (1.9)"
"Mean signal-to-noise ratio (SNR), (right) (1.10)"
"Mean signal-to-noise ratio (SNR), (right) (1.11)"
"Mean signal-to-noise ratio (SNR), (right) (1.12)"
"Mean signal-to-noise ratio (SNR), (right) (1.13)"
"Mean signal-to-noise ratio (SNR), (right) (2.9)"
"Mean signal-to-noise ratio (SNR), (right) (2.10)"
"Mean signal-to-noise ratio (SNR), (right) (2.11)"
"Mean signal-to-noise ratio (SNR), (right) (2.12)"
"Mean signal-to-noise ratio (SNR), (right) (2.13)"
"Mean signal-to-noise ratio (SNR), (right) (2.14)"
"Completion status (left) (0.0)"
"Completion status (left) (2.0)"
"Number of triplets attempted (left) (0.0)"
"Number of triplets attempted (left) (2.0)"
"Volume level set by participant (left) (0.0)"
"Volume level set by participant (left) (1.0)"
"Volume level set by participant (left) (2.0)"
"Completion status (right) (0.0)"
"Completion status (right) (2.0)"
"Number of triplets attempted (right) (0.0)"
"Number of triplets attempted (right) (2.0)"
"Volume level set by participant (right) (0.0)"
"Volume level set by participant (right) (1.0)"
"Volume level set by participant (right) (2.0)"
"Hearing test done (0.0)"
"Hearing test done (1.0)"
"Hearing test done (2.0)"
"Hearing difficulty/problems (pilot) (0.0)"
"Speech-reception-threshold (SRT) estimate (left) (0.0)"
"Speech-reception-threshold (SRT) estimate (left) (1.0)"
"Speech-reception-threshold (SRT) estimate (right) (0.0)"
"Speech-reception-threshold (SRT) estimate (right) (1.0)"
"Reason at-rest ECG performed without bicycle (0.0)"
"Spherical power (right) (0.0)"
"Spherical power (right) (1.0)"
"Spherical power (left) (0.0)"
"Spherical power (left) (1.0)"
"Cylindrical power (left) (0.0)"
"Cylindrical power (left) (0.1)"
"Cylindrical power (left) (0.2)"
"Cylindrical power (left) (1.0)"
"Cylindrical power (left) (1.1)"
"Cylindrical power (left) (1.2)"
"Cylindrical power (right) (0.0)"
"Cylindrical power (right) (0.1)"
"Cylindrical power (right) (0.2)"
"Cylindrical power (right) (1.0)"
"Cylindrical power (right) (1.1)"
"Cylindrical power (right) (1.2)"
"Astigmatism angle (right) (0.0)"
"Astigmatism angle (right) (0.1)"
"Astigmatism angle (right) (0.2)"
"Astigmatism angle (right) (1.0)"
"Astigmatism angle (right) (1.1)"
"Astigmatism angle (right) (1.2)"
"Astigmatism angle (left) (0.0)"
"Astigmatism angle (left) (0.1)"
"Astigmatism angle (left) (0.2)"
"Astigmatism angle (left) (1.0)"
"Astigmatism angle (left) (1.1)"
"Astigmatism angle (left) (1.2)"
"3mm weak meridian (left) (0.0)"
"3mm weak meridian (left) (0.3)"
"3mm weak meridian (left) (1.0)"
"3mm weak meridian (left) (1.3)"
"6mm weak meridian (left) (0.0)"
"6mm weak meridian (left) (1.0)"
"6mm weak meridian (right) (0.0)"
"6mm weak meridian (right) (0.3)"
"6mm weak meridian (right) (1.0)"
"6mm weak meridian (right) (1.2)"
"3mm weak meridian (right) (0.0)"
"3mm weak meridian (right) (0.3)"
"3mm weak meridian (right) (1.0)"
"3mm weak meridian (right) (1.3)"
"3mm weak meridian angle (right) (0.0)"
"3mm weak meridian angle (right) (0.1)"
"3mm weak meridian angle (right) (0.2)"
"3mm weak meridian angle (right) (0.5)"
"3mm weak meridian angle (right) (1.0)"
"3mm weak meridian angle (right) (1.1)"
"3mm weak meridian angle (right) (1.2)"
"3mm weak meridian angle (right) (1.3)"
"6mm weak meridian angle (right) (0.0)"
"6mm weak meridian angle (right) (0.1)"
"6mm weak meridian angle (right) (0.2)"
"6mm weak meridian angle (right) (1.0)"
"6mm weak meridian angle (right) (1.1)"
"6mm weak meridian angle (right) (1.2)"
"6mm weak meridian angle (left) (0.0)"
"6mm weak meridian angle (left) (0.1)"
"6mm weak meridian angle (left) (0.2)"
"6mm weak meridian angle (left) (1.0)"
"6mm weak meridian angle (left) (1.1)"
"6mm weak meridian angle (left) (1.2)"
"3mm weak meridian angle (left) (0.0)"
"3mm weak meridian angle (left) (0.1)"
"3mm weak meridian angle (left) (0.2)"
"3mm weak meridian angle (left) (1.0)"
"3mm weak meridian angle (left) (1.1)"
"3mm weak meridian angle (left) (1.2)"
"3mm strong meridian angle (left) (0.0)"
"3mm strong meridian angle (left) (0.1)"
"3mm strong meridian angle (left) (0.2)"
"3mm strong meridian angle (left) (0.3)"
"3mm strong meridian angle (left) (0.4)"
"3mm strong meridian angle (left) (1.0)"
"3mm strong meridian angle (left) (1.1)"
"3mm strong meridian angle (left) (1.2)"
"3mm strong meridian angle (left) (1.3)"
"3mm strong meridian angle (left) (1.4)"
"3mm strong meridian angle (left) (1.5)"
"6mm strong meridian angle (left) (0.0)"
"6mm strong meridian angle (left) (0.1)"
"6mm strong meridian angle (left) (0.2)"
"6mm strong meridian angle (left) (1.0)"
"6mm strong meridian angle (left) (1.1)"
"6mm strong meridian angle (left) (1.2)"
"6mm strong meridian angle (right) (0.0)"
"6mm strong meridian angle (right) (0.1)"
"6mm strong meridian angle (right) (0.2)"
"6mm strong meridian angle (right) (0.3)"
"6mm strong meridian angle (right) (1.0)"
"6mm strong meridian angle (right) (1.1)"
"6mm strong meridian angle (right) (1.2)"
"3mm strong meridian angle (right) (0.0)"
"3mm strong meridian angle (right) (0.1)"
"3mm strong meridian angle (right) (0.2)"
"3mm strong meridian angle (right) (0.3)"
"3mm strong meridian angle (right) (0.4)"
"3mm strong meridian angle (right) (0.5)"
"3mm strong meridian angle (right) (1.0)"
"3mm strong meridian angle (right) (1.1)"
"3mm strong meridian angle (right) (1.2)"
"3mm strong meridian angle (right) (1.3)"
"3mm strong meridian angle (right) (1.4)"
"3mm asymmetry angle (right) (0.0)"
"3mm asymmetry angle (right) (0.1)"
"3mm asymmetry angle (right) (0.2)"
"3mm asymmetry angle (right) (0.3)"
"3mm asymmetry angle (right) (0.4)"
"3mm asymmetry angle (right) (0.5)"
"3mm asymmetry angle (right) (1.0)"
"3mm asymmetry angle (right) (1.1)"
"3mm asymmetry angle (right) (1.2)"
"3mm asymmetry angle (right) (1.3)"
"3mm asymmetry angle (right) (1.4)"
"6mm asymmetry angle (right) (0.0)"
"6mm asymmetry angle (right) (0.1)"
"6mm asymmetry angle (right) (0.2)"
"6mm asymmetry angle (right) (1.0)"
"6mm asymmetry angle (right) (1.1)"
"6mm asymmetry angle (right) (1.2)"
"6mm asymmetry angle (left) (0.0)"
"6mm asymmetry angle (left) (0.1)"
"6mm asymmetry angle (left) (0.2)"
"6mm asymmetry angle (left) (1.0)"
"6mm asymmetry angle (left) (1.1)"
"6mm asymmetry angle (left) (1.2)"
"3mm asymmetry angle (left) (0.0)"
"3mm asymmetry angle (left) (0.1)"
"3mm asymmetry angle (left) (0.2)"
"3mm asymmetry angle (left) (0.3)"
"3mm asymmetry angle (left) (0.4)"
"3mm asymmetry angle (left) (1.0)"
"3mm asymmetry angle (left) (1.1)"
"3mm asymmetry angle (left) (1.2)"
"3mm asymmetry angle (left) (1.3)"
"3mm asymmetry angle (left) (1.4)"
"3mm cylindrical power angle (left) (0.3)"
"3mm cylindrical power angle (left) (0.4)"
"3mm cylindrical power angle (left) (1.3)"
"3mm cylindrical power angle (left) (1.4)"
"3mm cylindrical power angle (left) (1.5)"
"6mm cylindrical power angle (right) (0.3)"
"3mm cylindrical power angle (right) (0.3)"
"3mm cylindrical power angle (right) (0.4)"
"3mm cylindrical power angle (right) (1.4)"
"3mm cylindrical power (right) (0.0)"
"3mm cylindrical power (right) (0.1)"
"3mm cylindrical power (right) (0.2)"
"3mm cylindrical power (right) (0.3)"
"3mm cylindrical power (right) (0.4)"
"3mm cylindrical power (right) (0.5)"
"3mm cylindrical power (right) (1.0)"
"3mm cylindrical power (right) (1.1)"
"3mm cylindrical power (right) (1.2)"
"3mm cylindrical power (right) (1.3)"
"6mm cylindrical power (right) (0.0)"
"6mm cylindrical power (right) (0.1)"
"6mm cylindrical power (right) (0.2)"
"6mm cylindrical power (right) (0.3)"
"6mm cylindrical power (right) (1.0)"
"6mm cylindrical power (right) (1.1)"
"6mm cylindrical power (right) (1.2)"
"6mm cylindrical power (left) (0.0)"
"6mm cylindrical power (left) (0.1)"
"6mm cylindrical power (left) (0.2)"
"6mm cylindrical power (left) (1.0)"
"6mm cylindrical power (left) (1.1)"
"6mm cylindrical power (left) (1.2)"
"3mm cylindrical power (left) (0.0)"
"3mm cylindrical power (left) (0.1)"
"3mm cylindrical power (left) (0.2)"
"3mm cylindrical power (left) (0.3)"
"3mm cylindrical power (left) (0.4)"
"3mm cylindrical power (left) (1.0)"
"3mm cylindrical power (left) (1.1)"
"3mm cylindrical power (left) (1.2)"
"3mm cylindrical power (left) (1.3)"
"3mm cylindrical power (left) (1.4)"
"3mm cylindrical power (left) (1.5)"
"3mm strong meridian (right) (0.0)"
"3mm strong meridian (right) (0.3)"
"3mm strong meridian (right) (1.0)"
"3mm strong meridian (right) (1.3)"
"6mm strong meridian (right) (0.0)"
"6mm strong meridian (right) (0.3)"
"6mm strong meridian (right) (1.0)"
"6mm strong meridian (left) (0.0)"
"6mm strong meridian (left) (1.0)"
"3mm strong meridian (left) (0.0)"
"3mm strong meridian (left) (0.3)"
"3mm strong meridian (left) (1.0)"
"3mm strong meridian (left) (1.3)"
"3mm regularity index for irregular astigmatism level (left) (0.0)"
"3mm regularity index for irregular astigmatism level (left) (0.1)"
"3mm regularity index for irregular astigmatism level (left) (0.2)"
"3mm regularity index for irregular astigmatism level (left) (0.3)"
"3mm regularity index for irregular astigmatism level (left) (0.4)"
"3mm regularity index for irregular astigmatism level (left) (1.0)"
"3mm regularity index for irregular astigmatism level (left) (1.1)"
"3mm regularity index for irregular astigmatism level (left) (1.2)"
"3mm regularity index for irregular astigmatism level (left) (1.3)"
"3mm regularity index for irregular astigmatism level (left) (1.4)"
"3mm asymmetry index for irregular astigmatism level (right) (0.0)"
"3mm asymmetry index for irregular astigmatism level (right) (0.1)"
"3mm asymmetry index for irregular astigmatism level (right) (0.2)"
"3mm asymmetry index for irregular astigmatism level (right) (0.3)"
"3mm asymmetry index for irregular astigmatism level (right) (1.0)"
"3mm asymmetry index for irregular astigmatism level (right) (1.1)"
"3mm asymmetry index for irregular astigmatism level (right) (1.2)"
"3mm asymmetry index for irregular astigmatism level (left) (0.0)"
"3mm asymmetry index for irregular astigmatism level (left) (0.1)"
"3mm asymmetry index for irregular astigmatism level (left) (0.2)"
"3mm asymmetry index for irregular astigmatism level (left) (0.3)"
"3mm asymmetry index for irregular astigmatism level (left) (1.0)"
"3mm asymmetry index for irregular astigmatism level (left) (1.1)"
"3mm asymmetry index for irregular astigmatism level (left) (1.2)"
"3mm asymmetry index for irregular astigmatism level (left) (1.3)"
"3mm asymmetry index for irregular astigmatism level (left) (1.4)"
"3mm asymmetry index (left) (0.0)"
"3mm asymmetry index (left) (0.1)"
"3mm asymmetry index (left) (0.2)"
"3mm asymmetry index (left) (0.3)"
"3mm asymmetry index (left) (0.4)"
"3mm asymmetry index (left) (1.0)"
"3mm asymmetry index (left) (1.1)"
"3mm asymmetry index (left) (1.2)"
"3mm asymmetry index (left) (1.3)"
"3mm asymmetry index (left) (1.4)"
"6mm asymmetry index (left) (0.0)"
"6mm asymmetry index (left) (0.1)"
"6mm asymmetry index (left) (0.2)"
"6mm asymmetry index (left) (1.0)"
"6mm asymmetry index (left) (1.1)"
"6mm asymmetry index (left) (1.2)"
"6mm asymmetry index (right) (0.0)"
"6mm asymmetry index (right) (0.1)"
"6mm asymmetry index (right) (0.2)"
"6mm asymmetry index (right) (1.0)"
"6mm asymmetry index (right) (1.1)"
"6mm asymmetry index (right) (1.2)"
"3mm asymmetry index (right) (0.0)"
"3mm asymmetry index (right) (0.1)"
"3mm asymmetry index (right) (0.2)"
"3mm asymmetry index (right) (0.3)"
"3mm asymmetry index (right) (0.4)"
"3mm asymmetry index (right) (0.5)"
"3mm asymmetry index (right) (1.0)"
"3mm asymmetry index (right) (1.1)"
"3mm asymmetry index (right) (1.2)"
"3mm asymmetry index (right) (1.3)"
"3mm asymmetry index (right) (1.4)"
"3mm regularity index (right) (0.0)"
"3mm regularity index (right) (0.1)"
"3mm regularity index (right) (0.2)"
"3mm regularity index (right) (0.3)"
"3mm regularity index (right) (0.4)"
"3mm regularity index (right) (0.5)"
"3mm regularity index (right) (1.0)"
"3mm regularity index (right) (1.1)"
"3mm regularity index (right) (1.2)"
"3mm regularity index (right) (1.3)"
"3mm regularity index (right) (1.4)"
"6mm regularity index (right) (0.0)"
"6mm regularity index (right) (0.1)"
"6mm regularity index (right) (0.2)"
"6mm regularity index (right) (1.0)"
"6mm regularity index (right) (1.1)"
"6mm regularity index (right) (1.2)"
"6mm regularity index (left) (0.0)"
"6mm regularity index (left) (0.1)"
"6mm regularity index (left) (0.2)"
"6mm regularity index (left) (1.0)"
"6mm regularity index (left) (1.1)"
"6mm regularity index (left) (1.2)"
"3mm regularity index (left) (0.0)"
"3mm regularity index (left) (0.1)"
"3mm regularity index (left) (0.2)"
"3mm regularity index (left) (0.3)"
"3mm regularity index (left) (0.4)"
"3mm regularity index (left) (1.0)"
"3mm regularity index (left) (1.1)"
"3mm regularity index (left) (1.2)"
"3mm regularity index (left) (1.3)"
"3mm regularity index (left) (1.4)"
"3mm regularity index for irregular astigmatism level (right) (0.0)"
"3mm regularity index for irregular astigmatism level (right) (0.1)"
"3mm regularity index for irregular astigmatism level (right) (0.2)"
"3mm regularity index for irregular astigmatism level (right) (0.3)"
"3mm regularity index for irregular astigmatism level (right) (0.4)"
"3mm regularity index for irregular astigmatism level (right) (0.5)"
"3mm regularity index for irregular astigmatism level (right) (1.0)"
"3mm regularity index for irregular astigmatism level (right) (1.1)"
"3mm regularity index for irregular astigmatism level (right) (1.2)"
"Ever had eye surgery (0.0)"
"Ever had eye surgery (1.0)"
"Current eye infection (1.0)"
"Eye measures duration (0.0)"
"Eye measures duration (1.0)"
"Index of best refractometry result (right) (0.0)"
"Index of best refractometry result (right) (1.0)"
"3mm index of best keratometry results (right) (0.0)"
"3mm index of best keratometry results (right) (1.0)"
"6mm index of best keratometry results (right) (0.0)"
"6mm index of best keratometry results (right) (1.0)"
"Intra-ocular pressure, corneal-compensated (right) (0.0)"
"Intra-ocular pressure, corneal-compensated (right) (1.0)"
"Intra-ocular pressure, Goldmann-correlated (right) (0.0)"
"Intra-ocular pressure, Goldmann-correlated (right) (1.0)"
"Corneal hysteresis (right) (0.0)"
"Corneal hysteresis (right) (1.0)"
"Corneal resistance factor (right) (0.0)"
"Corneal resistance factor (right) (1.0)"
"Intra-ocular pressure, corneal-compensated (left) (0.0)"
"Intra-ocular pressure, corneal-compensated (left) (1.0)"
"Intra-ocular pressure, Goldmann-correlated (left) (0.0)"
"Intra-ocular pressure, Goldmann-correlated (left) (1.0)"
"Corneal hysteresis (left) (0.0)"
"Corneal hysteresis (left) (1.0)"
"Corneal resistance factor (left) (0.0)"
"Corneal resistance factor (left) (1.0)"
"Index of best refractometry result (left) (0.0)"
"Index of best refractometry result (left) (1.0)"
"3mm index of best keratometry results (left) (0.0)"
"3mm index of best keratometry results (left) (1.0)"
"6mm index of best keratometry results (left) (0.0)"
"6mm index of best keratometry results (left) (1.0)"
"Ever had cataract surgery (0.0)"
"Ever had cataract surgery (1.0)"
"Ever had refractive laser eye surgery (0.0)"
"Ever had refractive laser eye surgery (1.0)"
"Ever had surgery for glaucoma or high eye pressure (0.0)"
"Ever had surgery for glaucoma or high eye pressure (1.0)"
"Ever had laser treatment for glaucoma or high eye pressure (0.0)"
"Ever had laser treatment for glaucoma or high eye pressure (1.0)"
"Ever had corneal graft surgery (0.0)"
"Ever had corneal graft surgery (1.0)"
"Reason for skipping refractometry (right) (0.0)"
"Data problem indicator (0.0)"
"Start of requested wear period (0.0)"
"Start time of wear (0.0)"
"End time of wear (0.0)"
"Data quality, good wear time (0.0)"
"Data quality, calibrated on own data (0.0)"
"Daylight savings crossover (0.0)"
"Monday average acceleration (0.0)"
"Tuesday average acceleration (0.0)"
"Wednesday average acceleration (0.0)"
"Thursday average acceleration (0.0)"
"Friday average acceleration (0.0)"
"Saturday average acceleration (0.0)"
"Sunday average acceleration (0.0)"
"First weekday of wear (0.0)"
"Average acceleration 00:00 - 00:59 (0.0)"
"Average acceleration 01:00 - 01:59 (0.0)"
"Average acceleration 02:00 - 02:59 (0.0)"
"Average acceleration 03:00 - 03:59 (0.0)"
"Average acceleration 04:00 - 04:59 (0.0)"
"Average acceleration 05:00 - 05:59 (0.0)"
"Average acceleration 06:00 - 06:59 (0.0)"
"Average acceleration 07:00 - 07:59 (0.0)"
"Average acceleration 08:00 - 08:59 (0.0)"
"Average acceleration 09:00 - 09:59 (0.0)"
"Average acceleration 10:00 - 10:59 (0.0)"
"Average acceleration 11:00 - 11:59 (0.0)"
"Average acceleration 12:00 - 12:59 (0.0)"
"Average acceleration 13:00 - 13:59 (0.0)"
"Average acceleration 14:00 - 14:59 (0.0)"
"Average acceleration 15:00 - 15:59 (0.0)"
"Average acceleration 16:00 - 16:59 (0.0)"
"Average acceleration 17:00 - 17:59 (0.0)"
"Average acceleration 18:00 - 18:59 (0.0)"
"Average acceleration 19:00 - 19:59 (0.0)"
"Average acceleration 20:00 - 20:59 (0.0)"
"Average acceleration 21:00 - 21:59 (0.0)"
"Average acceleration 22:00 - 22:59 (0.0)"
"Average acceleration 23:00 - 23:59 (0.0)"
"Wear duration overall (0.0)"
"Non wear duration overall (0.0)"
"Wear duration during Monday (0.0)"
"Wear duration during Tuesday (0.0)"
"Wear duration during Wednesday (0.0)"
"Wear duration during Thursday (0.0)"
"Wear duration during Friday (0.0)"
"Wear duration during Saturday (0.0)"
"Wear duration during Sunday (0.0)"
"Wear duration during 00:00 - 00:59 (0.0)"
"Wear duration during 01:00 - 01:59 (0.0)"
"Wear duration during 02:00 - 02:59 (0.0)"
"Wear duration during 03:00 - 03:59 (0.0)"
"Wear duration during 04:00 - 04:59 (0.0)"
"Wear duration during 05:00 - 05:59 (0.0)"
"Wear duration during 06:00 - 06:59 (0.0)"
"Wear duration during 07:00 - 07:59 (0.0)"
"Wear duration during 08:00 - 08:59 (0.0)"
"Wear duration during 09:00 - 09:59 (0.0)"
"Wear duration during 10:00 - 10:59 (0.0)"
"Wear duration during 11:00 - 11:59 (0.0)"
"Wear duration during 12:00 - 12:59 (0.0)"
"Wear duration during 13:00 - 13:59 (0.0)"
"Wear duration during 15:00 - 15:59 (0.0)"
"Wear duration during 16:00 - 16:59 (0.0)"
"Wear duration during 17:00 - 17:59 (0.0)"
"Wear duration during 18:00 - 18:59 (0.0)"
"Wear duration during 21:00 - 21:59 (0.0)"
"Wear duration during 22:00 - 22:59 (0.0)"
"Wear duration during 23:00 - 23:59 (0.0)"
"Unique hours of wear in a 24 hour cycle (scattered over multiple days) (0.0)"
"Unique minutes of wear in a 24 hour cycle (scattered over multiple days) (0.0)"
"Non wear episodes over 1 hour duration (0.0)"
"No-wear time bias adjusted average acceleration (0.0)"
"No-wear time bias adjusted acceleration standard deviation (0.0)"
"No-wear time bias adjusted acceleration median (0.0)"
"No-wear time bias adjusted acceleration minimum (0.0)"
"No-wear time bias adjusted acceleration maximum (0.0)"
"Fraction acceleration <= 1 milli-gravities (0.0)"
"Fraction acceleration <= 2 milli-gravities (0.0)"
"Fraction acceleration <= 3 milli-gravities (0.0)"
"Fraction acceleration <= 4 milli-gravities (0.0)"
"Fraction acceleration <= 5 milli-gravities (0.0)"
"Fraction acceleration <= 15 milli-gravities (0.0)"
"Fraction acceleration <= 20 milli-gravities (0.0)"
"Fraction acceleration <= 25 milli-gravities (0.0)"
"Fraction acceleration <= 40 milli-gravities (0.0)"
"Fraction acceleration <= 45 milli-gravities (0.0)"
"Fraction acceleration <= 50 milli-gravities (0.0)"
"Fraction acceleration <= 100 milli-gravities (0.0)"
"Fraction acceleration <= 125 milli-gravities (0.0)"
"Fraction acceleration <= 150 milli-gravities (0.0)"
"Fraction acceleration <= 175 milli-gravities (0.0)"
"Fraction acceleration <= 200 milli-gravities (0.0)"
"Fraction acceleration <= 225 milli-gravities (0.0)"
"Fraction acceleration <= 500 milli-gravities (0.0)"
"Fraction acceleration <= 600 milli-gravities (0.0)"
"Fraction acceleration <= 700 milli-gravities (0.0)"
"Fraction acceleration <= 800 milli-gravities (0.0)"
"Fraction acceleration <= 900 milli-gravities (0.0)"
"Fraction acceleration <= 1000 milli-gravities (0.0)"
"Fraction acceleration <= 1100 milli-gravities (0.0)"
"Fraction acceleration <= 1200 milli-gravities (0.0)"
"Fraction acceleration <= 1300 milli-gravities (0.0)"
"Fraction acceleration <= 1400 milli-gravities (0.0)"
"Fraction acceleration <= 1500 milli-gravities (0.0)"
"Fraction acceleration <= 1600 milli-gravities (0.0)"
"Fraction acceleration <= 1700 milli-gravities (0.0)"
"Fraction acceleration <= 1800 milli-gravities (0.0)"
"Fraction acceleration <= 1900 milli-gravities (0.0)"
"Fraction acceleration <= 2000 milli-gravities (0.0)"
"Error tolerance before calibration (0.0)"
"Error tolerance after calibration (0.0)"
"Calibration coefficients - x offset (0.0)"
"Calibration coefficients - y offset (0.0)"
"Calibration coefficients - z offset (0.0)"
"Calibration coefficients - x slope (0.0)"
"Calibration coefficients - y slope (0.0)"
"Calibration coefficients - z slope (0.0)"
"Calibration coefficients - x temp (0.0)"
"Calibration coefficients - y temp (0.0)"
"Calibration coefficients - z temp (0.0)"
"Calibration coefficients - mean temperature (0.0)"
"Calibration - number of static points (0.0)"
"Calibration - minimum x stationary value (0.0)"
"Calibration - maximum x stationary value (0.0)"
"Calibration - minimum y stationary value (0.0)"
"Calibration - maximum y stationary value (0.0)"
"Calibration - minimum z stationary value (0.0)"
"Calibration - maximum z stationary value (0.0)"
"Device ID (0.0)"
"Duration of interrupted recording periods (0.0)"
"Data recording errors (0.0)"
"Readings exceeding +/-8 gravities after calibration (0.0)"
"Maximum readings exceeding +/-8 gravities after calibration in a 5 second epoch (0.0)"
"Total data readings (0.0)"
"Sample rate average (0.0)"
"Sample rate standard deviation (0.0)"
"Sample rate minimum (0.0)"
"Sample rate maximum (0.0)"
"Temperature average (0.0)"
"Temperature standard deviation (0.0)"
"Temperature minimum (0.0)"
"Temperature maximum (0.0)"
"Fasting time (0.0)"
"Fasting time (1.0)"
"Fasting time (2.0)"
"White blood cell (leukocyte) count (0.0)"
"White blood cell (leukocyte) count (1.0)"
"White blood cell (leukocyte) count (2.0)"
"Red blood cell (erythrocyte) count (0.0)"
"Red blood cell (erythrocyte) count (1.0)"
"Red blood cell (erythrocyte) count (2.0)"
"Haemoglobin concentration (0.0)"
"Haemoglobin concentration (1.0)"
"Haemoglobin concentration (2.0)"
"Haematocrit percentage (0.0)"
"Haematocrit percentage (1.0)"
"Haematocrit percentage (2.0)"
"Mean corpuscular volume (0.0)"
"Mean corpuscular volume (1.0)"
"Mean corpuscular volume (2.0)"
"Mean corpuscular haemoglobin (0.0)"
"Mean corpuscular haemoglobin (1.0)"
"Mean corpuscular haemoglobin (2.0)"
"Mean corpuscular haemoglobin concentration (0.0)"
"Mean corpuscular haemoglobin concentration (1.0)"
"Mean corpuscular haemoglobin concentration (2.0)"
"Red blood cell (erythrocyte) distribution width (0.0)"
"Red blood cell (erythrocyte) distribution width (1.0)"
"Red blood cell (erythrocyte) distribution width (2.0)"
"Platelet count (0.0)"
"Platelet count (1.0)"
"Platelet count (2.0)"
"Platelet crit (0.0)"
"Platelet crit (1.0)"
"Platelet crit (2.0)"
"Mean platelet (thrombocyte) volume (0.0)"
"Mean platelet (thrombocyte) volume (1.0)"
"Mean platelet (thrombocyte) volume (2.0)"
"Platelet distribution width (0.0)"
"Platelet distribution width (1.0)"
"Platelet distribution width (2.0)"
"Lymphocyte count (0.0)"
"Lymphocyte count (1.0)"
"Lymphocyte count (2.0)"
"Monocyte count (0.0)"
"Monocyte count (1.0)"
"Monocyte count (2.0)"
"Neutrophill count (0.0)"
"Neutrophill count (1.0)"
"Neutrophill count (2.0)"
"Eosinophill count (0.0)"
"Eosinophill count (1.0)"
"Eosinophill count (2.0)"
"Basophill count (0.0)"
"Basophill count (1.0)"
"Basophill count (2.0)"
"Nucleated red blood cell count (0.0)"
"Nucleated red blood cell count (1.0)"
"Nucleated red blood cell count (2.0)"
"Lymphocyte percentage (0.0)"
"Lymphocyte percentage (1.0)"
"Lymphocyte percentage (2.0)"
"Monocyte percentage (0.0)"
"Monocyte percentage (1.0)"
"Monocyte percentage (2.0)"
"Neutrophill percentage (0.0)"
"Neutrophill percentage (1.0)"
"Neutrophill percentage (2.0)"
"Eosinophill percentage (0.0)"
"Eosinophill percentage (1.0)"
"Eosinophill percentage (2.0)"
"Basophill percentage (0.0)"
"Basophill percentage (1.0)"
"Basophill percentage (2.0)"
"Nucleated red blood cell percentage (0.0)"
"Nucleated red blood cell percentage (1.0)"
"Nucleated red blood cell percentage (2.0)"
"Reticulocyte percentage (0.0)"
"Reticulocyte percentage (1.0)"
"Reticulocyte percentage (2.0)"
"Reticulocyte count (0.0)"
"Reticulocyte count (1.0)"
"Reticulocyte count (2.0)"
"Mean reticulocyte volume (0.0)"
"Mean reticulocyte volume (1.0)"
"Mean reticulocyte volume (2.0)"
"Mean sphered cell volume (0.0)"
"Mean sphered cell volume (1.0)"
"Mean sphered cell volume (2.0)"
"Immature reticulocyte fraction (0.0)"
"Immature reticulocyte fraction (1.0)"
"Immature reticulocyte fraction (2.0)"
"High light scatter reticulocyte percentage (0.0)"
"High light scatter reticulocyte percentage (1.0)"
"High light scatter reticulocyte percentage (2.0)"
"High light scatter reticulocyte count (0.0)"
"High light scatter reticulocyte count (1.0)"
"High light scatter reticulocyte count (2.0)"
"Willing to attempt cognitive tests (2.0)"
"Aide-memoire completed (0.0)"
"Aide-memoire completed (1.0)"
"Number of correct matches in round (2.1)"
"Number of correct matches in round (2.2)"
"Number of correct matches in round (2.3)"
"Number of incorrect matches in round (0.1)"
"Number of incorrect matches in round (0.2)"
"Number of incorrect matches in round (1.1)"
"Number of incorrect matches in round (1.2)"
"Number of incorrect matches in round (2.1)"
"Number of incorrect matches in round (2.2)"
"Number of incorrect matches in round (2.3)"
"Time to complete round (0.1)"
"Time to complete round (0.2)"
"Time to complete round (1.1)"
"Time to complete round (1.2)"
"Time to complete round (2.1)"
"Time to complete round (2.2)"
"Time to complete round (2.3)"
"Index for card A in round (0.0)"
"Index for card A in round (0.1)"
"Index for card A in round (0.2)"
"Index for card A in round (0.3)"
"Index for card A in round (0.4)"
"Index for card A in round (1.0)"
"Index for card A in round (1.1)"
"Index for card A in round (1.2)"
"Index for card A in round (1.3)"
"Index for card A in round (1.4)"
"Index for card A in round (2.0)"
"Index for card A in round (2.1)"
"Index for card A in round (2.2)"
"Index for card A in round (2.3)"
"Index for card A in round (2.4)"
"Index for card B in round (0.0)"
"Index for card B in round (0.1)"
"Index for card B in round (0.2)"
"Index for card B in round (0.3)"
"Index for card B in round (0.4)"
"Index for card B in round (1.0)"
"Index for card B in round (1.1)"
"Index for card B in round (1.2)"
"Index for card B in round (1.3)"
"Index for card B in round (1.4)"
"Index for card B in round (2.0)"
"Index for card B in round (2.1)"
"Index for card B in round (2.2)"
"Index for card B in round (2.3)"
"Index for card B in round (2.4)"
"Number of times snap-button pressed (0.0)"
"Number of times snap-button pressed (0.1)"
"Number of times snap-button pressed (0.2)"
"Number of times snap-button pressed (0.3)"
"Number of times snap-button pressed (0.4)"
"Number of times snap-button pressed (0.10)"
"Number of times snap-button pressed (1.0)"
"Number of times snap-button pressed (1.1)"
"Number of times snap-button pressed (1.2)"
"Number of times snap-button pressed (1.3)"
"Number of times snap-button pressed (1.4)"
"Number of times snap-button pressed (1.11)"
"Number of times snap-button pressed (2.0)"
"Number of times snap-button pressed (2.1)"
"Number of times snap-button pressed (2.2)"
"Number of times snap-button pressed (2.3)"
"Number of times snap-button pressed (2.4)"
"Number of times snap-button pressed (2.5)"
"Number of times snap-button pressed (2.7)"
"Number of times snap-button pressed (2.10)"
"Number of times snap-button pressed (2.11)"
"Duration to first press of snap-button in each round (0.0)"
"Duration to first press of snap-button in each round (0.1)"
"Duration to first press of snap-button in each round (0.2)"
"Duration to first press of snap-button in each round (0.3)"
"Duration to first press of snap-button in each round (0.4)"
"Duration to first press of snap-button in each round (0.5)"
"Duration to first press of snap-button in each round (0.6)"
"Duration to first press of snap-button in each round (0.7)"
"Duration to first press of snap-button in each round (0.9)"
"Duration to first press of snap-button in each round (0.10)"
"Duration to first press of snap-button in each round (0.11)"
"Duration to first press of snap-button in each round (1.0)"
"Duration to first press of snap-button in each round (1.1)"
"Duration to first press of snap-button in each round (1.2)"
"Duration to first press of snap-button in each round (1.3)"
"Duration to first press of snap-button in each round (1.4)"
"Duration to first press of snap-button in each round (1.5)"
"Duration to first press of snap-button in each round (1.7)"
"Duration to first press of snap-button in each round (1.10)"
"Duration to first press of snap-button in each round (1.11)"
"Duration to first press of snap-button in each round (2.0)"
"Duration to first press of snap-button in each round (2.1)"
"Duration to first press of snap-button in each round (2.2)"
"Duration to first press of snap-button in each round (2.3)"
"Duration to first press of snap-button in each round (2.4)"
"Duration to first press of snap-button in each round (2.5)"
"Duration to first press of snap-button in each round (2.6)"
"Duration to first press of snap-button in each round (2.7)"
"Duration to first press of snap-button in each round (2.9)"
"Duration to first press of snap-button in each round (2.10)"
"Duration to first press of snap-button in each round (2.11)"
"Touchscreen duration (0.0)"
"Touchscreen duration (1.0)"
"Touchscreen duration (2.0)"
"Number of digits to be memorised/recalled (2.8)"
"Number of digits to be memorised/recalled (2.9)"
"Number of digits to be memorised/recalled (2.11)"
"Target number to be memorised (0.0)"
"Target number to be memorised (0.1)"
"Target number to be memorised (0.2)"
"Target number to be memorised (0.3)"
"Target number to be memorised (0.4)"
"Target number to be memorised (0.5)"
"Target number to be memorised (0.6)"
"Target number to be memorised (0.7)"
"Target number to be memorised (0.8)"
"Target number to be memorised (0.9)"
"Target number to be memorised (0.10)"
"Target number to be memorised (0.11)"
"Target number to be memorised (2.0)"
"Target number to be memorised (2.1)"
"Target number to be memorised (2.2)"
"Target number to be memorised (2.3)"
"Target number to be memorised (2.4)"
"Target number to be memorised (2.5)"
"Target number to be memorised (2.6)"
"Target number to be memorised (2.7)"
"Target number to be memorised (2.8)"
"Target number to be memorised (2.9)"
"Target number to be memorised (2.10)"
"Target number to be memorised (2.11)"
"Target number to be memorised (2.12)"
"Target number to be entered (0.0)"
"Target number to be entered (0.1)"
"Target number to be entered (0.2)"
"Target number to be entered (0.3)"
"Target number to be entered (0.4)"
"Target number to be entered (0.5)"
"Target number to be entered (0.6)"
"Target number to be entered (0.7)"
"Target number to be entered (0.8)"
"Target number to be entered (0.9)"
"Target number to be entered (0.10)"
"Target number to be entered (0.11)"
"Target number to be entered (2.0)"
"Target number to be entered (2.1)"
"Target number to be entered (2.2)"
"Target number to be entered (2.3)"
"Target number to be entered (2.4)"
"Target number to be entered (2.5)"
"Target number to be entered (2.6)"
"Target number to be entered (2.7)"
"Target number to be entered (2.8)"
"Target number to be entered (2.9)"
"Target number to be entered (2.10)"
"Target number to be entered (2.11)"
"Target number to be entered (2.12)"
"Time number displayed for (0.2)"
"Time number displayed for (0.3)"
"Time number displayed for (0.4)"
"Time number displayed for (0.5)"
"Time number displayed for (0.6)"
"Time number displayed for (0.7)"
"Time number displayed for (0.8)"
"Time number displayed for (0.9)"
"Time number displayed for (0.10)"
"Time number displayed for (0.11)"
"Time number displayed for (2.0)"
"Time number displayed for (2.2)"
"Time number displayed for (2.3)"
"Time number displayed for (2.4)"
"Time number displayed for (2.5)"
"Time number displayed for (2.6)"
"Time number displayed for (2.7)"
"Time number displayed for (2.8)"
"Time number displayed for (2.9)"
"Time number displayed for (2.10)"
"Time number displayed for (2.11)"
"Time number displayed for (2.12)"
"Time first key touched (0.0)"
"Time first key touched (0.1)"
"Time first key touched (0.2)"
"Time first key touched (0.3)"
"Time first key touched (0.4)"
"Time first key touched (0.5)"
"Time first key touched (0.6)"
"Time first key touched (0.7)"
"Time first key touched (0.8)"
"Time first key touched (0.9)"
"Time first key touched (0.10)"
"Time first key touched (0.11)"
"Time first key touched (2.0)"
"Time first key touched (2.1)"
"Time first key touched (2.2)"
"Time first key touched (2.3)"
"Time first key touched (2.4)"
"Time first key touched (2.5)"
"Time first key touched (2.6)"
"Time first key touched (2.7)"
"Time first key touched (2.8)"
"Time first key touched (2.9)"
"Time first key touched (2.10)"
"Time first key touched (2.11)"
"Time first key touched (2.12)"
"Time last key touched (0.0)"
"Time last key touched (0.1)"
"Time last key touched (0.2)"
"Time last key touched (0.3)"
"Time last key touched (0.4)"
"Time last key touched (0.5)"
"Time last key touched (0.6)"
"Time last key touched (0.7)"
"Time last key touched (0.8)"
"Time last key touched (0.9)"
"Time last key touched (0.10)"
"Time last key touched (0.11)"
"Time last key touched (2.0)"
"Time last key touched (2.1)"
"Time last key touched (2.2)"
"Time last key touched (2.3)"
"Time last key touched (2.4)"
"Time last key touched (2.5)"
"Time last key touched (2.6)"
"Time last key touched (2.7)"
"Time last key touched (2.8)"
"Time last key touched (2.9)"
"Time last key touched (2.10)"
"Time last key touched (2.11)"
"Time elapsed (0.0)"
"Time elapsed (0.1)"
"Time elapsed (0.2)"
"Time elapsed (0.3)"
"Time elapsed (0.4)"
"Time elapsed (0.5)"
"Time elapsed (0.6)"
"Time elapsed (0.7)"
"Time elapsed (0.8)"
"Time elapsed (0.9)"
"Time elapsed (0.10)"
"Time elapsed (0.11)"
"Time elapsed (2.0)"
"Time elapsed (2.1)"
"Time elapsed (2.2)"
"Time elapsed (2.3)"
"Time elapsed (2.4)"
"Time elapsed (2.5)"
"Time elapsed (2.6)"
"Time elapsed (2.7)"
"Time elapsed (2.8)"
"Time elapsed (2.9)"
"Time elapsed (2.10)"
"Time elapsed (2.11)"
"Time elapsed (2.12)"
"Number entered by participant (0.2)"
"Number entered by participant (0.3)"
"Number entered by participant (0.4)"
"Number entered by participant (0.5)"
"Number entered by participant (0.7)"
"Number entered by participant (0.9)"
"Number entered by participant (0.10)"
"Number entered by participant (0.11)"
"Number entered by participant (2.0)"
"Number entered by participant (2.1)"
"Number entered by participant (2.2)"
"Number entered by participant (2.3)"
"Number entered by participant (2.5)"
"Number entered by participant (2.6)"
"Number entered by participant (2.7)"
"Number entered by participant (2.8)"
"Number entered by participant (2.9)"
"Number entered by participant (2.10)"
"Number entered by participant (2.11)"
"Number entered by participant (2.12)"
"Digits entered correctly (0.0)"
"Digits entered correctly (0.1)"
"Digits entered correctly (0.2)"
"Digits entered correctly (0.3)"
"Digits entered correctly (0.4)"
"Digits entered correctly (0.5)"
"Digits entered correctly (0.6)"
"Digits entered correctly (0.7)"
"Digits entered correctly (0.8)"
"Digits entered correctly (0.9)"
"Digits entered correctly (0.10)"
"Digits entered correctly (2.0)"
"Digits entered correctly (2.1)"
"Digits entered correctly (2.2)"
"Digits entered correctly (2.3)"
"Digits entered correctly (2.4)"
"Digits entered correctly (2.5)"
"Digits entered correctly (2.6)"
"Digits entered correctly (2.7)"
"Digits entered correctly (2.8)"
"Digits entered correctly (2.9)"
"Digits entered correctly (2.10)"
"Digits entered correctly (2.11)"
"Digits entered correctly (2.12)"
"Maximum digits remembered correctly (0.0)"
"Maximum digits remembered correctly (2.0)"
"Number of rounds of numeric memory test performed (0.0)"
"Number of rounds of numeric memory test performed (2.0)"
"Time to complete test (0.0)"
"Time to complete test (2.0)"
"Time to answer (0.0)"
"Time to answer (1.0)"
"Time to answer (2.0)"
"Duration screen displayed (0.0)"
"Duration screen displayed (1.0)"
"Duration screen displayed (2.0)"
"Number of attempts (0.0)"
"Number of attempts (1.0)"
"Number of attempts (2.0)"
"PM: initial answer (0.0)"
"PM: initial answer (1.0)"
"PM: initial answer (2.0)"
"Final attempt correct (0.0)"
"Final attempt correct (1.0)"
"Final attempt correct (2.0)"
"FI1 : numeric addition test (0.0)"
"FI1 : numeric addition test (1.0)"
"FI1 : numeric addition test (2.0)"
"FI3 : word interpolation (0.0)"
"FI3 : word interpolation (1.0)"
"FI3 : word interpolation (2.0)"
"FI4 : positional arithmetic (0.0)"
"FI4 : positional arithmetic (1.0)"
"FI4 : positional arithmetic (2.0)"
"FI5 : family relationship calculation (0.0)"
"FI5 : family relationship calculation (1.0)"
"FI5 : family relationship calculation (2.0)"
"FI6 : conditional arithmetic (0.0)"
"FI6 : conditional arithmetic (1.0)"
"FI6 : conditional arithmetic (2.0)"
"FI7 : synonym (0.0)"
"FI7 : synonym (1.0)"
"FI7 : synonym (2.0)"
"FI8 : chained arithmetic (0.0)"
"FI8 : chained arithmetic (1.0)"
"FI8 : chained arithmetic (2.0)"
"FI9 : concept interpolation (0.0)"
"FI9 : concept interpolation (1.0)"
"FI9 : concept interpolation (2.0)"
"FI10 : arithmetic sequence recognition (0.0)"
"FI10 : arithmetic sequence recognition (1.0)"
"FI10 : arithmetic sequence recognition (2.0)"
"FI11 : antonym (0.0)"
"FI11 : antonym (1.0)"
"FI11 : antonym (2.0)"
"FI12 : square sequence recognition (0.0)"
"FI12 : square sequence recognition (1.0)"
"FI12 : square sequence recognition (2.0)"
"FI13 : subset inclusion logic (0.0)"
"FI13 : subset inclusion logic (1.0)"
"FI13 : subset inclusion logic (2.0)"
"Number of incorrect matches in round (pilot) (0.1)"
"Number of incorrect matches in round (pilot) (0.2)"
"Number of incorrect matches in round (pilot) (0.3)"
"Time to complete round (pilot) (0.1)"
"Time to complete round (pilot) (0.2)"
"Time to complete round (pilot) (0.3)"
"Index for card A in round (pilot) (0.0)"
"Index for card A in round (pilot) (0.1)"
"Index for card A in round (pilot) (0.2)"
"Index for card A in round (pilot) (0.3)"
"Index for card A in round (pilot) (0.4)"
"Index for card B in round (pilot) (0.0)"
"Index for card B in round (pilot) (0.1)"
"Index for card B in round (pilot) (0.2)"
"Index for card B in round (pilot) (0.3)"
"Index for card B in round (pilot) (0.4)"
"Number of times snap-button pressed (pilot) (0.0)"
"Number of times snap-button pressed (pilot) (0.1)"
"Number of times snap-button pressed (pilot) (0.2)"
"Number of times snap-button pressed (pilot) (0.3)"
"Number of times snap-button pressed (pilot) (0.4)"
"Number of times snap-button pressed (pilot) (0.15)"
"Time taken to complete lights test (pilot) (0.1)"
"Time taken to complete lights test (pilot) (0.2)"
"Time taken to complete lights test (pilot) (0.3)"
"Pattern of lights displayed (pilot) (0.1)"
"Pattern of lights displayed (pilot) (0.2)"
"Pattern of lights displayed (pilot) (0.3)"
"Pattern of lights as remembered (pilot) (0.1)"
"Pattern of lights as remembered (pilot) (0.2)"
"Pattern of lights as remembered (pilot) (0.3)"
"Duration to first press of snap-button in each round (pilot) (0.0)"
"Duration to first press of snap-button in each round (pilot) (0.1)"
"Duration to first press of snap-button in each round (pilot) (0.2)"
"Duration to first press of snap-button in each round (pilot) (0.3)"
"Duration to first press of snap-button in each round (pilot) (0.4)"
"Duration to first press of snap-button in each round (pilot) (0.7)"
"Duration to first press of snap-button in each round (pilot) (0.10)"
"Duration to first press of snap-button in each round (pilot) (0.13)"
"Duration to first press of snap-button in each round (pilot) (0.14)"
"Duration to first press of snap-button in each round (pilot) (0.17)"
"Duration to first press of snap-button in each round (pilot) (0.19)"
"Touchscreen duration (pilot) (0.0)"
"Words answer array (pilot) (0.0)"
"Words answer array (pilot) (0.1)"
"Words answer array (pilot) (0.2)"
"Words answer array (pilot) (0.3)"
"Words answer array (pilot) (0.4)"
"Words answer array (pilot) (0.5)"
"Words answer array (pilot) (0.6)"
"Words answer array (pilot) (0.7)"
"Words answer array (pilot) (0.8)"
"Words answer array (pilot) (0.9)"
"Words answer array (pilot) (0.10)"
"Words answer array (pilot) (0.11)"
"Words answer array (pilot) (0.12)"
"Words answer array (pilot) (0.13)"
"Words answer array (pilot) (0.14)"
"Words answer array (pilot) (0.15)"
"Words answer array (pilot) (0.16)"
"Words answer array (pilot) (0.17)"
"Words answer array (pilot) (0.18)"
"Words answer array (pilot) (0.19)"
"Words answer array (pilot) (0.20)"
"Words answer array (pilot) (0.21)"
"Words answer array (pilot) (0.22)"
"Words answer array (pilot) (0.23)"
"Words answer array (pilot) (0.24)"
"Words answer array (pilot) (0.25)"
"Word count (pilot) (0.0)"
"Number of words beginning with 'S' (pilot) (0.0)"
"Fluid intelligence score (0.0)"
"Fluid intelligence score (1.0)"
"Fluid intelligence score (2.0)"
"Prospective memory result (0.0)"
"Prospective memory result (1.0)"
"Prospective memory result (2.0)"
"Mean time to correctly identify matches (0.0)"
"Mean time to correctly identify matches (1.0)"
"Mean time to correctly identify matches (2.0)"
"Duration of questionnaire (0.0)"
"Duration of questionnaire (1.0)"
"Duration of questionnaire (2.0)"
"Duration of questionnaire (3.0)"
"Duration of questionnaire (4.0)"
"Number of fluid intelligence questions attempted within time limit (0.0)"
"Number of fluid intelligence questions attempted within time limit (1.0)"
"Number of fluid intelligence questions attempted within time limit (2.0)"
"Number of correct matches in round (0.0)"
"Number of correct matches in round (0.1)"
"Number of incorrect matches in round (0.0)"
"Number of incorrect matches in round (0.1)"
"Number of incorrect matches in round (0.2)"
"Time to complete round (0.0)"
"Time to complete round (0.1)"
"Time to complete round (0.2)"
"When pairs test completed (0.0)"
"When fluid intelligence test completed (0.0)"
"When trail making test completed (0.0)"
"When symbol digit substitution test completed (0.0)"
"When numeric memory test completed (0.0)"
"Errors before selecting correct item in numeric path (trail #1) (0.1)"
"Errors before selecting correct item in numeric path (trail #1) (0.2)"
"Errors before selecting correct item in numeric path (trail #1) (0.3)"
"Errors before selecting correct item in numeric path (trail #1) (0.4)"
"Errors before selecting correct item in numeric path (trail #1) (0.5)"
"Errors before selecting correct item in numeric path (trail #1) (0.6)"
"Errors before selecting correct item in numeric path (trail #1) (0.7)"
"Errors before selecting correct item in numeric path (trail #1) (0.9)"
"Errors before selecting correct item in numeric path (trail #1) (0.10)"
"Errors before selecting correct item in numeric path (trail #1) (0.11)"
"Errors before selecting correct item in numeric path (trail #1) (0.12)"
"Errors before selecting correct item in numeric path (trail #1) (0.13)"
"Errors before selecting correct item in numeric path (trail #1) (0.14)"
"Errors before selecting correct item in numeric path (trail #1) (0.15)"
"Errors before selecting correct item in numeric path (trail #1) (0.19)"
"Errors before selecting correct item in numeric path (trail #1) (0.20)"
"Errors before selecting correct item in numeric path (trail #1) (0.21)"
"Errors before selecting correct item in numeric path (trail #1) (0.22)"
"Errors before selecting correct item in numeric path (trail #1) (0.23)"
"Errors before selecting correct item in numeric path (trail #1) (0.24)"
"Errors before selecting correct item in numeric path (trail #1) (0.25)"
"Errors before selecting correct item in alphanumeric path (trail #2) (0.1)"
"Errors before selecting correct item in alphanumeric path (trail #2) (0.2)"
"Errors before selecting correct item in alphanumeric path (trail #2) (0.3)"
"Errors before selecting correct item in alphanumeric path (trail #2) (0.4)"
"Errors before selecting correct item in alphanumeric path (trail #2) (0.5)"
"Errors before selecting correct item in alphanumeric path (trail #2) (0.6)"
"Errors before selecting correct item in alphanumeric path (trail #2) (0.7)"
"Errors before selecting correct item in alphanumeric path (trail #2) (0.8)"
"Errors before selecting correct item in alphanumeric path (trail #2) (0.9)"
"Errors before selecting correct item in alphanumeric path (trail #2) (0.10)"
"Errors before selecting correct item in alphanumeric path (trail #2) (0.11)"
"Errors before selecting correct item in alphanumeric path (trail #2) (0.12)"
"Errors before selecting correct item in alphanumeric path (trail #2) (0.13)"
"Errors before selecting correct item in alphanumeric path (trail #2) (0.14)"
"Errors before selecting correct item in alphanumeric path (trail #2) (0.15)"
"Errors before selecting correct item in alphanumeric path (trail #2) (0.16)"
"Errors before selecting correct item in alphanumeric path (trail #2) (0.17)"
"Errors before selecting correct item in alphanumeric path (trail #2) (0.18)"
"Errors before selecting correct item in alphanumeric path (trail #2) (0.19)"
"Errors before selecting correct item in alphanumeric path (trail #2) (0.20)"
"Errors before selecting correct item in alphanumeric path (trail #2) (0.21)"
"Errors before selecting correct item in alphanumeric path (trail #2) (0.22)"
"Errors before selecting correct item in alphanumeric path (trail #2) (0.23)"
"Errors before selecting correct item in alphanumeric path (trail #2) (0.24)"
"Errors before selecting correct item in alphanumeric path (trail #2) (0.25)"
"Interval between previous point and current one in numeric path (trail #1) (0.1)"
"Interval between previous point and current one in numeric path (trail #1) (0.2)"
"Interval between previous point and current one in numeric path (trail #1) (0.3)"
"Interval between previous point and current one in numeric path (trail #1) (0.4)"
"Interval between previous point and current one in numeric path (trail #1) (0.5)"
"Interval between previous point and current one in numeric path (trail #1) (0.6)"
"Interval between previous point and current one in numeric path (trail #1) (0.7)"
"Interval between previous point and current one in numeric path (trail #1) (0.8)"
"Interval between previous point and current one in numeric path (trail #1) (0.9)"
"Interval between previous point and current one in numeric path (trail #1) (0.10)"
"Interval between previous point and current one in numeric path (trail #1) (0.11)"
"Interval between previous point and current one in numeric path (trail #1) (0.12)"
"Interval between previous point and current one in numeric path (trail #1) (0.13)"
"Interval between previous point and current one in numeric path (trail #1) (0.14)"
"Interval between previous point and current one in numeric path (trail #1) (0.15)"
"Interval between previous point and current one in numeric path (trail #1) (0.16)"
"Interval between previous point and current one in numeric path (trail #1) (0.17)"
"Interval between previous point and current one in numeric path (trail #1) (0.18)"
"Interval between previous point and current one in numeric path (trail #1) (0.19)"
"Interval between previous point and current one in numeric path (trail #1) (0.20)"
"Interval between previous point and current one in numeric path (trail #1) (0.21)"
"Interval between previous point and current one in numeric path (trail #1) (0.22)"
"Interval between previous point and current one in numeric path (trail #1) (0.23)"
"Interval between previous point and current one in numeric path (trail #1) (0.24)"
"Interval between previous point and current one in numeric path (trail #1) (0.25)"
"Interval between previous point and current one in alphanumeric path (trail #2) (0.1)"
"Interval between previous point and current one in alphanumeric path (trail #2) (0.2)"
"Interval between previous point and current one in alphanumeric path (trail #2) (0.3)"
"Interval between previous point and current one in alphanumeric path (trail #2) (0.4)"
"Interval between previous point and current one in alphanumeric path (trail #2) (0.5)"
"Interval between previous point and current one in alphanumeric path (trail #2) (0.6)"
"Interval between previous point and current one in alphanumeric path (trail #2) (0.7)"
"Interval between previous point and current one in alphanumeric path (trail #2) (0.8)"
"Interval between previous point and current one in alphanumeric path (trail #2) (0.9)"
"Interval between previous point and current one in alphanumeric path (trail #2) (0.10)"
"Interval between previous point and current one in alphanumeric path (trail #2) (0.11)"
"Interval between previous point and current one in alphanumeric path (trail #2) (0.12)"
"Interval between previous point and current one in alphanumeric path (trail #2) (0.13)"
"Interval between previous point and current one in alphanumeric path (trail #2) (0.14)"
"Interval between previous point and current one in alphanumeric path (trail #2) (0.15)"
"Interval between previous point and current one in alphanumeric path (trail #2) (0.16)"
"Interval between previous point and current one in alphanumeric path (trail #2) (0.17)"
"Interval between previous point and current one in alphanumeric path (trail #2) (0.18)"
"Interval between previous point and current one in alphanumeric path (trail #2) (0.19)"
"Interval between previous point and current one in alphanumeric path (trail #2) (0.20)"
"Interval between previous point and current one in alphanumeric path (trail #2) (0.21)"
"Interval between previous point and current one in alphanumeric path (trail #2) (0.22)"
"Interval between previous point and current one in alphanumeric path (trail #2) (0.23)"
"Interval between previous point and current one in alphanumeric path (trail #2) (0.24)"
"Interval between previous point and current one in alphanumeric path (trail #2) (0.25)"
"Duration to complete numeric path (trail #1) (0.0)"
"Duration to complete alphanumeric path (trail #2) (0.0)"
"Number of symbol digit matches made correctly (0.0)"
"FI1 : numeric addition test (0.0)"
"FI3 : word interpolation (0.0)"
"FI4 : positional arithmetic (0.0)"
"FI5 : family relationship calculation (0.0)"
"FI6 : conditional arithmetic (0.0)"
"FI7 : synonym (0.0)"
"FI8 : chained arithmetic (0.0)"
"FI9 : concept interpolation (0.0)"
"FI10 : arithmetic sequence recognition (0.0)"
"FI11 : antonym (0.0)"
"FI12 : square sequence recognition (0.0)"
"FI13 : subset inclusion logic (0.0)"
"Fluid intelligence score (0.0)"
"FI14 : alphanumeric substitution (0.0)"
"Number of symbol digit matches attempted (0.0)"
"First code array presented (0.0)"
"Test array presented (0.8)"
"Test array presented (0.16)"
"Test array presented (0.24)"
"Test array presented (0.32)"
"Test array presented (0.39)"
"Values wanted (0.8)"
"Values wanted (0.9)"
"Values wanted (0.10)"
"Values wanted (0.11)"
"Values wanted (0.12)"
"Values wanted (0.13)"
"Values wanted (0.14)"
"Values wanted (0.15)"
"Values wanted (0.16)"
"Values wanted (0.17)"
"Values wanted (0.18)"
"Values wanted (0.19)"
"Values wanted (0.20)"
"Values wanted (0.21)"
"Values wanted (0.22)"
"Values wanted (0.23)"
"Values wanted (0.24)"
"Values wanted (0.25)"
"Values wanted (0.26)"
"Values wanted (0.27)"
"Values wanted (0.28)"
"Values wanted (0.29)"
"Values wanted (0.30)"
"Values wanted (0.31)"
"Values wanted (0.32)"
"Values wanted (0.34)"
"Values wanted (0.35)"
"Values wanted (0.36)"
"Values wanted (0.37)"
"Values wanted (0.38)"
"Values wanted (0.39)"
"Values entered (0.0)"
"Values entered (0.1)"
"Values entered (0.2)"
"Values entered (0.3)"
"Values entered (0.4)"
"Values entered (0.5)"
"Values entered (0.6)"
"Values entered (0.7)"
"Values entered (0.8)"
"Values entered (0.9)"
"Values entered (0.10)"
"Values entered (0.11)"
"Values entered (0.12)"
"Values entered (0.13)"
"Values entered (0.14)"
"Values entered (0.15)"
"Values entered (0.16)"
"Values entered (0.17)"
"Values entered (0.18)"
"Values entered (0.19)"
"Values entered (0.20)"
"Values entered (0.21)"
"Values entered (0.22)"
"Values entered (0.23)"
"Values entered (0.24)"
"Values entered (0.25)"
"Values entered (0.26)"
"Values entered (0.27)"
"Values entered (0.28)"
"Values entered (0.29)"
"Values entered (0.30)"
"Values entered (0.31)"
"Values entered (0.32)"
"Values entered (0.33)"
"Values entered (0.34)"
"Values entered (0.35)"
"Values entered (0.36)"
"Values entered (0.37)"
"Values entered (0.38)"
"Values entered (0.39)"
"Duration to entering value (0.0)"
"Duration to entering value (0.1)"
"Duration to entering value (0.2)"
"Duration to entering value (0.3)"
"Duration to entering value (0.4)"
"Duration to entering value (0.5)"
"Duration to entering value (0.6)"
"Duration to entering value (0.7)"
"Duration to entering value (0.8)"
"Duration to entering value (0.9)"
"Duration to entering value (0.10)"
"Duration to entering value (0.11)"
"Duration to entering value (0.12)"
"Duration to entering value (0.13)"
"Duration to entering value (0.14)"
"Duration to entering value (0.15)"
"Duration to entering value (0.16)"
"Duration to entering value (0.17)"
"Duration to entering value (0.18)"
"Duration to entering value (0.19)"
"Duration to entering value (0.20)"
"Duration to entering value (0.21)"
"Duration to entering value (0.22)"
"Duration to entering value (0.23)"
"Duration to entering value (0.24)"
"Duration to entering value (0.25)"
"Duration to entering value (0.26)"
"Duration to entering value (0.27)"
"Duration to entering value (0.28)"
"Duration to entering value (0.29)"
"Duration to entering value (0.30)"
"Duration to entering value (0.31)"
"Duration to entering value (0.32)"
"Duration to entering value (0.33)"
"Duration to entering value (0.34)"
"Duration to entering value (0.35)"
"Duration to entering value (0.36)"
"Duration to entering value (0.37)"
"Duration to entering value (0.38)"
"Duration to entering value (0.39)"
"Maximum digits remembered correctly (0.0)"
"Fluid intelligence completion status (0.0)"
"Pairs matching completion status (0.0)"
"Symbol digit completion status (0.0)"
"Trail making completion status (0.0)"
"Total errors traversing numeric path (trail #1) (0.0)"
"Total errors traversing alphanumeric path (trail #2) (0.0)"
"Cancer year/age first occurred (0.0)"
"Cancer year/age first occurred (0.1)"
"Cancer year/age first occurred (1.0)"
"Cancer year/age first occurred (2.0)"
"Cancer year/age first occurred (2.1)"
"Non-cancer illness year/age first occurred (0.0)"
"Non-cancer illness year/age first occurred (0.1)"
"Non-cancer illness year/age first occurred (0.2)"
"Non-cancer illness year/age first occurred (0.3)"
"Non-cancer illness year/age first occurred (0.4)"
"Non-cancer illness year/age first occurred (0.5)"
"Non-cancer illness year/age first occurred (0.6)"
"Non-cancer illness year/age first occurred (0.7)"
"Non-cancer illness year/age first occurred (0.8)"
"Non-cancer illness year/age first occurred (0.9)"
"Non-cancer illness year/age first occurred (1.0)"
"Non-cancer illness year/age first occurred (1.1)"
"Non-cancer illness year/age first occurred (1.2)"
"Non-cancer illness year/age first occurred (1.3)"
"Non-cancer illness year/age first occurred (1.4)"
"Non-cancer illness year/age first occurred (1.5)"
"Non-cancer illness year/age first occurred (1.6)"
"Non-cancer illness year/age first occurred (1.7)"
"Non-cancer illness year/age first occurred (1.8)"
"Non-cancer illness year/age first occurred (2.0)"
"Non-cancer illness year/age first occurred (2.1)"
"Non-cancer illness year/age first occurred (2.2)"
"Non-cancer illness year/age first occurred (2.3)"
"Non-cancer illness year/age first occurred (2.4)"
"Non-cancer illness year/age first occurred (2.5)"
"Non-cancer illness year/age first occurred (2.6)"
"Non-cancer illness year/age first occurred (2.7)"
"Non-cancer illness year/age first occurred (2.8)"
"Non-cancer illness year/age first occurred (2.9)"
"Non-cancer illness year/age first occurred (2.10)"
"Non-cancer illness year/age first occurred (2.11)"
"Non-cancer illness year/age first occurred (2.12)"
"Non-cancer illness year/age first occurred (2.13)"
"Operation year/age first occurred (0.0)"
"Operation year/age first occurred (0.1)"
"Operation year/age first occurred (0.2)"
"Operation year/age first occurred (0.3)"
"Operation year/age first occurred (0.4)"
"Operation year/age first occurred (0.5)"
"Operation year/age first occurred (0.6)"
"Operation year/age first occurred (0.7)"
"Operation year/age first occurred (1.0)"
"Operation year/age first occurred (1.1)"
"Operation year/age first occurred (1.2)"
"Operation year/age first occurred (1.3)"
"Operation year/age first occurred (1.4)"
"Operation year/age first occurred (1.5)"
"Operation year/age first occurred (2.0)"
"Operation year/age first occurred (2.1)"
"Operation year/age first occurred (2.2)"
"Operation year/age first occurred (2.3)"
"Operation year/age first occurred (2.4)"
"Operation year/age first occurred (2.5)"
"Operation year/age first occurred (2.6)"
"Operation year/age first occurred (2.7)"
"Number of self-reported cancers (0.0)"
"Number of self-reported cancers (1.0)"
"Number of self-reported cancers (2.0)"
"Number of self-reported non-cancer illnesses (0.0)"
"Number of self-reported non-cancer illnesses (1.0)"
"Number of self-reported non-cancer illnesses (2.0)"
"Number of operations, self-reported (0.0)"
"Number of operations, self-reported (1.0)"
"Number of operations, self-reported (2.0)"
"Number of treatments/medications taken (0.0)"
"Number of treatments/medications taken (1.0)"
"Number of treatments/medications taken (2.0)"
"Overall health rating (0.0)"
"Overall health rating (1.0)"
"Overall health rating (2.0)"
"Long-standing illness, disability or infirmity (0.0)"
"Long-standing illness, disability or infirmity (1.0)"
"Long-standing illness, disability or infirmity (2.0)"
"Wears glasses or contact lenses (0.0)"
"Wears glasses or contact lenses (1.0)"
"Wears glasses or contact lenses (2.0)"
"Age started wearing glasses or contact lenses (0.0)"
"Age started wearing glasses or contact lenses (1.0)"
"Age started wearing glasses or contact lenses (2.0)"
"Other eye problems (0.0)"
"Other eye problems (1.0)"
"Other eye problems (2.0)"
"Hearing difficulty/problems (0.0)"
"Hearing difficulty/problems (1.0)"
"Hearing difficulty/problems (2.0)"
"Hearing difficulty/problems with background noise (0.0)"
"Hearing difficulty/problems with background noise (1.0)"
"Hearing difficulty/problems with background noise (2.0)"
"Falls in the last year (0.0)"
"Falls in the last year (1.0)"
"Falls in the last year (2.0)"
"Wheeze or whistling in the chest in last year (0.0)"
"Wheeze or whistling in the chest in last year (1.0)"
"Wheeze or whistling in the chest in last year (2.0)"
"Chest pain or discomfort (0.0)"
"Chest pain or discomfort (1.0)"
"Chest pain or discomfort (2.0)"
"Ever had bowel cancer screening (0.0)"
"Ever had bowel cancer screening (1.0)"
"Ever had bowel cancer screening (2.0)"
"Most recent bowel cancer screening (0.0)"
"Most recent bowel cancer screening (1.0)"
"Most recent bowel cancer screening (2.0)"
"Ever had prostate specific antigen (PSA) test (0.0)"
"Ever had prostate specific antigen (PSA) test (1.0)"
"Ever had prostate specific antigen (PSA) test (2.0)"
"Had major operations (0.0)"
"Had major operations (1.0)"
"Had major operations (2.0)"
"Diabetes diagnosed by doctor (0.0)"
"Diabetes diagnosed by doctor (1.0)"
"Diabetes diagnosed by doctor (2.0)"
"Cancer diagnosed by doctor (0.0)"
"Cancer diagnosed by doctor (1.0)"
"Cancer diagnosed by doctor (2.0)"
"Fractured/broken bones in last 5 years (0.0)"
"Fractured/broken bones in last 5 years (1.0)"
"Fractured/broken bones in last 5 years (2.0)"
"Other serious medical condition/disability diagnosed by doctor (0.0)"
"Other serious medical condition/disability diagnosed by doctor (1.0)"
"Other serious medical condition/disability diagnosed by doctor (2.0)"
"Taking other prescription medications (0.0)"
"Taking other prescription medications (1.0)"
"Taking other prescription medications (2.0)"
"Ever had breast cancer screening / mammogram (0.0)"
"Ever had breast cancer screening / mammogram (1.0)"
"Ever had breast cancer screening / mammogram (2.0)"
"Years since last breast cancer screening / mammogram (0.0)"
"Years since last breast cancer screening / mammogram (1.0)"
"Years since last breast cancer screening / mammogram (2.0)"
"Ever had cervical smear test (0.0)"
"Ever had cervical smear test (1.0)"
"Ever had cervical smear test (2.0)"
"Years since last cervical smear test (0.0)"
"Years since last cervical smear test (1.0)"
"Years since last cervical smear test (2.0)"
"Had other major operations (0.0)"
"Had other major operations (1.0)"
"Had other major operations (2.0)"
"General pain for 3+ months (0.0)"
"General pain for 3+ months (2.0)"
"Age high blood pressure diagnosed (0.0)"
"Age high blood pressure diagnosed (1.0)"
"Age high blood pressure diagnosed (2.0)"
"Age diabetes diagnosed (0.0)"
"Age diabetes diagnosed (1.0)"
"Age diabetes diagnosed (2.0)"
"Started insulin within one year diagnosis of diabetes (0.0)"
"Started insulin within one year diagnosis of diabetes (1.0)"
"Started insulin within one year diagnosis of diabetes (2.0)"
"Fracture resulting from simple fall (0.0)"
"Fracture resulting from simple fall (1.0)"
"Fracture resulting from simple fall (2.0)"
"Hearing aid user (0.0)"
"Hearing aid user (1.0)"
"Hearing aid user (2.0)"
"Neck/shoulder pain for 3+ months (0.0)"
"Neck/shoulder pain for 3+ months (1.0)"
"Neck/shoulder pain for 3+ months (2.0)"
"Hip pain for 3+ months (0.0)"
"Hip pain for 3+ months (1.0)"
"Hip pain for 3+ months (2.0)"
"Back pain for 3+ months (0.0)"
"Back pain for 3+ months (1.0)"
"Back pain for 3+ months (2.0)"
"Chest pain or discomfort walking normally (0.0)"
"Chest pain or discomfort walking normally (1.0)"
"Chest pain or discomfort walking normally (2.0)"
"Chest pain due to walking ceases when standing still (0.0)"
"Chest pain due to walking ceases when standing still (1.0)"
"Chest pain due to walking ceases when standing still (2.0)"
"Age angina diagnosed (0.0)"
"Age angina diagnosed (1.0)"
"Age angina diagnosed (2.0)"
"Stomach/abdominal pain for 3+ months (0.0)"
"Stomach/abdominal pain for 3+ months (1.0)"
"Stomach/abdominal pain for 3+ months (2.0)"
"Chest pain or discomfort when walking uphill or hurrying (0.0)"
"Chest pain or discomfort when walking uphill or hurrying (1.0)"
"Chest pain or discomfort when walking uphill or hurrying (2.0)"
"Age hay fever, rhinitis or eczema diagnosed (0.0)"
"Age hay fever, rhinitis or eczema diagnosed (1.0)"
"Age hay fever, rhinitis or eczema diagnosed (2.0)"
"Knee pain for 3+ months (0.0)"
"Knee pain for 3+ months (1.0)"
"Knee pain for 3+ months (2.0)"
"Age asthma diagnosed (0.0)"
"Age asthma diagnosed (1.0)"
"Age asthma diagnosed (2.0)"
"Headaches for 3+ months (0.0)"
"Headaches for 3+ months (1.0)"
"Headaches for 3+ months (2.0)"
"Time since last prostate specific antigen (PSA) test (0.0)"
"Time since last prostate specific antigen (PSA) test (1.0)"
"Time since last prostate specific antigen (PSA) test (2.0)"
"Age heart attack diagnosed (0.0)"
"Age heart attack diagnosed (1.0)"
"Age heart attack diagnosed (2.0)"
"Age emphysema/chronic bronchitis diagnosed (0.0)"
"Age emphysema/chronic bronchitis diagnosed (1.0)"
"Age emphysema/chronic bronchitis diagnosed (2.0)"
"Age deep-vein thrombosis (DVT, blood clot in leg) diagnosed (0.0)"
"Age deep-vein thrombosis (DVT, blood clot in leg) diagnosed (1.0)"
"Age deep-vein thrombosis (DVT, blood clot in leg) diagnosed (2.0)"
"Age pulmonary embolism (blood clot in lung) diagnosed (0.0)"
"Age pulmonary embolism (blood clot in lung) diagnosed (2.0)"
"Gestational diabetes only (0.0)"
"Gestational diabetes only (1.0)"
"Gestational diabetes only (2.0)"
"Age stroke diagnosed (0.0)"
"Age stroke diagnosed (2.0)"
"Facial pains for 3+ months (0.0)"
"Facial pains for 3+ months (1.0)"
"Facial pains for 3+ months (2.0)"
"Age glaucoma diagnosed (0.0)"
"Age glaucoma diagnosed (1.0)"
"Age glaucoma diagnosed (2.0)"
"Age cataract diagnosed (0.0)"
"Age cataract diagnosed (1.0)"
"Age cataract diagnosed (2.0)"
"Shortness of breath walking on level ground (0.0)"
"Shortness of breath walking on level ground (1.0)"
"Shortness of breath walking on level ground (2.0)"
"Leg pain on walking (0.0)"
"Leg pain on walking (1.0)"
"Leg pain on walking (2.0)"
"Tinnitus (0.0)"
"Tinnitus (1.0)"
"Tinnitus (2.0)"
"Tinnitus severity/nuisance (0.0)"
"Tinnitus severity/nuisance (1.0)"
"Tinnitus severity/nuisance (2.0)"
"Which eye(s) affected by amblyopia (lazy eye) (0.0)"
"Which eye(s) affected by amblyopia (lazy eye) (1.0)"
"Which eye(s) affected by amblyopia (lazy eye) (2.0)"
"Which eye(s) affected by injury or trauma resulting in loss of vision (2.0)"
"Age when loss of vision due to injury or trauma diagnosed (2.0)"
"Which eye(s) are affected by cataract (0.0)"
"Which eye(s) are affected by cataract (1.0)"
"Which eye(s) are affected by cataract (2.0)"
"Leg pain when standing still or sitting (0.0)"
"Leg pain when standing still or sitting (1.0)"
"Leg pain when standing still or sitting (2.0)"
"Leg pain in calf/calves (0.0)"
"Leg pain in calf/calves (1.0)"
"Leg pain in calf/calves (2.0)"
"Leg pain when walking uphill or hurrying (0.0)"
"Leg pain when walking uphill or hurrying (1.0)"
"Leg pain when walking uphill or hurrying (2.0)"
"Leg pain when walking normally (0.0)"
"Leg pain when walking normally (1.0)"
"Leg pain when walking normally (2.0)"
"Leg pain when walking ever disappears while walking (0.0)"
"Leg pain when walking ever disappears while walking (1.0)"
"Leg pain when walking ever disappears while walking (2.0)"
"Leg pain on walking : action taken (0.0)"
"Leg pain on walking : action taken (1.0)"
"Leg pain on walking : action taken (2.0)"
"Leg pain on walking : effect of standing still (0.0)"
"Leg pain on walking : effect of standing still (1.0)"
"Leg pain on walking : effect of standing still (2.0)"
"Surgery on leg arteries (other than for varicose veins) (0.0)"
"Surgery on leg arteries (other than for varicose veins) (1.0)"
"Surgery on leg arteries (other than for varicose veins) (2.0)"
"Which eye(s) affected by presbyopia (0.0)"
"Which eye(s) affected by presbyopia (1.0)"
"Which eye(s) affected by presbyopia (2.0)"
"Which eye(s) affected by hypermetropia (long sight) (0.0)"
"Which eye(s) affected by hypermetropia (long sight) (1.0)"
"Which eye(s) affected by hypermetropia (long sight) (2.0)"
"Which eye(s) affected by myopia (short sight) (0.0)"
"Which eye(s) affected by myopia (short sight) (1.0)"
"Which eye(s) affected by myopia (short sight) (2.0)"
"Which eye(s) affected by astigmatism (0.0)"
"Which eye(s) affected by astigmatism (1.0)"
"Which eye(s) affected by astigmatism (2.0)"
"Which eye(s) affected by other eye condition (0.0)"
"Which eye(s) affected by other eye condition (1.0)"
"Which eye(s) affected by other eye condition (2.0)"
"Which eye(s) affected by diabetes-related eye disease (2.0)"
"Age when diabetes-related eye disease diagnosed (2.0)"
"Which eye(s) affected by macular degeneration (1.0)"
"Which eye(s) affected by macular degeneration (2.0)"
"Age macular degeneration diagnosed (1.0)"
"Age macular degeneration diagnosed (2.0)"
"Which eye(s) affected by other serious eye condition (0.0)"
"Which eye(s) affected by other serious eye condition (1.0)"
"Which eye(s) affected by other serious eye condition (2.0)"
"Age other serious eye condition diagnosed (0.0)"
"Age other serious eye condition diagnosed (1.0)"
"Age other serious eye condition diagnosed (2.0)"
"Which eye(s) affected by glaucoma (0.0)"
"Which eye(s) affected by glaucoma (1.0)"
"Which eye(s) affected by glaucoma (2.0)"
"Reason for glasses/contact lenses (0.0)"
"Reason for glasses/contact lenses (0.1)"
"Reason for glasses/contact lenses (0.2)"
"Reason for glasses/contact lenses (1.0)"
"Reason for glasses/contact lenses (1.1)"
"Reason for glasses/contact lenses (1.2)"
"Reason for glasses/contact lenses (2.0)"
"Reason for glasses/contact lenses (2.1)"
"Reason for glasses/contact lenses (2.2)"
"Reason for glasses/contact lenses (2.3)"
"Eye problems/disorders (0.0)"
"Eye problems/disorders (0.1)"
"Eye problems/disorders (1.0)"
"Eye problems/disorders (1.1)"
"Eye problems/disorders (2.0)"
"Eye problems/disorders (2.1)"
"Mouth/teeth dental problems (0.0)"
"Mouth/teeth dental problems (0.1)"
"Mouth/teeth dental problems (0.2)"
"Mouth/teeth dental problems (0.3)"
"Mouth/teeth dental problems (1.0)"
"Mouth/teeth dental problems (1.1)"
"Mouth/teeth dental problems (1.2)"
"Mouth/teeth dental problems (2.0)"
"Mouth/teeth dental problems (2.1)"
"Mouth/teeth dental problems (2.2)"
"Mouth/teeth dental problems (2.3)"
"Vascular/heart problems diagnosed by doctor (0.0)"
"Vascular/heart problems diagnosed by doctor (0.1)"
"Vascular/heart problems diagnosed by doctor (1.0)"
"Vascular/heart problems diagnosed by doctor (1.1)"
"Vascular/heart problems diagnosed by doctor (2.0)"
"Vascular/heart problems diagnosed by doctor (2.1)"
"Fractured bone site(s) (0.0)"
"Fractured bone site(s) (0.1)"
"Fractured bone site(s) (1.0)"
"Fractured bone site(s) (2.0)"
"Fractured bone site(s) (2.1)"
"Blood clot, DVT, bronchitis, emphysema, asthma, rhinitis, eczema, allergy diagnosed by doctor (0.0)"
"Blood clot, DVT, bronchitis, emphysema, asthma, rhinitis, eczema, allergy diagnosed by doctor (0.1)"
"Blood clot, DVT, bronchitis, emphysema, asthma, rhinitis, eczema, allergy diagnosed by doctor (1.0)"
"Blood clot, DVT, bronchitis, emphysema, asthma, rhinitis, eczema, allergy diagnosed by doctor (1.1)"
"Blood clot, DVT, bronchitis, emphysema, asthma, rhinitis, eczema, allergy diagnosed by doctor (2.0)"
"Blood clot, DVT, bronchitis, emphysema, asthma, rhinitis, eczema, allergy diagnosed by doctor (2.1)"
"Blood clot, DVT, bronchitis, emphysema, asthma, rhinitis, eczema, allergy diagnosed by doctor (2.2)"
"Medication for cholesterol, blood pressure, diabetes, or take exogenous hormones (0.0)"
"Medication for cholesterol, blood pressure, diabetes, or take exogenous hormones (0.1)"
"Medication for cholesterol, blood pressure, diabetes, or take exogenous hormones (0.2)"
"Medication for cholesterol, blood pressure, diabetes, or take exogenous hormones (1.0)"
"Medication for cholesterol, blood pressure, diabetes, or take exogenous hormones (1.1)"
"Medication for cholesterol, blood pressure, diabetes, or take exogenous hormones (2.0)"
"Medication for cholesterol, blood pressure, diabetes, or take exogenous hormones (2.1)"
"Medication for cholesterol, blood pressure, diabetes, or take exogenous hormones (2.2)"
"Medication for pain relief, constipation, heartburn (0.0)"
"Medication for pain relief, constipation, heartburn (0.1)"
"Medication for pain relief, constipation, heartburn (0.2)"
"Medication for pain relief, constipation, heartburn (1.0)"
"Medication for pain relief, constipation, heartburn (1.1)"
"Medication for pain relief, constipation, heartburn (1.2)"
"Medication for pain relief, constipation, heartburn (2.0)"
"Medication for pain relief, constipation, heartburn (2.1)"
"Medication for pain relief, constipation, heartburn (2.2)"
"Medication for pain relief, constipation, heartburn (2.3)"
"Vitamin and mineral supplements (0.0)"
"Vitamin and mineral supplements (0.1)"
"Vitamin and mineral supplements (0.2)"
"Vitamin and mineral supplements (0.3)"
"Vitamin and mineral supplements (0.4)"
"Vitamin and mineral supplements (0.5)"
"Vitamin and mineral supplements (1.0)"
"Vitamin and mineral supplements (1.1)"
"Vitamin and mineral supplements (1.2)"
"Vitamin and mineral supplements (1.3)"
"Vitamin and mineral supplements (1.4)"
"Vitamin and mineral supplements (2.0)"
"Vitamin and mineral supplements (2.1)"
"Vitamin and mineral supplements (2.2)"
"Vitamin and mineral supplements (2.3)"
"Vitamin and mineral supplements (2.4)"
"Vitamin and mineral supplements (2.5)"
"Pain type(s) experienced in last month (0.0)"
"Pain type(s) experienced in last month (0.1)"
"Pain type(s) experienced in last month (0.2)"
"Pain type(s) experienced in last month (0.3)"
"Pain type(s) experienced in last month (0.4)"
"Pain type(s) experienced in last month (0.5)"
"Pain type(s) experienced in last month (1.0)"
"Pain type(s) experienced in last month (1.1)"
"Pain type(s) experienced in last month (1.2)"
"Pain type(s) experienced in last month (1.3)"
"Pain type(s) experienced in last month (1.4)"
"Pain type(s) experienced in last month (2.0)"
"Pain type(s) experienced in last month (2.1)"
"Pain type(s) experienced in last month (2.2)"
"Pain type(s) experienced in last month (2.3)"
"Pain type(s) experienced in last month (2.4)"
"Pain type(s) experienced in last month (2.5)"
"Medication for cholesterol, blood pressure or diabetes (0.0)"
"Medication for cholesterol, blood pressure or diabetes (0.1)"
"Medication for cholesterol, blood pressure or diabetes (1.0)"
"Medication for cholesterol, blood pressure or diabetes (1.1)"
"Medication for cholesterol, blood pressure or diabetes (2.0)"
"Medication for cholesterol, blood pressure or diabetes (2.1)"
"Mineral and other dietary supplements (0.0)"
"Mineral and other dietary supplements (0.1)"
"Mineral and other dietary supplements (0.2)"
"Mineral and other dietary supplements (0.3)"
"Mineral and other dietary supplements (0.4)"
"Mineral and other dietary supplements (1.0)"
"Mineral and other dietary supplements (1.1)"
"Mineral and other dietary supplements (1.2)"
"Mineral and other dietary supplements (1.3)"
"Mineral and other dietary supplements (2.0)"
"Mineral and other dietary supplements (2.1)"
"Mineral and other dietary supplements (2.2)"
"Mineral and other dietary supplements (2.3)"
"Mineral and other dietary supplements (2.4)"
"Which eye(s) affected by strabismus (squint) (0.0)"
"Which eye(s) affected by strabismus (squint) (1.0)"
"Which eye(s) affected by strabismus (squint) (2.0)"
"Medication for pain relief, constipation, heartburn (pilot) (0.0)"
"Medication for smoking cessation, constipation, heartburn, allergies (pilot) (0.0)"
"Mouth/teeth dental problems (pilot) (0.0)"
"Other dietary supplements (pilot) (0.0)"
"Cancer code, self-reported (1001)"
"Cancer code, self-reported (1002)"
"Cancer code, self-reported (1003)"
"Cancer code, self-reported (1006)"
"Cancer code, self-reported (1020)"
"Cancer code, self-reported (1022)"
"Cancer code, self-reported (1034)"
"Cancer code, self-reported (1035)"
"Cancer code, self-reported (1039)"
"Cancer code, self-reported (1040)"
"Cancer code, self-reported (1041)"
"Cancer code, self-reported (1044)"
"Cancer code, self-reported (1045)"
"Cancer code, self-reported (1047)"
"Cancer code, self-reported (1048)"
"Cancer code, self-reported (1050)"
"Cancer code, self-reported (1052)"
"Cancer code, self-reported (1053)"
"Cancer code, self-reported (1055)"
"Cancer code, self-reported (1059)"
"Cancer code, self-reported (1060)"
"Cancer code, self-reported (1061)"
"Cancer code, self-reported (1062)"
"Cancer code, self-reported (1065)"
"Cancer code, self-reported (1068)"
"Cancer code, self-reported (1072)"
"Cancer code, self-reported (1073)"
"Cancer code, self-reported (1077)"
"Cancer code, self-reported (99999)"
"Non-cancer illness code, self-reported (1065)"
"Non-cancer illness code, self-reported (1066)"
"Non-cancer illness code, self-reported (1067)"
"Non-cancer illness code, self-reported (1072)"
"Non-cancer illness code, self-reported (1073)"
"Non-cancer illness code, self-reported (1074)"
"Non-cancer illness code, self-reported (1075)"
"Non-cancer illness code, self-reported (1076)"
"Non-cancer illness code, self-reported (1077)"
"Non-cancer illness code, self-reported (1078)"
"Non-cancer illness code, self-reported (1079)"
"Non-cancer illness code, self-reported (1081)"
"Non-cancer illness code, self-reported (1082)"
"Non-cancer illness code, self-reported (1086)"
"Non-cancer illness code, self-reported (1093)"
"Non-cancer illness code, self-reported (1094)"
"Non-cancer illness code, self-reported (1111)"
"Non-cancer illness code, self-reported (1112)"
"Non-cancer illness code, self-reported (1113)"
"Non-cancer illness code, self-reported (1114)"
"Non-cancer illness code, self-reported (1117)"
"Non-cancer illness code, self-reported (1121)"
"Non-cancer illness code, self-reported (1123)"
"Non-cancer illness code, self-reported (1125)"
"Non-cancer illness code, self-reported (1126)"
"Non-cancer illness code, self-reported (1134)"
"Non-cancer illness code, self-reported (1135)"
"Non-cancer illness code, self-reported (1136)"
"Non-cancer illness code, self-reported (1137)"
"Non-cancer illness code, self-reported (1138)"
"Non-cancer illness code, self-reported (1139)"
"Non-cancer illness code, self-reported (1140)"
"Non-cancer illness code, self-reported (1142)"
"Non-cancer illness code, self-reported (1143)"
"Non-cancer illness code, self-reported (1154)"
"Non-cancer illness code, self-reported (1155)"
"Non-cancer illness code, self-reported (1156)"
"Non-cancer illness code, self-reported (1157)"
"Non-cancer illness code, self-reported (1158)"
"Non-cancer illness code, self-reported (1161)"
"Non-cancer illness code, self-reported (1162)"
"Non-cancer illness code, self-reported (1163)"
"Non-cancer illness code, self-reported (1165)"
"Non-cancer illness code, self-reported (1190)"
"Non-cancer illness code, self-reported (1191)"
"Non-cancer illness code, self-reported (1192)"
"Non-cancer illness code, self-reported (1194)"
"Non-cancer illness code, self-reported (1196)"
"Non-cancer illness code, self-reported (1197)"
"Non-cancer illness code, self-reported (1200)"
"Non-cancer illness code, self-reported (1201)"
"Non-cancer illness code, self-reported (1202)"
"Non-cancer illness code, self-reported (1207)"
"Non-cancer illness code, self-reported (1214)"
"Non-cancer illness code, self-reported (1220)"
"Non-cancer illness code, self-reported (1221)"
"Non-cancer illness code, self-reported (1222)"
"Non-cancer illness code, self-reported (1223)"
"Non-cancer illness code, self-reported (1224)"
"Non-cancer illness code, self-reported (1225)"
"Non-cancer illness code, self-reported (1226)"
"Non-cancer illness code, self-reported (1230)"
"Non-cancer illness code, self-reported (1238)"
"Non-cancer illness code, self-reported (1242)"
"Non-cancer illness code, self-reported (1243)"
"Non-cancer illness code, self-reported (1246)"
"Non-cancer illness code, self-reported (1247)"
"Non-cancer illness code, self-reported (1249)"
"Non-cancer illness code, self-reported (1250)"
"Non-cancer illness code, self-reported (1251)"
"Non-cancer illness code, self-reported (1254)"
"Non-cancer illness code, self-reported (1255)"
"Non-cancer illness code, self-reported (1257)"
"Non-cancer illness code, self-reported (1261)"
"Non-cancer illness code, self-reported (1262)"
"Non-cancer illness code, self-reported (1263)"
"Non-cancer illness code, self-reported (1264)"
"Non-cancer illness code, self-reported (1265)"
"Non-cancer illness code, self-reported (1266)"
"Non-cancer illness code, self-reported (1267)"
"Non-cancer illness code, self-reported (1274)"
"Non-cancer illness code, self-reported (1275)"
"Non-cancer illness code, self-reported (1276)"
"Non-cancer illness code, self-reported (1277)"
"Non-cancer illness code, self-reported (1278)"
"Non-cancer illness code, self-reported (1279)"
"Non-cancer illness code, self-reported (1281)"
"Non-cancer illness code, self-reported (1282)"
"Non-cancer illness code, self-reported (1286)"
"Non-cancer illness code, self-reported (1287)"
"Non-cancer illness code, self-reported (1288)"
"Non-cancer illness code, self-reported (1290)"
"Non-cancer illness code, self-reported (1291)"
"Non-cancer illness code, self-reported (1293)"
"Non-cancer illness code, self-reported (1294)"
"Non-cancer illness code, self-reported (1295)"
"Non-cancer illness code, self-reported (1297)"
"Non-cancer illness code, self-reported (1308)"
"Non-cancer illness code, self-reported (1309)"
"Non-cancer illness code, self-reported (1311)"
"Non-cancer illness code, self-reported (1312)"
"Non-cancer illness code, self-reported (1313)"
"Non-cancer illness code, self-reported (1327)"
"Non-cancer illness code, self-reported (1330)"
"Non-cancer illness code, self-reported (1331)"
"Non-cancer illness code, self-reported (1348)"
"Non-cancer illness code, self-reported (1349)"
"Non-cancer illness code, self-reported (1350)"
"Non-cancer illness code, self-reported (1351)"
"Non-cancer illness code, self-reported (1352)"
"Non-cancer illness code, self-reported (1353)"
"Non-cancer illness code, self-reported (1364)"
"Non-cancer illness code, self-reported (1367)"
"Non-cancer illness code, self-reported (1371)"
"Non-cancer illness code, self-reported (1372)"
"Non-cancer illness code, self-reported (1373)"
"Non-cancer illness code, self-reported (1374)"
"Non-cancer illness code, self-reported (1377)"
"Non-cancer illness code, self-reported (1381)"
"Non-cancer illness code, self-reported (1382)"
"Non-cancer illness code, self-reported (1384)"
"Non-cancer illness code, self-reported (1385)"
"Non-cancer illness code, self-reported (1386)"
"Non-cancer illness code, self-reported (1387)"
"Non-cancer illness code, self-reported (1394)"
"Non-cancer illness code, self-reported (1396)"
"Non-cancer illness code, self-reported (1398)"
"Non-cancer illness code, self-reported (1400)"
"Non-cancer illness code, self-reported (1402)"
"Non-cancer illness code, self-reported (1403)"
"Non-cancer illness code, self-reported (1405)"
"Non-cancer illness code, self-reported (1406)"
"Non-cancer illness code, self-reported (1407)"
"Non-cancer illness code, self-reported (1408)"
"Non-cancer illness code, self-reported (1412)"
"Non-cancer illness code, self-reported (1413)"
"Non-cancer illness code, self-reported (1414)"
"Non-cancer illness code, self-reported (1415)"
"Non-cancer illness code, self-reported (1416)"
"Non-cancer illness code, self-reported (1417)"
"Non-cancer illness code, self-reported (1419)"
"Non-cancer illness code, self-reported (1421)"
"Non-cancer illness code, self-reported (1427)"
"Non-cancer illness code, self-reported (1428)"
"Non-cancer illness code, self-reported (1430)"
"Non-cancer illness code, self-reported (1434)"
"Non-cancer illness code, self-reported (1435)"
"Non-cancer illness code, self-reported (1436)"
"Non-cancer illness code, self-reported (1438)"
"Non-cancer illness code, self-reported (1439)"
"Non-cancer illness code, self-reported (1440)"
"Non-cancer illness code, self-reported (1441)"
"Non-cancer illness code, self-reported (1442)"
"Non-cancer illness code, self-reported (1445)"
"Non-cancer illness code, self-reported (1446)"
"Non-cancer illness code, self-reported (1450)"
"Non-cancer illness code, self-reported (1451)"
"Non-cancer illness code, self-reported (1452)"
"Non-cancer illness code, self-reported (1453)"
"Non-cancer illness code, self-reported (1454)"
"Non-cancer illness code, self-reported (1456)"
"Non-cancer illness code, self-reported (1457)"
"Non-cancer illness code, self-reported (1458)"
"Non-cancer illness code, self-reported (1459)"
"Non-cancer illness code, self-reported (1460)"
"Non-cancer illness code, self-reported (1461)"
"Non-cancer illness code, self-reported (1462)"
"Non-cancer illness code, self-reported (1463)"
"Non-cancer illness code, self-reported (1464)"
"Non-cancer illness code, self-reported (1465)"
"Non-cancer illness code, self-reported (1466)"
"Non-cancer illness code, self-reported (1467)"
"Non-cancer illness code, self-reported (1469)"
"Non-cancer illness code, self-reported (1470)"
"Non-cancer illness code, self-reported (1471)"
"Non-cancer illness code, self-reported (1473)"
"Non-cancer illness code, self-reported (1474)"
"Non-cancer illness code, self-reported (1476)"
"Non-cancer illness code, self-reported (1477)"
"Non-cancer illness code, self-reported (1478)"
"Non-cancer illness code, self-reported (1479)"
"Non-cancer illness code, self-reported (1482)"
"Non-cancer illness code, self-reported (1483)"
"Non-cancer illness code, self-reported (1484)"
"Non-cancer illness code, self-reported (1485)"
"Non-cancer illness code, self-reported (1487)"
"Non-cancer illness code, self-reported (1490)"
"Non-cancer illness code, self-reported (1491)"
"Non-cancer illness code, self-reported (1492)"
"Non-cancer illness code, self-reported (1494)"
"Non-cancer illness code, self-reported (1495)"
"Non-cancer illness code, self-reported (1497)"
"Non-cancer illness code, self-reported (1499)"
"Non-cancer illness code, self-reported (1500)"
"Non-cancer illness code, self-reported (1502)"
"Non-cancer illness code, self-reported (1504)"
"Non-cancer illness code, self-reported (1505)"
"Non-cancer illness code, self-reported (1506)"
"Non-cancer illness code, self-reported (1507)"
"Non-cancer illness code, self-reported (1508)"
"Non-cancer illness code, self-reported (1509)"
"Non-cancer illness code, self-reported (1510)"
"Non-cancer illness code, self-reported (1511)"
"Non-cancer illness code, self-reported (1512)"
"Non-cancer illness code, self-reported (1513)"
"Non-cancer illness code, self-reported (1514)"
"Non-cancer illness code, self-reported (1515)"
"Non-cancer illness code, self-reported (1516)"
"Non-cancer illness code, self-reported (1517)"
"Non-cancer illness code, self-reported (1518)"
"Non-cancer illness code, self-reported (1519)"
"Non-cancer illness code, self-reported (1522)"
"Non-cancer illness code, self-reported (1523)"
"Non-cancer illness code, self-reported (1525)"
"Non-cancer illness code, self-reported (1526)"
"Non-cancer illness code, self-reported (1528)"
"Non-cancer illness code, self-reported (1529)"
"Non-cancer illness code, self-reported (1530)"
"Non-cancer illness code, self-reported (1531)"
"Non-cancer illness code, self-reported (1532)"
"Non-cancer illness code, self-reported (1533)"
"Non-cancer illness code, self-reported (1534)"
"Non-cancer illness code, self-reported (1535)"
"Non-cancer illness code, self-reported (1536)"
"Non-cancer illness code, self-reported (1537)"
"Non-cancer illness code, self-reported (1538)"
"Non-cancer illness code, self-reported (1540)"
"Non-cancer illness code, self-reported (1541)"
"Non-cancer illness code, self-reported (1542)"
"Non-cancer illness code, self-reported (1544)"
"Non-cancer illness code, self-reported (1545)"
"Non-cancer illness code, self-reported (1548)"
"Non-cancer illness code, self-reported (1549)"
"Non-cancer illness code, self-reported (1550)"
"Non-cancer illness code, self-reported (1554)"
"Non-cancer illness code, self-reported (1555)"
"Non-cancer illness code, self-reported (1556)"
"Non-cancer illness code, self-reported (1558)"
"Non-cancer illness code, self-reported (1559)"
"Non-cancer illness code, self-reported (1560)"
"Non-cancer illness code, self-reported (1561)"
"Non-cancer illness code, self-reported (1562)"
"Non-cancer illness code, self-reported (1563)"
"Non-cancer illness code, self-reported (1567)"
"Non-cancer illness code, self-reported (1568)"
"Non-cancer illness code, self-reported (1569)"
"Non-cancer illness code, self-reported (1570)"
"Non-cancer illness code, self-reported (1571)"
"Non-cancer illness code, self-reported (1572)"
"Non-cancer illness code, self-reported (1573)"
"Non-cancer illness code, self-reported (1574)"
"Non-cancer illness code, self-reported (1575)"
"Non-cancer illness code, self-reported (1578)"
"Non-cancer illness code, self-reported (1579)"
"Non-cancer illness code, self-reported (1580)"
"Non-cancer illness code, self-reported (1585)"
"Non-cancer illness code, self-reported (1587)"
"Non-cancer illness code, self-reported (1589)"
"Non-cancer illness code, self-reported (1594)"
"Non-cancer illness code, self-reported (1597)"
"Non-cancer illness code, self-reported (1598)"
"Non-cancer illness code, self-reported (1599)"
"Non-cancer illness code, self-reported (1602)"
"Non-cancer illness code, self-reported (1603)"
"Non-cancer illness code, self-reported (1605)"
"Non-cancer illness code, self-reported (1606)"
"Non-cancer illness code, self-reported (1608)"
"Non-cancer illness code, self-reported (1609)"
"Non-cancer illness code, self-reported (1610)"
"Non-cancer illness code, self-reported (1611)"
"Non-cancer illness code, self-reported (1613)"
"Non-cancer illness code, self-reported (1614)"
"Non-cancer illness code, self-reported (1615)"
"Non-cancer illness code, self-reported (1616)"
"Non-cancer illness code, self-reported (1617)"
"Non-cancer illness code, self-reported (1618)"
"Non-cancer illness code, self-reported (1619)"
"Non-cancer illness code, self-reported (1620)"
"Non-cancer illness code, self-reported (1623)"
"Non-cancer illness code, self-reported (1624)"
"Non-cancer illness code, self-reported (1625)"
"Non-cancer illness code, self-reported (1626)"
"Non-cancer illness code, self-reported (1627)"
"Non-cancer illness code, self-reported (1628)"
"Non-cancer illness code, self-reported (1629)"
"Non-cancer illness code, self-reported (1631)"
"Non-cancer illness code, self-reported (1632)"
"Non-cancer illness code, self-reported (1633)"
"Non-cancer illness code, self-reported (1634)"
"Non-cancer illness code, self-reported (1635)"
"Non-cancer illness code, self-reported (1636)"
"Non-cancer illness code, self-reported (1637)"
"Non-cancer illness code, self-reported (1638)"
"Non-cancer illness code, self-reported (1639)"
"Non-cancer illness code, self-reported (1640)"
"Non-cancer illness code, self-reported (1644)"
"Non-cancer illness code, self-reported (1645)"
"Non-cancer illness code, self-reported (1646)"
"Non-cancer illness code, self-reported (1647)"
"Non-cancer illness code, self-reported (1648)"
"Non-cancer illness code, self-reported (1649)"
"Non-cancer illness code, self-reported (1650)"
"Non-cancer illness code, self-reported (1651)"
"Non-cancer illness code, self-reported (1652)"
"Non-cancer illness code, self-reported (1653)"
"Non-cancer illness code, self-reported (1654)"
"Non-cancer illness code, self-reported (1655)"
"Non-cancer illness code, self-reported (1656)"
"Non-cancer illness code, self-reported (1657)"
"Non-cancer illness code, self-reported (1659)"
"Non-cancer illness code, self-reported (1660)"
"Non-cancer illness code, self-reported (1661)"
"Non-cancer illness code, self-reported (1662)"
"Non-cancer illness code, self-reported (1663)"
"Non-cancer illness code, self-reported (1664)"
"Non-cancer illness code, self-reported (1665)"
"Non-cancer illness code, self-reported (1666)"
"Non-cancer illness code, self-reported (1667)"
"Non-cancer illness code, self-reported (1668)"
"Non-cancer illness code, self-reported (1669)"
"Non-cancer illness code, self-reported (1670)"
"Non-cancer illness code, self-reported (1671)"
"Non-cancer illness code, self-reported (1677)"
"Non-cancer illness code, self-reported (1679)"
"Non-cancer illness code, self-reported (1680)"
"Non-cancer illness code, self-reported (1681)"
"Non-cancer illness code, self-reported (1683)"
"Non-cancer illness code, self-reported (99999)"
"Treatment/medication code (0.0)"
"Treatment/medication code (0.1)"
"Treatment/medication code (0.2)"
"Treatment/medication code (0.3)"
"Treatment/medication code (0.4)"
"Treatment/medication code (0.5)"
"Treatment/medication code (0.6)"
"Treatment/medication code (0.7)"
"Treatment/medication code (0.8)"
"Treatment/medication code (0.9)"
"Treatment/medication code (0.10)"
"Treatment/medication code (0.11)"
"Treatment/medication code (0.12)"
"Treatment/medication code (1.0)"
"Treatment/medication code (1.1)"
"Treatment/medication code (1.2)"
"Treatment/medication code (1.3)"
"Treatment/medication code (1.4)"
"Treatment/medication code (1.5)"
"Treatment/medication code (1.6)"
"Treatment/medication code (1.7)"
"Treatment/medication code (1.8)"
"Treatment/medication code (1.9)"
"Treatment/medication code (2.0)"
"Treatment/medication code (2.1)"
"Treatment/medication code (2.2)"
"Treatment/medication code (2.3)"
"Treatment/medication code (2.4)"
"Treatment/medication code (2.5)"
"Treatment/medication code (2.6)"
"Treatment/medication code (2.7)"
"Treatment/medication code (2.8)"
"Treatment/medication code (2.9)"
"Treatment/medication code (2.10)"
"Treatment/medication code (2.11)"
"Treatment/medication code (2.12)"
"Operation code (1069)"
"Operation code (1070)"
"Operation code (1071)"
"Operation code (1095)"
"Operation code (1104)"
"Operation code (1105)"
"Operation code (1108)"
"Operation code (1109)"
"Operation code (1118)"
"Operation code (1127)"
"Operation code (1128)"
"Operation code (1129)"
"Operation code (1130)"
"Operation code (1197)"
"Operation code (1199)"
"Operation code (1207)"
"Operation code (1208)"
"Operation code (1209)"
"Operation code (1216)"
"Operation code (1217)"
"Operation code (1218)"
"Operation code (1219)"
"Operation code (1224)"
"Operation code (1228)"
"Operation code (1229)"
"Operation code (1232)"
"Operation code (1296)"
"Operation code (1297)"
"Operation code (1319)"
"Operation code (1320)"
"Operation code (1354)"
"Operation code (1355)"
"Operation code (1356)"
"Operation code (1357)"
"Operation code (1358)"
"Operation code (1359)"
"Operation code (1360)"
"Operation code (1361)"
"Operation code (1362)"
"Operation code (1363)"
"Operation code (1365)"
"Operation code (1368)"
"Operation code (1369)"
"Operation code (1370)"
"Operation code (1393)"
"Operation code (1402)"
"Operation code (1403)"
"Operation code (1404)"
"Operation code (1405)"
"Operation code (1427)"
"Operation code (1428)"
"Operation code (1429)"
"Operation code (1431)"
"Operation code (1432)"
"Operation code (1434)"
"Operation code (1435)"
"Operation code (1436)"
"Operation code (1437)"
"Operation code (1439)"
"Operation code (1442)"
"Operation code (1443)"
"Operation code (1444)"
"Operation code (1447)"
"Operation code (1448)"
"Operation code (1449)"
"Operation code (1453)"
"Operation code (1455)"
"Operation code (1458)"
"Operation code (1459)"
"Operation code (1460)"
"Operation code (1461)"
"Operation code (1462)"
"Operation code (1463)"
"Operation code (1464)"
"Operation code (1465)"
"Operation code (1466)"
"Operation code (1467)"
"Operation code (1470)"
"Operation code (1471)"
"Operation code (1474)"
"Operation code (1475)"
"Operation code (1477)"
"Operation code (1478)"
"Operation code (1479)"
"Operation code (1480)"
"Operation code (1481)"
"Operation code (1482)"
"Operation code (1483)"
"Operation code (1484)"
"Operation code (1485)"
"Operation code (1486)"
"Operation code (1487)"
"Operation code (1488)"
"Operation code (1489)"
"Operation code (1490)"
"Operation code (1491)"
"Operation code (1492)"
"Operation code (1493)"
"Operation code (1494)"
"Operation code (1495)"
"Operation code (1496)"
"Operation code (1497)"
"Operation code (1498)"
"Operation code (1499)"
"Operation code (1500)"
"Operation code (1501)"
"Operation code (1502)"
"Operation code (1503)"
"Operation code (1504)"
"Operation code (1505)"
"Operation code (1506)"
"Operation code (1507)"
"Operation code (1508)"
"Operation code (1509)"
"Operation code (1510)"
"Operation code (1511)"
"Operation code (1512)"
"Operation code (1513)"
"Operation code (1514)"
"Operation code (1515)"
"Operation code (1516)"
"Operation code (1517)"
"Operation code (1518)"
"Operation code (1519)"
"Operation code (1520)"
"Operation code (1521)"
"Operation code (1522)"
"Operation code (1523)"
"Operation code (1524)"
"Operation code (1525)"
"Operation code (1526)"
"Operation code (1527)"
"Operation code (1528)"
"Operation code (1531)"
"Operation code (1532)"
"Operation code (1533)"
"Operation code (1534)"
"Operation code (1535)"
"Operation code (1536)"
"Operation code (1537)"
"Operation code (1538)"
"Operation code (1539)"
"Operation code (1540)"
"Operation code (1541)"
"Operation code (1542)"
"Operation code (1543)"
"Operation code (1544)"
"Operation code (1545)"
"Operation code (1546)"
"Operation code (1547)"
"Operation code (1553)"
"Operation code (1556)"
"Operation code (1557)"
"Operation code (1558)"
"Operation code (1559)"
"Operation code (1560)"
"Operation code (1561)"
"Operation code (1562)"
"Operation code (1563)"
"Operation code (1564)"
"Operation code (1568)"
"Operation code (1573)"
"Operation code (1579)"
"Operation code (1581)"
"Operation code (1583)"
"Operation code (1584)"
"Operation code (1586)"
"Operation code (1587)"
"Operation code (1588)"
"Operation code (1589)"
"Operation code (1590)"
"Operation code (1591)"
"Operation code (1592)"
"Operation code (1593)"
"Operation code (1594)"
"Operation code (1595)"
"Operation code (1596)"
"Operation code (1597)"
"Operation code (1598)"
"Operation code (1600)"
"Operation code (1602)"
"Operation code (1603)"
"Operation code (1607)"
"Operation code (1608)"
"Operation code (1609)"
"Operation code (1611)"
"Operation code (1612)"
"Operation code (1613)"
"Operation code (1614)"
"Operation code (1615)"
"Operation code (1616)"
"Operation code (1617)"
"Operation code (1618)"
"Operation code (1619)"
"Operation code (1620)"
"Operation code (1621)"
"Operation code (99999)"
"Email access (0.0)"
"Interpolated Year when cancer first diagnosed (0.0)"
"Interpolated Year when cancer first diagnosed (0.1)"
"Interpolated Year when cancer first diagnosed (1.0)"
"Interpolated Year when cancer first diagnosed (2.0)"
"Interpolated Year when cancer first diagnosed (2.1)"
"Interpolated Age of participant when cancer first diagnosed (0.0)"
"Interpolated Age of participant when cancer first diagnosed (0.1)"
"Interpolated Age of participant when cancer first diagnosed (1.0)"
"Interpolated Age of participant when cancer first diagnosed (2.0)"
"Interpolated Age of participant when cancer first diagnosed (2.1)"
"Interpolated Year when non-cancer illness first diagnosed (0.0)"
"Interpolated Year when non-cancer illness first diagnosed (0.1)"
"Interpolated Year when non-cancer illness first diagnosed (0.2)"
"Interpolated Year when non-cancer illness first diagnosed (0.3)"
"Interpolated Year when non-cancer illness first diagnosed (0.4)"
"Interpolated Year when non-cancer illness first diagnosed (0.5)"
"Interpolated Year when non-cancer illness first diagnosed (0.6)"
"Interpolated Year when non-cancer illness first diagnosed (0.7)"
"Interpolated Year when non-cancer illness first diagnosed (0.8)"
"Interpolated Year when non-cancer illness first diagnosed (0.9)"
"Interpolated Year when non-cancer illness first diagnosed (1.0)"
"Interpolated Year when non-cancer illness first diagnosed (1.1)"
"Interpolated Year when non-cancer illness first diagnosed (1.2)"
"Interpolated Year when non-cancer illness first diagnosed (1.3)"
"Interpolated Year when non-cancer illness first diagnosed (1.4)"
"Interpolated Year when non-cancer illness first diagnosed (1.5)"
"Interpolated Year when non-cancer illness first diagnosed (1.6)"
"Interpolated Year when non-cancer illness first diagnosed (1.7)"
"Interpolated Year when non-cancer illness first diagnosed (1.8)"
"Interpolated Year when non-cancer illness first diagnosed (2.0)"
"Interpolated Year when non-cancer illness first diagnosed (2.1)"
"Interpolated Year when non-cancer illness first diagnosed (2.2)"
"Interpolated Year when non-cancer illness first diagnosed (2.3)"
"Interpolated Year when non-cancer illness first diagnosed (2.4)"
"Interpolated Year when non-cancer illness first diagnosed (2.5)"
"Interpolated Year when non-cancer illness first diagnosed (2.6)"
"Interpolated Year when non-cancer illness first diagnosed (2.7)"
"Interpolated Year when non-cancer illness first diagnosed (2.8)"
"Interpolated Year when non-cancer illness first diagnosed (2.9)"
"Interpolated Year when non-cancer illness first diagnosed (2.10)"
"Interpolated Year when non-cancer illness first diagnosed (2.11)"
"Interpolated Year when non-cancer illness first diagnosed (2.12)"
"Interpolated Year when non-cancer illness first diagnosed (2.13)"
"Interpolated Age of participant when non-cancer illness first diagnosed (0.0)"
"Interpolated Age of participant when non-cancer illness first diagnosed (0.1)"
"Interpolated Age of participant when non-cancer illness first diagnosed (0.2)"
"Interpolated Age of participant when non-cancer illness first diagnosed (0.3)"
"Interpolated Age of participant when non-cancer illness first diagnosed (0.4)"
"Interpolated Age of participant when non-cancer illness first diagnosed (0.5)"
"Interpolated Age of participant when non-cancer illness first diagnosed (0.6)"
"Interpolated Age of participant when non-cancer illness first diagnosed (0.7)"
"Interpolated Age of participant when non-cancer illness first diagnosed (0.8)"
"Interpolated Age of participant when non-cancer illness first diagnosed (0.9)"
"Interpolated Age of participant when non-cancer illness first diagnosed (1.0)"
"Interpolated Age of participant when non-cancer illness first diagnosed (1.1)"
"Interpolated Age of participant when non-cancer illness first diagnosed (1.2)"
"Interpolated Age of participant when non-cancer illness first diagnosed (1.3)"
"Interpolated Age of participant when non-cancer illness first diagnosed (1.4)"
"Interpolated Age of participant when non-cancer illness first diagnosed (1.5)"
"Interpolated Age of participant when non-cancer illness first diagnosed (1.6)"
"Interpolated Age of participant when non-cancer illness first diagnosed (1.7)"
"Interpolated Age of participant when non-cancer illness first diagnosed (1.8)"
"Interpolated Age of participant when non-cancer illness first diagnosed (2.0)"
"Interpolated Age of participant when non-cancer illness first diagnosed (2.1)"
"Interpolated Age of participant when non-cancer illness first diagnosed (2.2)"
"Interpolated Age of participant when non-cancer illness first diagnosed (2.3)"
"Interpolated Age of participant when non-cancer illness first diagnosed (2.4)"
"Interpolated Age of participant when non-cancer illness first diagnosed (2.5)"
"Interpolated Age of participant when non-cancer illness first diagnosed (2.6)"
"Interpolated Age of participant when non-cancer illness first diagnosed (2.7)"
"Interpolated Age of participant when non-cancer illness first diagnosed (2.8)"
"Interpolated Age of participant when non-cancer illness first diagnosed (2.9)"
"Interpolated Age of participant when non-cancer illness first diagnosed (2.10)"
"Interpolated Age of participant when non-cancer illness first diagnosed (2.11)"
"Interpolated Age of participant when non-cancer illness first diagnosed (2.12)"
"Interpolated Age of participant when non-cancer illness first diagnosed (2.13)"
"Interpolated Year when operation took place (0.0)"
"Interpolated Year when operation took place (0.1)"
"Interpolated Year when operation took place (0.2)"
"Interpolated Year when operation took place (0.3)"
"Interpolated Year when operation took place (0.4)"
"Interpolated Year when operation took place (0.5)"
"Interpolated Year when operation took place (0.6)"
"Interpolated Year when operation took place (0.7)"
"Interpolated Year when operation took place (1.0)"
"Interpolated Year when operation took place (1.1)"
"Interpolated Year when operation took place (1.2)"
"Interpolated Year when operation took place (1.3)"
"Interpolated Year when operation took place (1.4)"
"Interpolated Year when operation took place (1.5)"
"Interpolated Year when operation took place (2.0)"
"Interpolated Year when operation took place (2.1)"
"Interpolated Year when operation took place (2.2)"
"Interpolated Year when operation took place (2.3)"
"Interpolated Year when operation took place (2.4)"
"Interpolated Year when operation took place (2.5)"
"Interpolated Year when operation took place (2.6)"
"Interpolated Year when operation took place (2.7)"
"Interpolated Age of participant when operation took place (0.0)"
"Interpolated Age of participant when operation took place (0.1)"
"Interpolated Age of participant when operation took place (0.2)"
"Interpolated Age of participant when operation took place (0.3)"
"Interpolated Age of participant when operation took place (0.4)"
"Interpolated Age of participant when operation took place (0.5)"
"Interpolated Age of participant when operation took place (0.6)"
"Interpolated Age of participant when operation took place (0.7)"
"Interpolated Age of participant when operation took place (1.0)"
"Interpolated Age of participant when operation took place (1.1)"
"Interpolated Age of participant when operation took place (1.2)"
"Interpolated Age of participant when operation took place (1.3)"
"Interpolated Age of participant when operation took place (1.4)"
"Interpolated Age of participant when operation took place (1.5)"
"Interpolated Age of participant when operation took place (2.0)"
"Interpolated Age of participant when operation took place (2.1)"
"Interpolated Age of participant when operation took place (2.2)"
"Interpolated Age of participant when operation took place (2.3)"
"Interpolated Age of participant when operation took place (2.4)"
"Interpolated Age of participant when operation took place (2.5)"
"Interpolated Age of participant when operation took place (2.6)"
"Interpolated Age of participant when operation took place (2.7)"
"Doctor diagnosed hayfever or allergic rhinitis (0.0)"
"Doctor diagnosed asthma (0.0)"
"Doctor diagnosed chronic bronchitis (0.0)"
"Doctor diagnosed COPD (chronic obstructive pulmonary disease) (0.0)"
"Age hayfever or allergic rhinitis diagnosed by doctor (0.0)"
"Age asthma diagnosed by doctor (0.0)"
"Age chronic bronchitis diagnosed by doctor (0.0)"
"Age COPD (Chronic Obstructive Pulmonary Disease) diagnosed by doctor (0.0)"
"Age bronchiectasis diagnosed by doctor (0.0)"
"Recent medication for hayfever or allergic rhinitis (0.0)"
"Recent medication for asthma (0.0)"
"Recent medication for chronic bronchitis (0.0)"
"Recent medication for COPD (Chronic Obstructive Pulmonary Disease) (0.0)"
"Recent medication for bronchiectasis (0.0)"
"Cough on most days (0.0)"
"Years of cough on most days (0.0)"
"Bring up phlegm/sputum/mucus on most days (0.0)"
"Years of bringing up phlegm/sputum/mucus on most days (0.0)"
"Breathing problems during period of job (0.0)"
"Breathing problems during period of job (0.1)"
"Breathing problems during period of job (0.2)"
"Breathing problems during period of job (0.3)"
"Breathing problems during period of job (0.4)"
"Breathing problems during period of job (0.5)"
"Breathing problems during period of job (0.6)"
"Breathing problems during period of job (0.7)"
"Breathing problems during period of job (0.8)"
"Breathing problems during period of job (0.9)"
"Breathing problems during period of job (0.10)"
"Breathing problems during period of job (0.11)"
"Breathing problems improved/stopped away from workplace or on holiday (0.0)"
"Breathing problems improved/stopped away from workplace or on holiday (0.1)"
"Breathing problems improved/stopped away from workplace or on holiday (0.2)"
"Breathing problems improved/stopped away from workplace or on holiday (0.3)"
"Breathing problems improved/stopped away from workplace or on holiday (0.4)"
"Breathing problems improved/stopped away from workplace or on holiday (0.5)"
"Breathing problems improved/stopped away from workplace or on holiday (0.6)"
"Breathing problems responsible for leaving job (0.0)"
"Breathing problems responsible for leaving job (0.1)"
"Breathing problems responsible for leaving job (0.2)"
"Breathing problems responsible for leaving job (0.3)"
"Breathing problems responsible for leaving job (0.4)"
"Breathing problems responsible for leaving job (0.5)"
"Date of cancer diagnosis (0.0)"
"Date of cancer diagnosis (1.0)"
"Date of cancer diagnosis (2.0)"
"Type of cancer: ICD10 (C187 - C18.7 Sigmoid colon)"
"Type of cancer: ICD10 (C20 - C20 Malignant neoplasm of rectum)"
"Type of cancer: ICD10 (C341 - C34.1 Upper lobe, bronchus or lung)"
"Type of cancer: ICD10 (C435 - C43.5 Malignant melanoma of trunk)"
"Type of cancer: ICD10 (C436 - C43.6 Malignant melanoma of upper limb, including shoulder)"
"Type of cancer: ICD10 (C437 - C43.7 Malignant melanoma of lower limb, including hip)"
"Type of cancer: ICD10 (C440 - C44.0 Skin of lip)"
"Type of cancer: ICD10 (C441 - C44.1 Skin of eyelid, including canthus)"
"Type of cancer: ICD10 (C442 - C44.2 Skin of ear and external auricular canal)"
"Type of cancer: ICD10 (C443 - C44.3 Skin of other and unspecified parts of face)"
"Type of cancer: ICD10 (C444 - C44.4 Skin of scalp and neck)"
"Type of cancer: ICD10 (C445 - C44.5 Skin of trunk)"
"Type of cancer: ICD10 (C446 - C44.6 Skin of upper limb, including shoulder)"
"Type of cancer: ICD10 (C447 - C44.7 Skin of lower limb, including hip)"
"Type of cancer: ICD10 (C448 - C44.8 Overlapping lesion of skin)"
"Type of cancer: ICD10 (C449 - C44.9 Malignant neoplasm of skin, unspecified)"
"Type of cancer: ICD10 (C501 - C50.1 Central portion of breast)"
"Type of cancer: ICD10 (C502 - C50.2 Upper-inner quadrant of breast)"
"Type of cancer: ICD10 (C503 - C50.3 Lower-inner quadrant of breast)"
"Type of cancer: ICD10 (C504 - C50.4 Upper-outer quadrant of breast)"
"Type of cancer: ICD10 (C505 - C50.5 Lower-outer quadrant of breast)"
"Type of cancer: ICD10 (C508 - C50.8 Overlapping lesion of breast)"
"Type of cancer: ICD10 (C509 - C50.9 Breast, unspecified)"
"Type of cancer: ICD10 (C539 - C53.9 Cervix uteri, unspecified)"
"Type of cancer: ICD10 (C541 - C54.1 Endometrium)"
"Type of cancer: ICD10 (C56 - C56 Malignant neoplasm of ovary)"
"Type of cancer: ICD10 (C61 - C61 Malignant neoplasm of prostate)"
"Type of cancer: ICD10 (C629 - C62.9 Testis, unspecified)"
"Type of cancer: ICD10 (C64 - C64 Malignant neoplasm of kidney, except renal pelvis)"
"Type of cancer: ICD10 (C679 - C67.9 Bladder, unspecified)"
"Type of cancer: ICD10 (C73 - C73 Malignant neoplasm of thyroid gland)"
"Type of cancer: ICD10 (C833 - C83.3 Large cell (diffuse))"
"Type of cancer: ICD10 (C900 - C90.0 Multiple myeloma)"
"Type of cancer: ICD10 (C911 - C91.1 Chronic lymphocytic leukaemia)"
"Type of cancer: ICD10 (D033 - D03.3 Melanoma in situ of other and unspecified parts of face)"
"Type of cancer: ICD10 (D035 - D03.5 Melanoma in situ of trunk)"
"Type of cancer: ICD10 (D037 - D03.7 Melanoma in situ of lower limb, including hip)"
"Type of cancer: ICD10 (D046 - D04.6 Skin of upper limb, including shoulder)"
"Type of cancer: ICD10 (D047 - D04.7 Skin of lower limb, including hip)"
"Type of cancer: ICD10 (D051 - D05.1 Intraductal carcinoma in situ)"
"Type of cancer: ICD10 (D059 - D05.9 Carcinoma in situ of breast, unspecified)"
"Type of cancer: ICD10 (D061 - D06.1 Exocervix)"
"Type of cancer: ICD10 (D069 - D06.9 Cervix, unspecified)"
"Type of cancer: ICD10 (D075 - D07.5 Prostate)"
"Type of cancer: ICD10 (D090 - D09.0 Bladder)"
"Type of cancer: ICD10 (D414 - D41.4 Bladder)"
"Age at death (0.0)"
"Age at cancer diagnosis (0.0)"
"Age at cancer diagnosis (1.0)"
"Age at cancer diagnosis (2.0)"
"Age at cancer diagnosis (3.0)"
"Age at cancer diagnosis (4.0)"
"Age at cancer diagnosis (5.0)"
"Reported occurrences of cancer (0.0)"
"Histology of cancer tumour (8000)"
"Histology of cancer tumour (8010)"
"Histology of cancer tumour (8070)"
"Histology of cancer tumour (8077)"
"Histology of cancer tumour (8081)"
"Histology of cancer tumour (8090)"
"Histology of cancer tumour (8091)"
"Histology of cancer tumour (8092)"
"Histology of cancer tumour (8097)"
"Histology of cancer tumour (8120)"
"Histology of cancer tumour (8130)"
"Histology of cancer tumour (8140)"
"Histology of cancer tumour (8211)"
"Histology of cancer tumour (8260)"
"Histology of cancer tumour (8310)"
"Histology of cancer tumour (8312)"
"Histology of cancer tumour (8380)"
"Histology of cancer tumour (8480)"
"Histology of cancer tumour (8500)"
"Histology of cancer tumour (8520)"
"Histology of cancer tumour (8522)"
"Histology of cancer tumour (8550)"
"Histology of cancer tumour (8720)"
"Histology of cancer tumour (8721)"
"Histology of cancer tumour (8742)"
"Histology of cancer tumour (8743)"
"Histology of cancer tumour (9061)"
"Histology of cancer tumour (9591)"
"Histology of cancer tumour (9680)"
"Histology of cancer tumour (9732)"
"Histology of cancer tumour (9823)"
"Behaviour of cancer tumour (0)"
"Behaviour of cancer tumour (1)"
"Behaviour of cancer tumour (2)"
"Behaviour of cancer tumour (3)"
"Cancer report format (0.0)"
"Cancer report format (1.0)"
"Cancer report format (2.0)"
"Episodes containing ""Date of birth of baby"" data (0.0)"
"Episodes containing ""Status of baby at birth"" data (0.0)"
"Episodes containing ""Sex of baby"" data (0.0)"
"Episodes containing ""Status of person conducting delivery"" data (0.0)"
"Episodes containing ""Diagnoses - secondary ICD9"" data (0.0)"
"Episodes containing ""Diagnoses - secondary ICD10"" data (0.0)"
"Episodes containing ""Diagnoses - secondary ICD10 addendum"" data (0.0)"
"Episodes containing ""Operative procedures - secondary OPCS4"" data (0.0)"
"Episodes containing ""Current PCT responsible for patient"" data (0.0)"
"Episodes containing ""Administrative and legal status of patient"" data (0.0)"
"Episodes containing ""Date of decision to admit to hospital"" data (0.0)"
"Episodes containing ""Waiting time for hospital admission"" data (0.0)"
"Episodes containing ""First regular day or night of admission to hosp"" data (0.0)"
"Episodes containing ""Date of discharge from hospital"" data (0.0)"
"Episodes containing ""External cause - ICD10"" data (0.0)"
"Episodes containing ""Operation status"" data (0.0)"
"Episodes containing ""Date of first antenatal assessment"" data (0.0)"
"Episodes containing ""Gestation period at first antenatal assessment"" data (0.0)"
"Episodes containing ""Postnatal stay"" data (0.0)"
"Episodes containing ""Level of neonatal care"" data (0.0)"
"Episodes containing ""Mother age on date of delivery"" data (0.0)"
"Episodes containing ""Number of previous pregnancies"" data (0.0)"
"Episodes containing ""Diagnoses - main ICD10 - addendum"" data (0.0)"
"Episodes containing ""Diagnoses - main ICD9"" data (0.0)"
"Episodes containing ""Date of operation"" data (0.0)"
"External causes (V134 - V13.4 Driver injured in traffic accident)"
"External causes (V180 - V18.0 Driver injured in nontraffic accident)"
"External causes (V184 - V18.4 Driver injured in traffic accident)"
"External causes (V234 - V23.4 Driver injured in traffic accident)"
"External causes (V284 - V28.4 Driver injured in traffic accident)"
"External causes (V435 - V43.5 Driver injured in traffic accident)"
"External causes (V800 - V80.0 Rider or occupant injured by fall from or being thrown from animal or animal-drawn vehicle in noncollision accident)"
"External causes (W004 - W00.4 Street and highway)"
"External causes (W009 - W00.9 Unspecified place)"
"External causes (W010 - W01.0 Home)"
"External causes (W013 - W01.3 Sports and athletics area)"
"External causes (W014 - W01.4 Street and highway)"
"External causes (W018 - W01.8 Other specified place)"
"External causes (W019 - W01.9 Unspecified place)"
"External causes (W023 - W02.3 Sports and athletics area)"
"External causes (W100 - W10.0 Home)"
"External causes (W109 - W10.9 Unspecified place)"
"External causes (W110 - W11.0 Home)"
"External causes (W119 - W11.9 Unspecified place)"
"External causes (W180 - W18.0 Home)"
"External causes (W190 - W19.0 Home)"
"External causes (W194 - W19.4 Street and highway)"
"External causes (W198 - W19.8 Other specified place)"
"External causes (W199 - W19.9 Unspecified place)"
"External causes (W220 - W22.0 Home)"
"External causes (W229 - W22.9 Unspecified place)"
"External causes (W230 - W23.0 Home)"
"External causes (W239 - W23.9 Unspecified place)"
"External causes (W250 - W25.0 Home)"
"External causes (W260 - W26.0 Home)"
"External causes (W319 - W31.9 Unspecified place)"
"External causes (W449 - W44.9 Unspecified place)"
"External causes (W450 - W45.0 Home)"
"External causes (W459 - W45.9 Unspecified place)"
"External causes (W549 - W54.9 Unspecified place)"
"External causes (W559 - W55.9 Unspecified place)"
"External causes (W579 - W57.9 Unspecified place)"
"External causes (X503 - X50.3 Sports and athletics area)"
"External causes (X509 - X50.9 Unspecified place)"
"External causes (X599 - X59.9 Unspecified place)"
"External causes (X600 - X60.0 Home)"
"External causes (X609 - X60.9 Unspecified place)"
"External causes (X610 - X61.0 Home)"
"External causes (X619 - X61.9 Unspecified place)"
"External causes (Y049 - Y04.9 Unspecified place)"
"External causes (Y400 - Y40.0 Penicillins)"
"External causes (Y425 - Y42.5 Other oestrogens and progestogens)"
"External causes (Y433 - Y43.3 Other antineoplastic drugs)"
"External causes (Y517 - Y51.7 Beta-Adrenoreceptor antagonists, not elsewhere classified)"
"External causes (Y600 - Y60.0 During surgical operation)"
"External causes (Y831 - Y83.1 Surgical operation with implant of artificial internal device)"
"External causes (Y832 - Y83.2 Surgical operation with anastomosis, bypass or graft)"
"External causes (Y834 - Y83.4 Other reconstructive surgery)"
"External causes (Y836 - Y83.6 Removal of other organ (partial) (total))"
"External causes (Y838 - Y83.8 Other surgical procedures)"
"External causes (Y839 - Y83.9 Surgical procedure, unspecified)"
"External causes (Y842 - Y84.2 Radiological procedure and radiotherapy)"
"External causes (Y848 - Y84.8 Other medical procedures)"
"External causes (Y86 - Y86 Sequelae of other accidents)"
"External causes (Y95 - Y95 Nosocomial condition)"
"Diagnoses - main ICD10 (A045 - A04.5 Campylobacter enteritis)"
"Diagnoses - main ICD10 (A048 - A04.8 Other specified bacterial intestinal infections)"
"Diagnoses - main ICD10 (A084 - A08.4 Viral intestinal infection, unspecified)"
"Diagnoses - main ICD10 (A099 - A09.9 Gastroenteritis and colitis of unspecified origin)"
"Diagnoses - main ICD10 (A419 - A41.9 Septicaemia, unspecified)"
"Diagnoses - main ICD10 (A879 - A87.9 Viral meningitis, unspecified)"
"Diagnoses - main ICD10 (B07 - B07 Viral warts)"
"Diagnoses - main ICD10 (B182 - B18.2 Chronic viral hepatitis C)"
"Diagnoses - main ICD10 (B349 - B34.9 Viral infection, unspecified)"
"Diagnoses - main ICD10 (C187 - C18.7 Sigmoid colon)"
"Diagnoses - main ICD10 (C20 - C20 Malignant neoplasm of rectum)"
"Diagnoses - main ICD10 (C341 - C34.1 Upper lobe, bronchus or lung)"
"Diagnoses - main ICD10 (C433 - C43.3 Malignant melanoma of other and unspecified parts of face)"
"Diagnoses - main ICD10 (C435 - C43.5 Malignant melanoma of trunk)"
"Diagnoses - main ICD10 (C436 - C43.6 Malignant melanoma of upper limb, including shoulder)"
"Diagnoses - main ICD10 (C437 - C43.7 Malignant melanoma of lower limb, including hip)"
"Diagnoses - main ICD10 (C440 - C44.0 Skin of lip)"
"Diagnoses - main ICD10 (C441 - C44.1 Skin of eyelid, including canthus)"
"Diagnoses - main ICD10 (C442 - C44.2 Skin of ear and external auricular canal)"
"Diagnoses - main ICD10 (C443 - C44.3 Skin of other and unspecified parts of face)"
"Diagnoses - main ICD10 (C444 - C44.4 Skin of scalp and neck)"
"Diagnoses - main ICD10 (C445 - C44.5 Skin of trunk)"
"Diagnoses - main ICD10 (C446 - C44.6 Skin of upper limb, including shoulder)"
"Diagnoses - main ICD10 (C447 - C44.7 Skin of lower limb, including hip)"
"Diagnoses - main ICD10 (C501 - C50.1 Central portion of breast)"
"Diagnoses - main ICD10 (C502 - C50.2 Upper-inner quadrant of breast)"
"Diagnoses - main ICD10 (C503 - C50.3 Lower-inner quadrant of breast)"
"Diagnoses - main ICD10 (C504 - C50.4 Upper-outer quadrant of breast)"
"Diagnoses - main ICD10 (C505 - C50.5 Lower-outer quadrant of breast)"
"Diagnoses - main ICD10 (C508 - C50.8 Overlapping lesion of breast)"
"Diagnoses - main ICD10 (C509 - C50.9 Breast, unspecified)"
"Diagnoses - main ICD10 (C541 - C54.1 Endometrium)"
"Diagnoses - main ICD10 (C56 - C56 Malignant neoplasm of ovary)"
"Diagnoses - main ICD10 (C61 - C61 Malignant neoplasm of prostate)"
"Diagnoses - main ICD10 (C629 - C62.9 Testis, unspecified)"
"Diagnoses - main ICD10 (C64 - C64 Malignant neoplasm of kidney, except renal pelvis)"
"Diagnoses - main ICD10 (C679 - C67.9 Bladder, unspecified)"
"Diagnoses - main ICD10 (C73 - C73 Malignant neoplasm of thyroid gland)"
"Diagnoses - main ICD10 (C773 - C77.3 Axillary and upper limb lymph nodes)"
"Diagnoses - main ICD10 (C795 - C79.5 Secondary malignant neoplasm of bone and bone marrow)"
"Diagnoses - main ICD10 (C833 - C83.3 Large cell (diffuse))"
"Diagnoses - main ICD10 (C859 - C85.9 Non-Hodgkin's lymphoma, unspecified type)"
"Diagnoses - main ICD10 (C900 - C90.0 Multiple myeloma)"
"Diagnoses - main ICD10 (C911 - C91.1 Chronic lymphocytic leukaemia)"
"Diagnoses - main ICD10 (C97 - C97 Malignant neoplasms of independent (primary) multiple sites)"
"Diagnoses - main ICD10 (D033 - D03.3 Melanoma in situ of other and unspecified parts of face)"
"Diagnoses - main ICD10 (D043 - D04.3 Skin of other and unspecified parts of face)"
"Diagnoses - main ICD10 (D051 - D05.1 Intraductal carcinoma in situ)"
"Diagnoses - main ICD10 (D059 - D05.9 Carcinoma in situ of breast, unspecified)"
"Diagnoses - main ICD10 (D069 - D06.9 Cervix, unspecified)"
"Diagnoses - main ICD10 (D101 - D10.1 Tongue)"
"Diagnoses - main ICD10 (D103 - D10.3 Other and unspecified parts of mouth)"
"Diagnoses - main ICD10 (D110 - D11.0 Parotid gland)"
"Diagnoses - main ICD10 (D120 - D12.0 Caecum)"
"Diagnoses - main ICD10 (D122 - D12.2 Ascending colon)"
"Diagnoses - main ICD10 (D123 - D12.3 Transverse colon)"
"Diagnoses - main ICD10 (D124 - D12.4 Descending colon)"
"Diagnoses - main ICD10 (D125 - D12.5 Sigmoid colon)"
"Diagnoses - main ICD10 (D126 - D12.6 Colon, unspecified)"
"Diagnoses - main ICD10 (D127 - D12.7 Rectosigmoid junction)"
"Diagnoses - main ICD10 (D128 - D12.8 Rectum)"
"Diagnoses - main ICD10 (D131 - D13.1 Stomach)"
"Diagnoses - main ICD10 (D170 - D17.0 Benign lipomatous neoplasm of skin and subcutaneous tissue of head, face and neck)"
"Diagnoses - main ICD10 (D171 - D17.1 Benign lipomatous neoplasm of skin and subcutaneous tissue of trunk)"
"Diagnoses - main ICD10 (D172 - D17.2 Benign lipomatous neoplasm of skin and subcutaneous tissue of limbs)"
"Diagnoses - main ICD10 (D173 - D17.3 Benign lipomatous neoplasm of skin and subcutaneous tissue of other and unspecified sites)"
"Diagnoses - main ICD10 (D177 - D17.7 Benign lipomatous neoplasm of other sites)"
"Diagnoses - main ICD10 (D179 - D17.9 Benign lipomatous neoplasm, unspecified)"
"Diagnoses - main ICD10 (D180 - D18.0 Haemangioma, any site)"
"Diagnoses - main ICD10 (D211 - D21.1 Connective and other soft tissue of upper limb, including shoulder)"
"Diagnoses - main ICD10 (D212 - D21.2 Connective and other soft tissue of lower limb, including hip)"
"Diagnoses - main ICD10 (D221 - D22.1 Melanocytic naevi of eyelid, including canthus)"
"Diagnoses - main ICD10 (D223 - D22.3 Melanocytic naevi of other and unspecified parts of face)"
"Diagnoses - main ICD10 (D224 - D22.4 Melanocytic naevi of scalp and neck)"
"Diagnoses - main ICD10 (D225 - D22.5 Melanocytic naevi of trunk)"
"Diagnoses - main ICD10 (D226 - D22.6 Melanocytic naevi of upper limb, including shoulder)"
"Diagnoses - main ICD10 (D227 - D22.7 Melanocytic naevi of lower limb, including hip)"
"Diagnoses - main ICD10 (D231 - D23.1 Skin of eyelid, including canthus)"
"Diagnoses - main ICD10 (D233 - D23.3 Skin of other and unspecified parts of face)"
"Diagnoses - main ICD10 (D234 - D23.4 Skin of scalp and neck)"
"Diagnoses - main ICD10 (D235 - D23.5 Skin of trunk)"
"Diagnoses - main ICD10 (D236 - D23.6 Skin of upper limb, including shoulder)"
"Diagnoses - main ICD10 (D237 - D23.7 Skin of lower limb, including hip)"
"Diagnoses - main ICD10 (D24 - D24 Benign neoplasm of breast)"
"Diagnoses - main ICD10 (D250 - D25.0 Submucous leiomyoma of uterus)"
"Diagnoses - main ICD10 (D251 - D25.1 Intramural leiomyoma of uterus)"
"Diagnoses - main ICD10 (D252 - D25.2 Subserosal leiomyoma of uterus)"
"Diagnoses - main ICD10 (D259 - D25.9 Leiomyoma of uterus, unspecified)"
"Diagnoses - main ICD10 (D27 - D27 Benign neoplasm of ovary)"
"Diagnoses - main ICD10 (D351 - D35.1 Parathyroid gland)"
"Diagnoses - main ICD10 (D361 - D36.1 Peripheral nerves and autonomic nervous system)"
"Diagnoses - main ICD10 (D414 - D41.4 Bladder)"
"Diagnoses - main ICD10 (D45 - D45 Polycythaemia vera)"
"Diagnoses - main ICD10 (D481 - D48.1 Connective and other soft tissue)"
"Diagnoses - main ICD10 (D508 - D50.8 Other iron deficiency anaemias)"
"Diagnoses - main ICD10 (D509 - D50.9 Iron deficiency anaemia, unspecified)"
"Diagnoses - main ICD10 (D649 - D64.9 Anaemia, unspecified)"
"Diagnoses - main ICD10 (D693 - D69.3 Idiopathic thrombocytopenic purpura)"
"Diagnoses - main ICD10 (D696 - D69.6 Thrombocytopenia, unspecified)"
"Diagnoses - main ICD10 (D70 - D70 Agranulocytosis)"
"Diagnoses - main ICD10 (E039 - E03.9 Hypothyroidism, unspecified)"
"Diagnoses - main ICD10 (E041 - E04.1 Non-toxic single thyroid nodule)"
"Diagnoses - main ICD10 (E042 - E04.2 Non-toxic multinodular goitre)"
"Diagnoses - main ICD10 (E049 - E04.9 Non-toxic goitre, unspecified)"
"Diagnoses - main ICD10 (E119 - E11.9 Without complications)"
"Diagnoses - main ICD10 (E210 - E21.0 Primary hyperparathyroidism)"
"Diagnoses - main ICD10 (E831 - E83.1 Disorders of iron metabolism)"
"Diagnoses - main ICD10 (F100 - F10.0 Acute intoxication)"
"Diagnoses - main ICD10 (F103 - F10.3 Withdrawal state)"
"Diagnoses - main ICD10 (F329 - F32.9 Depressive episode, unspecified)"
"Diagnoses - main ICD10 (F419 - F41.9 Anxiety disorder, unspecified)"
"Diagnoses - main ICD10 (F458 - F45.8 Other somatoform disorders)"
"Diagnoses - main ICD10 (G35 - G35 Multiple sclerosis)"
"Diagnoses - main ICD10 (G409 - G40.9 Epilepsy, unspecified)"
"Diagnoses - main ICD10 (G439 - G43.9 Migraine, unspecified)"
"Diagnoses - main ICD10 (G442 - G44.2 Tension-type headache)"
"Diagnoses - main ICD10 (G454 - G45.4 Transient global amnesia)"
"Diagnoses - main ICD10 (G459 - G45.9 Transient cerebral ischaemic attack, unspecified)"
"Diagnoses - main ICD10 (G471 - G47.1 Disorders of excessive somnolence [hypersomnias])"
"Diagnoses - main ICD10 (G473 - G47.3 Sleep apnoea)"
"Diagnoses - main ICD10 (G479 - G47.9 Sleep disorder, unspecified)"
"Diagnoses - main ICD10 (G510 - G51.0 Bell's palsy)"
"Diagnoses - main ICD10 (G560 - G56.0 Carpal tunnel syndrome)"
"Diagnoses - main ICD10 (G562 - G56.2 Lesion of ulnar nerve)"
"Diagnoses - main ICD10 (G576 - G57.6 Lesion of plantar nerve)"
"Diagnoses - main ICD10 (G819 - G81.9 Hemiplegia, unspecified)"
"Diagnoses - main ICD10 (H001 - H00.1 Chalazion)"
"Diagnoses - main ICD10 (H020 - H02.0 Entropion and trichiasis of eyelid)"
"Diagnoses - main ICD10 (H023 - H02.3 Blepharochalasis)"
"Diagnoses - main ICD10 (H024 - H02.4 Ptosis of eyelid)"
"Diagnoses - main ICD10 (H028 - H02.8 Other specified disorders of eyelid)"
"Diagnoses - main ICD10 (H029 - H02.9 Disorder of eyelid, unspecified)"
"Diagnoses - main ICD10 (H042 - H04.2 Epiphora)"
"Diagnoses - main ICD10 (H045 - H04.5 Stenosis and insufficiency of lachrymal passages)"
"Diagnoses - main ICD10 (H114 - H11.4 Other conjunctival vascular disorders and cysts)"
"Diagnoses - main ICD10 (H250 - H25.0 Senile incipient cataract)"
"Diagnoses - main ICD10 (H251 - H25.1 Senile nuclear cataract)"
"Diagnoses - main ICD10 (H258 - H25.8 Other senile cataract)"
"Diagnoses - main ICD10 (H259 - H25.9 Senile cataract, unspecified)"
"Diagnoses - main ICD10 (H264 - H26.4 After-cataract)"
"Diagnoses - main ICD10 (H268 - H26.8 Other specified cataract)"
"Diagnoses - main ICD10 (H269 - H26.9 Cataract, unspecified)"
"Diagnoses - main ICD10 (H330 - H33.0 Retinal detachment with retinal break)"
"Diagnoses - main ICD10 (H332 - H33.2 Serous retinal detachment)"
"Diagnoses - main ICD10 (H333 - H33.3 Retinal breaks without detachment)"
"Diagnoses - main ICD10 (H348 - H34.8 Other retinal vascular occlusions)"
"Diagnoses - main ICD10 (H353 - H35.3 Degeneration of macula and posterior pole)"
"Diagnoses - main ICD10 (H358 - H35.8 Other specified retinal disorders)"
"Diagnoses - main ICD10 (H400 - H40.0 Glaucoma suspect)"
"Diagnoses - main ICD10 (H401 - H40.1 Primary open-angle glaucoma)"
"Diagnoses - main ICD10 (H402 - H40.2 Primary angle-closure glaucoma)"
"Diagnoses - main ICD10 (H409 - H40.9 Glaucoma, unspecified)"
"Diagnoses - main ICD10 (H501 - H50.1 Divergent concomitant strabismus)"
"Diagnoses - main ICD10 (H509 - H50.9 Strabismus, unspecified)"
"Diagnoses - main ICD10 (H538 - H53.8 Other visual disturbances)"
"Diagnoses - main ICD10 (H612 - H61.2 Impacted cerumen)"
"Diagnoses - main ICD10 (H653 - H65.3 Chronic mucoid otitis media)"
"Diagnoses - main ICD10 (H669 - H66.9 Otitis media, unspecified)"
"Diagnoses - main ICD10 (H720 - H72.0 Central perforation of tympanic membrane)"
"Diagnoses - main ICD10 (H729 - H72.9 Perforation of tympanic membrane, unspecified)"
"Diagnoses - main ICD10 (H810 - H81.0 Meniere's disease)"
"Diagnoses - main ICD10 (H811 - H81.1 Benign paroxysmal vertigo)"
"Diagnoses - main ICD10 (H830 - H83.0 Labyrinthitis)"
"Diagnoses - main ICD10 (H919 - H91.9 Hearing loss, unspecified)"
"Diagnoses - main ICD10 (H920 - H92.0 Otalgia)"
"Diagnoses - main ICD10 (I10 - I10 Essential (primary) hypertension)"
"Diagnoses - main ICD10 (I200 - I20.0 Unstable angina)"
"Diagnoses - main ICD10 (I209 - I20.9 Angina pectoris, unspecified)"
"Diagnoses - main ICD10 (I210 - I21.0 Acute transmural myocardial infarction of anterior wall)"
"Diagnoses - main ICD10 (I211 - I21.1 Acute transmural myocardial infarction of inferior wall)"
"Diagnoses - main ICD10 (I214 - I21.4 Acute subendocardial myocardial infarction)"
"Diagnoses - main ICD10 (I219 - I21.9 Acute myocardial infarction, unspecified)"
"Diagnoses - main ICD10 (I248 - I24.8 Other forms of acute ischaemic heart disease)"
"Diagnoses - main ICD10 (I249 - I24.9 Acute ischaemic heart disease, unspecified)"
"Diagnoses - main ICD10 (I251 - I25.1 Atherosclerotic heart disease)"
"Diagnoses - main ICD10 (I259 - I25.9 Chronic ischaemic heart disease, unspecified)"
"Diagnoses - main ICD10 (I269 - I26.9 Pulmonary embolism without mention of acute cor pulmonale)"
"Diagnoses - main ICD10 (I319 - I31.9 Disease of pericardium, unspecified)"
"Diagnoses - main ICD10 (I340 - I34.0 Mitral (valve) insufficiency)"
"Diagnoses - main ICD10 (I471 - I47.1 Supraventricular tachycardia)"
"Diagnoses - main ICD10 (I48 - I48 Atrial fibrillation and flutter)"
"Diagnoses - main ICD10 (I480 - I48.0 Paroxysmal atrial fibrillation)"
"Diagnoses - main ICD10 (I493 - I49.3 Ventricular premature depolarisation)"
"Diagnoses - main ICD10 (I501 - I50.1 Left ventricular failure)"
"Diagnoses - main ICD10 (I609 - I60.9 Subarachnoid haemorrhage, unspecified)"
"Diagnoses - main ICD10 (I635 - I63.5 Cerebral infarction due to unspecified occlusion or stenosis of cerebral arteries)"
"Diagnoses - main ICD10 (I639 - I63.9 Cerebral infarction, unspecified)"
"Diagnoses - main ICD10 (I64 - I64 Stroke, not specified as haemorrhage or infarction)"
"Diagnoses - main ICD10 (I652 - I65.2 Occlusion and stenosis of carotid artery)"
"Diagnoses - main ICD10 (I800 - I80.0 Phlebitis and thrombophlebitis of superficial vessels of lower extremities)"
"Diagnoses - main ICD10 (I802 - I80.2 Phlebitis and thrombophlebitis of other deep vessels of lower extremities)"
"Diagnoses - main ICD10 (I831 - I83.1 Varicose veins of lower extremities with inflammation)"
"Diagnoses - main ICD10 (I839 - I83.9 Varicose veins of lower extremities without ulcer or inflammation)"
"Diagnoses - main ICD10 (I840 - I84.0 Internal thrombosed haemorrhoids)"
"Diagnoses - main ICD10 (I841 - I84.1 Internal haemorrhoids with other complications)"
"Diagnoses - main ICD10 (I842 - I84.2 Internal haemorrhoids without complication)"
"Diagnoses - main ICD10 (I843 - I84.3 External thrombosed haemorrhoids)"
"Diagnoses - main ICD10 (I844 - I84.4 External haemorrhoids with other complications)"
"Diagnoses - main ICD10 (I845 - I84.5 External haemorrhoids without complication)"
"Diagnoses - main ICD10 (I846 - I84.6 Residual haemorrhoidal skin tags)"
"Diagnoses - main ICD10 (I848 - I84.8 Unspecified haemorrhoids with other complications)"
"Diagnoses - main ICD10 (I849 - I84.9 Unspecified haemorrhoids without complication)"
"Diagnoses - main ICD10 (I951 - I95.1 Orthostatic hypotension)"
"Diagnoses - main ICD10 (J029 - J02.9 Acute pharyngitis, unspecified)"
"Diagnoses - main ICD10 (J039 - J03.9 Acute tonsillitis, unspecified)"
"Diagnoses - main ICD10 (J069 - J06.9 Acute upper respiratory infection, unspecified)"
"Diagnoses - main ICD10 (J181 - J18.1 Lobar pneumonia, unspecified)"
"Diagnoses - main ICD10 (J189 - J18.9 Pneumonia, unspecified)"
"Diagnoses - main ICD10 (J22 - J22 Unspecified acute lower respiratory infection)"
"Diagnoses - main ICD10 (J310 - J31.0 Chronic rhinitis)"
"Diagnoses - main ICD10 (J320 - J32.0 Chronic maxillary sinusitis)"
"Diagnoses - main ICD10 (J329 - J32.9 Chronic sinusitis, unspecified)"
"Diagnoses - main ICD10 (J330 - J33.0 Polyp of nasal cavity)"
"Diagnoses - main ICD10 (J338 - J33.8 Other polyp of sinus)"
"Diagnoses - main ICD10 (J339 - J33.9 Nasal polyp, unspecified)"
"Diagnoses - main ICD10 (J342 - J34.2 Deviated nasal septum)"
"Diagnoses - main ICD10 (J343 - J34.3 Hypertrophy of nasal turbinates)"
"Diagnoses - main ICD10 (J348 - J34.8 Other specified disorders of nose and nasal sinuses)"
"Diagnoses - main ICD10 (J350 - J35.0 Chronic tonsillitis)"
"Diagnoses - main ICD10 (J36 - J36 Peritonsillar abscess)"
"Diagnoses - main ICD10 (J383 - J38.3 Other diseases of vocal cords)"
"Diagnoses - main ICD10 (J387 - J38.7 Other diseases of larynx)"
"Diagnoses - main ICD10 (J392 - J39.2 Other diseases of pharynx)"
"Diagnoses - main ICD10 (J440 - J44.0 Chronic obstructive pulmonary disease with acute lower respiratory infection)"
"Diagnoses - main ICD10 (J441 - J44.1 Chronic obstructive pulmonary disease with acute exacerbation, unspecified)"
"Diagnoses - main ICD10 (J459 - J45.9 Asthma, unspecified)"
"Diagnoses - main ICD10 (J47 - J47 Bronchiectasis)"
"Diagnoses - main ICD10 (J90 - J90 Pleural effusion, not elsewhere classified)"
"Diagnoses - main ICD10 (J931 - J93.1 Other spontaneous pneumothorax)"
"Diagnoses - main ICD10 (K011 - K01.1 Impacted teeth)"
"Diagnoses - main ICD10 (K028 - K02.8 Other dental caries)"
"Diagnoses - main ICD10 (K029 - K02.9 Dental caries, unspecified)"
"Diagnoses - main ICD10 (K045 - K04.5 Chronic apical periodontitis)"
"Diagnoses - main ICD10 (K046 - K04.6 Periapical abscess with sinus)"
"Diagnoses - main ICD10 (K047 - K04.7 Periapical abscess without sinus)"
"Diagnoses - main ICD10 (K048 - K04.8 Radicular cyst)"
"Diagnoses - main ICD10 (K049 - K04.9 Other and unspecified diseases of pulp and periapical tissues)"
"Diagnoses - main ICD10 (K053 - K05.3 Chronic periodontitis)"
"Diagnoses - main ICD10 (K068 - K06.8 Other specified disorders of gingiva and edentulous alveolar ridge)"
"Diagnoses - main ICD10 (K073 - K07.3 Anomalies of tooth position)"
"Diagnoses - main ICD10 (K081 - K08.1 Loss of teeth due to accident, extraction or local periodontal disease)"
"Diagnoses - main ICD10 (K083 - K08.3 Retained dental root)"
"Diagnoses - main ICD10 (K088 - K08.8 Other specified disorders of teeth and supporting structures)"
"Diagnoses - main ICD10 (K089 - K08.9 Disorder of teeth and supporting structures, unspecified)"
"Diagnoses - main ICD10 (K092 - K09.2 Other cysts of jaw)"
"Diagnoses - main ICD10 (K112 - K11.2 Sialoadenitis)"
"Diagnoses - main ICD10 (K115 - K11.5 Sialolithiasis)"
"Diagnoses - main ICD10 (K121 - K12.1 Other forms of stomatitis)"
"Diagnoses - main ICD10 (K130 - K13.0 Diseases of lips)"
"Diagnoses - main ICD10 (K132 - K13.2 Leukoplakia and other disturbances of oral epithelium, including tongue)"
"Diagnoses - main ICD10 (K136 - K13.6 Irritative hyperplasia of oral mucosa)"
"Diagnoses - main ICD10 (K137 - K13.7 Other and unspecified lesions of oral mucosa)"
"Diagnoses - main ICD10 (K148 - K14.8 Other diseases of tongue)"
"Diagnoses - main ICD10 (K149 - K14.9 Disease of tongue, unspecified)"
"Diagnoses - main ICD10 (K20 - K20 Oesophagitis)"
"Diagnoses - main ICD10 (K210 - K21.0 Gastro-oesophageal reflux disease with oesophagitis)"
"Diagnoses - main ICD10 (K219 - K21.9 Gastro-oesophageal reflux disease without oesophagitis)"
"Diagnoses - main ICD10 (K221 - K22.1 Ulcer of oesophagus)"
"Diagnoses - main ICD10 (K222 - K22.2 Oesophageal obstruction)"
"Diagnoses - main ICD10 (K224 - K22.4 Dyskinesia of oesophagus)"
"Diagnoses - main ICD10 (K226 - K22.6 Gastro-oesophageal laceration-haemorrhage syndrome)"
"Diagnoses - main ICD10 (K227 - K22.7 Barrett's oesophagus)"
"Diagnoses - main ICD10 (K228 - K22.8 Other specified diseases of oesophagus)"
"Diagnoses - main ICD10 (K229 - K22.9 Disease of oesophagus, unspecified)"
"Diagnoses - main ICD10 (K259 - K25.9 Unspecified as acute or chronic, without haemorrhage or perforation)"
"Diagnoses - main ICD10 (K269 - K26.9 Unspecified as acute or chronic, without haemorrhage or perforation)"
"Diagnoses - main ICD10 (K29 - K29 Gastritis and duodenitis)"
"Diagnoses - main ICD10 (K291 - K29.1 Other acute gastritis)"
"Diagnoses - main ICD10 (K295 - K29.5 Chronic gastritis, unspecified)"
"Diagnoses - main ICD10 (K296 - K29.6 Other gastritis)"
"Diagnoses - main ICD10 (K297 - K29.7 Gastritis, unspecified)"
"Diagnoses - main ICD10 (K298 - K29.8 Duodenitis)"
"Diagnoses - main ICD10 (K30 - K30 Dyspepsia)"
"Diagnoses - main ICD10 (K317 - K31.7 Polyp of stomach and duodenum)"
"Diagnoses - main ICD10 (K318 - K31.8 Other specified diseases of stomach and duodenum)"
"Diagnoses - main ICD10 (K319 - K31.9 Disease of stomach and duodenum, unspecified)"
"Diagnoses - main ICD10 (K350 - K35.0 Acute appendicitis with generalised peritonitis)"
"Diagnoses - main ICD10 (K353 - K35.3 Acute appendicitis with localized peritonitis)"
"Diagnoses - main ICD10 (K358 - K35.8 Acute appendicitis, other and unspecified)"
"Diagnoses - main ICD10 (K359 - K35.9 Acute appendicitis, unspecified)"
"Diagnoses - main ICD10 (K37 - K37 Unspecified appendicitis)"
"Diagnoses - main ICD10 (K402 - K40.2 Bilateral inguinal hernia, without obstruction or gangrene)"
"Diagnoses - main ICD10 (K403 - K40.3 Unilateral or unspecified inguinal hernia, with obstruction, without gangrene)"
"Diagnoses - main ICD10 (K409 - K40.9 Unilateral or unspecified inguinal hernia, without obstruction or gangrene)"
"Diagnoses - main ICD10 (K419 - K41.9 Unilateral or unspecified femoral hernia, without obstruction or gangrene)"
"Diagnoses - main ICD10 (K429 - K42.9 Umbilical hernia without obstruction or gangrene)"
"Diagnoses - main ICD10 (K439 - K43.9 Ventral hernia without obstruction or gangrene)"
"Diagnoses - main ICD10 (K449 - K44.9 Diaphragmatic hernia without obstruction or gangrene)"
"Diagnoses - main ICD10 (K501 - K50.1 Crohn's disease of large intestine)"
"Diagnoses - main ICD10 (K509 - K50.9 Crohn's disease, unspecified)"
"Diagnoses - main ICD10 (K512 - K51.2 Ulcerative (chronic) proctitis)"
"Diagnoses - main ICD10 (K513 - K51.3 Ulcerative (chronic) rectosigmoiditis)"
"Diagnoses - main ICD10 (K519 - K51.9 Ulcerative colitis, unspecified)"
"Diagnoses - main ICD10 (K528 - K52.8 Other specified non-infective gastro-enteritis and colitis)"
"Diagnoses - main ICD10 (K529 - K52.9 Non-infective gastro-enteritis and colitis, unspecified)"
"Diagnoses - main ICD10 (K565 - K56.5 Intestinal adhesions [bands] with obstruction)"
"Diagnoses - main ICD10 (K566 - K56.6 Other and unspecified intestinal obstruction)"
"Diagnoses - main ICD10 (K573 - K57.3 Diverticular disease of large intestine without perforation or abscess)"
"Diagnoses - main ICD10 (K579 - K57.9 Diverticular disease of intestine, part unspecified, without perforation or abscess)"
"Diagnoses - main ICD10 (K580 - K58.0 Irritable bowel syndrome with diarrhoea)"
"Diagnoses - main ICD10 (K589 - K58.9 Irritable bowel syndrome without diarrhoea)"
"Diagnoses - main ICD10 (K590 - K59.0 Constipation)"
"Diagnoses - main ICD10 (K601 - K60.1 Chronic anal fissure)"
"Diagnoses - main ICD10 (K602 - K60.2 Anal fissure, unspecified)"
"Diagnoses - main ICD10 (K603 - K60.3 Anal fistula)"
"Diagnoses - main ICD10 (K610 - K61.0 Anal abscess)"
"Diagnoses - main ICD10 (K620 - K62.0 Anal polyp)"
"Diagnoses - main ICD10 (K621 - K62.1 Rectal polyp)"
"Diagnoses - main ICD10 (K623 - K62.3 Rectal prolapse)"
"Diagnoses - main ICD10 (K625 - K62.5 Haemorrhage of anus and rectum)"
"Diagnoses - main ICD10 (K626 - K62.6 Ulcer of anus and rectum)"
"Diagnoses - main ICD10 (K628 - K62.8 Other specified diseases of anus and rectum)"
"Diagnoses - main ICD10 (K633 - K63.3 Ulcer of intestine)"
"Diagnoses - main ICD10 (K635 - K63.5 Polyp of colon)"
"Diagnoses - main ICD10 (K638 - K63.8 Other specified diseases of intestine)"
"Diagnoses - main ICD10 (K639 - K63.9 Disease of intestine, unspecified)"
"Diagnoses - main ICD10 (K640 - K64.0 First degree haemorrhoids)"
"Diagnoses - main ICD10 (K641 - K64.1 Second degree haemorrhoids)"
"Diagnoses - main ICD10 (K649 - K64.9 Haemorrhoids,  unspecified)"
"Diagnoses - main ICD10 (K660 - K66.0 Peritoneal adhesions)"
"Diagnoses - main ICD10 (K759 - K75.9 Inflammatory liver disease, unspecified)"
"Diagnoses - main ICD10 (K760 - K76.0 Fatty (change of) liver, not elsewhere classified)"
"Diagnoses - main ICD10 (K800 - K80.0 Calculus of gallbladder with acute cholecystitis)"
"Diagnoses - main ICD10 (K801 - K80.1 Calculus of gallbladder with other cholecystitis)"
"Diagnoses - main ICD10 (K802 - K80.2 Calculus of gallbladder without cholecystitis)"
"Diagnoses - main ICD10 (K805 - K80.5 Calculus of bile duct without cholangitis or cholecystitis)"
"Diagnoses - main ICD10 (K810 - K81.0 Acute cholecystitis)"
"Diagnoses - main ICD10 (K811 - K81.1 Chronic cholecystitis)"
"Diagnoses - main ICD10 (K819 - K81.9 Cholecystitis, unspecified)"
"Diagnoses - main ICD10 (K831 - K83.1 Obstruction of bile duct)"
"Diagnoses - main ICD10 (K85 - K85 Acute pancreatitis)"
"Diagnoses - main ICD10 (K851 - K85.1 Biliary acute pancreatitis)"
"Diagnoses - main ICD10 (K900 - K90.0 Coeliac disease)"
"Diagnoses - main ICD10 (K920 - K92.0 Haematemesis)"
"Diagnoses - main ICD10 (K921 - K92.1 Melaena)"
"Diagnoses - main ICD10 (K922 - K92.2 Gastro-intestinal haemorrhage, unspecified)"
"Diagnoses - main ICD10 (K929 - K92.9 Disease of digestive system, unspecified)"
"Diagnoses - main ICD10 (L021 - L02.1 Cutaneous abscess, furuncle and carbuncle of neck)"
"Diagnoses - main ICD10 (L022 - L02.2 Cutaneous abscess, furuncle and carbuncle of trunk)"
"Diagnoses - main ICD10 (L024 - L02.4 Cutaneous abscess, furuncle and carbuncle of limb)"
"Diagnoses - main ICD10 (L030 - L03.0 Cellulitis of finger and toe)"
"Diagnoses - main ICD10 (L031 - L03.1 Cellulitis of other parts of limb)"
"Diagnoses - main ICD10 (L032 - L03.2 Cellulitis of face)"
"Diagnoses - main ICD10 (L050 - L05.0 Pilonidal cyst with abscess)"
"Diagnoses - main ICD10 (L059 - L05.9 Pilonidal cyst without abscess)"
"Diagnoses - main ICD10 (L089 - L08.9 Local infection of skin and subcutaneous tissue, unspecified)"
"Diagnoses - main ICD10 (L309 - L30.9 Dermatitis, unspecified)"
"Diagnoses - main ICD10 (L439 - L43.9 Lichen planus, unspecified)"
"Diagnoses - main ICD10 (L570 - L57.0 Actinic keratosis)"
"Diagnoses - main ICD10 (L578 - L57.8 Other skin changes due to chronic exposure to nonionising radiation)"
"Diagnoses - main ICD10 (L600 - L60.0 Ingrowing nail)"
"Diagnoses - main ICD10 (L720 - L72.0 Epidermal cyst)"
"Diagnoses - main ICD10 (L721 - L72.1 Trichilemmal cyst)"
"Diagnoses - main ICD10 (L729 - L72.9 Follicular cyst of skin and subcutaneous tissue, unspecified)"
"Diagnoses - main ICD10 (L814 - L81.4 Other melanin hyperpigmentation)"
"Diagnoses - main ICD10 (L82 - L82 Seborrhoeic keratosis)"
"Diagnoses - main ICD10 (L858 - L85.8 Other specified epidermal thickening)"
"Diagnoses - main ICD10 (L859 - L85.9 Epidermal thickening, unspecified)"
"Diagnoses - main ICD10 (L900 - L90.0 Lichen sclerosus et atrophicus)"
"Diagnoses - main ICD10 (L905 - L90.5 Scar conditions and fibrosis of skin)"
"Diagnoses - main ICD10 (L918 - L91.8 Other hypertrophic disorders of skin)"
"Diagnoses - main ICD10 (L980 - L98.0 Pyogenic granuloma)"
"Diagnoses - main ICD10 (L988 - L98.8 Other specified disorders of skin and subcutaneous tissue)"
"Diagnoses - main ICD10 (L989 - L98.9 Disorder of skin and subcutaneous tissue, unspecified)"
"Diagnoses - main ICD10 (M069 - M06.9 Rheumatoid arthritis, unspecified)"
"Diagnoses - main ICD10 (M0699 - M06.99 Rheumatoid arthritis, unspecified (Site unspecified))"
"Diagnoses - main ICD10 (M159 - M15.9 Polyarthrosis, unspecified)"
"Diagnoses - main ICD10 (M169 - M16.9 Coxarthrosis, unspecified)"
"Diagnoses - main ICD10 (M171 - M17.1 Other primary gonarthrosis)"
"Diagnoses - main ICD10 (M179 - M17.9 Gonarthrosis, unspecified)"
"Diagnoses - main ICD10 (M189 - M18.9 Arthrosis of first carpometacarpal joint, unspecified)"
"Diagnoses - main ICD10 (M1907 - M19.07 Primary arthrosis of other joints (Ankle and foot))"
"Diagnoses - main ICD10 (M199 - M19.9 Arthrosis, unspecified)"
"Diagnoses - main ICD10 (M1991 - M19.91 Arthrosis, unspecified (Shoulder region))"
"Diagnoses - main ICD10 (M1993 - M19.93 Arthrosis, unspecified (Forearm))"
"Diagnoses - main ICD10 (M1994 - M19.94 Arthrosis, unspecified (Hand))"
"Diagnoses - main ICD10 (M1997 - M19.97 Arthrosis, unspecified (Ankle and foot))"
"Diagnoses - main ICD10 (M201 - M20.1 Hallux valgus (acquired))"
"Diagnoses - main ICD10 (M202 - M20.2 Hallux rigidus)"
"Diagnoses - main ICD10 (M204 - M20.4 Other hammer toe(s) (acquired))"
"Diagnoses - main ICD10 (M205 - M20.5 Other deformities of toe(s) (acquired))"
"Diagnoses - main ICD10 (M206 - M20.6 Acquired deformity of toe(s), unspecified)"
"Diagnoses - main ICD10 (M232 - M23.2 Derangement of meniscus due to old tear or injury)"
"Diagnoses - main ICD10 (M2320 - M23.20 Derangement of meniscus due to old tear or injury (Multiple sites))"
"Diagnoses - main ICD10 (M2321 - M23.21 Derangement of meniscus due to old tear or injury (Anterior cruciate ligament or Anterior horn of medial meniscus))"
"Diagnoses - main ICD10 (M2322 - M23.22 Derangement of meniscus due to old tear or injury (Posterior cruciate ligament or Posterior horn of medial meniscus))"
"Diagnoses - main ICD10 (M2323 - M23.23 Derangement of meniscus due to old tear or injury (Medial collateral ligament or Other and unspecified medial meniscus))"
"Diagnoses - main ICD10 (M2324 - M23.24 Derangement of meniscus due to old tear or injury (Lateral collateral ligament or Anterior horn of lateral meniscus))"
"Diagnoses - main ICD10 (M2326 - M23.26 Derangement of meniscus due to old tear or injury (Other and unspecified lateral meniscus))"
"Diagnoses - main ICD10 (M233 - M23.3 Other meniscus derangements)"
"Diagnoses - main ICD10 (M2330 - M23.30 Other meniscus derangements (Multiple sites))"
"Diagnoses - main ICD10 (M2332 - M23.32 Other meniscus derangements (Posterior cruciate ligament or Posterior horn of medial meniscus))"
"Diagnoses - main ICD10 (M2333 - M23.33 Other meniscus derangements (Medial collateral ligament or Other and unspecified medial meniscus))"
"Diagnoses - main ICD10 (M2336 - M23.36 Other meniscus derangements (Other and unspecified lateral meniscus))"
"Diagnoses - main ICD10 (M234 - M23.4 Loose body in knee)"
"Diagnoses - main ICD10 (M238 - M23.8 Other internal derangements of knee)"
"Diagnoses - main ICD10 (M2381 - M23.81 Other internal derangements of knee (Anterior cruciate ligament or Anterior horn of medial meniscus))"
"Diagnoses - main ICD10 (M2415 - M24.15 Other articular cartilage disorders (Pelvic region and thigh))"
"Diagnoses - main ICD10 (M2416 - M24.16 Other articular cartilage disorders (Lower leg))"
"Diagnoses - main ICD10 (M255 - M25.5 Pain in joint)"
"Diagnoses - main ICD10 (M2551 - M25.51 Pain in joint (Shoulder region))"
"Diagnoses - main ICD10 (M2555 - M25.55 Pain in joint (Pelvic region and thigh))"
"Diagnoses - main ICD10 (M2556 - M25.56 Pain in joint (Lower leg))"
"Diagnoses - main ICD10 (M2557 - M25.57 Pain in joint (Ankle and foot))"
"Diagnoses - main ICD10 (M4316 - M43.16 Spondylolisthesis (Lumbar region))"
"Diagnoses - main ICD10 (M478 - M47.8 Other spondylosis)"
"Diagnoses - main ICD10 (M4782 - M47.82 Other spondylosis (Cervical region))"
"Diagnoses - main ICD10 (M4786 - M47.86 Other spondylosis (Lumbar region))"
"Diagnoses - main ICD10 (M4806 - M48.06 Spinal stenosis (Lumbar region))"
"Diagnoses - main ICD10 (M501 - M50.1 Cervical disk disorder with radiculopathy)"
"Diagnoses - main ICD10 (M511 - M51.1 Lumbar and other intervertebral disk disorders with radiculopathy)"
"Diagnoses - main ICD10 (M512 - M51.2 Other specified intervertebral disk displacement)"
"Diagnoses - main ICD10 (M513 - M51.3 Other specified intervertebral disk degeneration)"
"Diagnoses - main ICD10 (M5416 - M54.16 Radiculopathy (Lumbar region))"
"Diagnoses - main ICD10 (M542 - M54.2 Cervicalgia)"
"Diagnoses - main ICD10 (M5422 - M54.22 Cervicalgia (Cervical region))"
"Diagnoses - main ICD10 (M543 - M54.3 Sciatica)"
"Diagnoses - main ICD10 (M5436 - M54.36 Sciatica (Lumbar region))"
"Diagnoses - main ICD10 (M545 - M54.5 Low back pain)"
"Diagnoses - main ICD10 (M5456 - M54.56 Low back pain (Lumbar region))"
"Diagnoses - main ICD10 (M5457 - M54.57 Low back pain (Lumbosacral region))"
"Diagnoses - main ICD10 (M5459 - M54.59 Low back pain (Site unspecified))"
"Diagnoses - main ICD10 (M549 - M54.9 Dorsalgia, unspecified)"
"Diagnoses - main ICD10 (M5499 - M54.99 Dorsalgia, unspecified (Site unspecified))"
"Diagnoses - main ICD10 (M653 - M65.3 Trigger finger)"
"Diagnoses - main ICD10 (M6534 - M65.34 Trigger finger-Hand)"
"Diagnoses - main ICD10 (M674 - M67.4 Ganglion)"
"Diagnoses - main ICD10 (M678 - M67.8 Other specified disorders of synovium and tendon)"
"Diagnoses - main ICD10 (M706 - M70.6 Trochanteric bursitis)"
"Diagnoses - main ICD10 (M720 - M72.0 Palmar fascial fibromatosis [Dupuytren])"
"Diagnoses - main ICD10 (M7204 - M72.04 Palmar fascial fibromatosis [Dupuytren]-Hand)"
"Diagnoses - main ICD10 (M750 - M75.0 Adhesive capsulitis of shoulder)"
"Diagnoses - main ICD10 (M751 - M75.1 Rotator cuff syndrome)"
"Diagnoses - main ICD10 (M753 - M75.3 Calcific tendinitis of shoulder)"
"Diagnoses - main ICD10 (M754 - M75.4 Impingement syndrome of shoulder)"
"Diagnoses - main ICD10 (M758 - M75.8 Other shoulder lesions)"
"Diagnoses - main ICD10 (M771 - M77.1 Lateral epicondylitis)"
"Diagnoses - main ICD10 (M7712 - M77.12 Lateral epicondylitis (Upper arm))"
"Diagnoses - main ICD10 (M796 - M79.6 Pain in limb)"
"Diagnoses - main ICD10 (M7965 - M79.65 Pain in limb (Pelvic region and thigh))"
"Diagnoses - main ICD10 (M7966 - M79.66 Pain in limb (Lower leg))"
"Diagnoses - main ICD10 (M798 - M79.8 Other specified soft tissue disorders)"
"Diagnoses - main ICD10 (M7986 - M79.86 Other specified soft tissue disorders (Lower leg))"
"Diagnoses - main ICD10 (M819 - M81.9 Osteoporosis, unspecified)"
"Diagnoses - main ICD10 (M8199 - M81.99 Osteoporosis, unspecified (Site unspecified))"
"Diagnoses - main ICD10 (M8997 - M89.97 Disorder of bone, unspecified (Ankle and foot))"
"Diagnoses - main ICD10 (M950 - M95.0 Acquired deformity of nose)"
"Diagnoses - main ICD10 (N12 - N12 Tubulo-interstitial nephritis, not specified as acute or chronic)"
"Diagnoses - main ICD10 (N132 - N13.2 Hydronephrosis with renal and ureteral calculous obstruction)"
"Diagnoses - main ICD10 (N138 - N13.8 Other obstructive and reflux uropathy)"
"Diagnoses - main ICD10 (N179 - N17.9 Acute renal failure, unspecified)"
"Diagnoses - main ICD10 (N200 - N20.0 Calculus of kidney)"
"Diagnoses - main ICD10 (N201 - N20.1 Calculus of ureter)"
"Diagnoses - main ICD10 (N202 - N20.2 Calculus of kidney with calculus of ureter)"
"Diagnoses - main ICD10 (N210 - N21.0 Calculus in bladder)"
"Diagnoses - main ICD10 (N23 - N23 Unspecified renal colic)"
"Diagnoses - main ICD10 (N302 - N30.2 Other chronic cystitis)"
"Diagnoses - main ICD10 (N308 - N30.8 Other cystitis)"
"Diagnoses - main ICD10 (N309 - N30.9 Cystitis, unspecified)"
"Diagnoses - main ICD10 (N318 - N31.8 Other neuromuscular dysfunction of bladder)"
"Diagnoses - main ICD10 (N319 - N31.9 Neuromuscular dysfunction of bladder, unspecified)"
"Diagnoses - main ICD10 (N320 - N32.0 Bladder-neck obstruction)"
"Diagnoses - main ICD10 (N328 - N32.8 Other specified disorders of bladder)"
"Diagnoses - main ICD10 (N329 - N32.9 Bladder disorder, unspecified)"
"Diagnoses - main ICD10 (N359 - N35.9 Urethral stricture, unspecified)"
"Diagnoses - main ICD10 (N368 - N36.8 Other specified disorders of urethra)"
"Diagnoses - main ICD10 (N390 - N39.0 Urinary tract infection, site not specified)"
"Diagnoses - main ICD10 (N393 - N39.3 Stress incontinence)"
"Diagnoses - main ICD10 (N394 - N39.4 Other specified urinary incontinence)"
"Diagnoses - main ICD10 (N398 - N39.8 Other specified disorders of urinary system)"
"Diagnoses - main ICD10 (N399 - N39.9 Disorder of urinary system, unspecified)"
"Diagnoses - main ICD10 (N40 - N40 Hyperplasia of prostate)"
"Diagnoses - main ICD10 (N410 - N41.0 Acute prostatitis)"
"Diagnoses - main ICD10 (N411 - N41.1 Chronic prostatitis)"
"Diagnoses - main ICD10 (N419 - N41.9 Inflammatory disease of prostate, unspecified)"
"Diagnoses - main ICD10 (N428 - N42.8 Other specified disorders of prostate)"
"Diagnoses - main ICD10 (N429 - N42.9 Disorder of prostate, unspecified)"
"Diagnoses - main ICD10 (N433 - N43.3 Hydrocele, unspecified)"
"Diagnoses - main ICD10 (N459 - N45.9 Orchitis, epididymitis and epididymo-orchitis without abscess)"
"Diagnoses - main ICD10 (N47 - N47 Redundant prepuce, phimosis and paraphimosis)"
"Diagnoses - main ICD10 (N481 - N48.1 Balanoposthitis)"
"Diagnoses - main ICD10 (N484 - N48.4 Impotence of organic origin)"
"Diagnoses - main ICD10 (N486 - N48.6 Balanitis xerotica obliterans)"
"Diagnoses - main ICD10 (N488 - N48.8 Other specified disorders of penis)"
"Diagnoses - main ICD10 (N501 - N50.1 Vascular disorders of male genital organs)"
"Diagnoses - main ICD10 (N508 - N50.8 Other specified disorders of male genital organs)"
"Diagnoses - main ICD10 (N600 - N60.0 Solitary cyst of breast)"
"Diagnoses - main ICD10 (N601 - N60.1 Diffuse cystic mastopathy)"
"Diagnoses - main ICD10 (N602 - N60.2 Fibroadenosis of breast)"
"Diagnoses - main ICD10 (N608 - N60.8 Other benign mammary dysplasias)"
"Diagnoses - main ICD10 (N61 - N61 Inflammatory disorders of breast)"
"Diagnoses - main ICD10 (N62 - N62 Hypertrophy of breast)"
"Diagnoses - main ICD10 (N63 - N63 Unspecified lump in breast)"
"Diagnoses - main ICD10 (N645 - N64.5 Other signs and symptoms in breast)"
"Diagnoses - main ICD10 (N648 - N64.8 Other specified disorders of breast)"
"Diagnoses - main ICD10 (N701 - N70.1 Chronic salpingitis and oophoritis)"
"Diagnoses - main ICD10 (N72 - N72 Inflammatory disease of cervix uteri)"
"Diagnoses - main ICD10 (N736 - N73.6 Female pelvic peritoneal adhesions)"
"Diagnoses - main ICD10 (N750 - N75.0 Cyst of Bartholin's gland)"
"Diagnoses - main ICD10 (N751 - N75.1 Abscess of Bartholin's gland)"
"Diagnoses - main ICD10 (N764 - N76.4 Abscess of vulva)"
"Diagnoses - main ICD10 (N800 - N80.0 Endometriosis of uterus)"
"Diagnoses - main ICD10 (N801 - N80.1 Endometriosis of ovary)"
"Diagnoses - main ICD10 (N803 - N80.3 Endometriosis of pelvic peritoneum)"
"Diagnoses - main ICD10 (N809 - N80.9 Endometriosis, unspecified)"
"Diagnoses - main ICD10 (N811 - N81.1 Cystocele)"
"Diagnoses - main ICD10 (N812 - N81.2 Incomplete uterovaginal prolapse)"
"Diagnoses - main ICD10 (N813 - N81.3 Complete uterovaginal prolapse)"
"Diagnoses - main ICD10 (N814 - N81.4 Uterovaginal prolapse, unspecified)"
"Diagnoses - main ICD10 (N815 - N81.5 Vaginal enterocele)"
"Diagnoses - main ICD10 (N816 - N81.6 Rectocele)"
"Diagnoses - main ICD10 (N832 - N83.2 Other and unspecified ovarian cysts)"
"Diagnoses - main ICD10 (N840 - N84.0 Polyp of corpus uteri)"
"Diagnoses - main ICD10 (N841 - N84.1 Polyp of cervix uteri)"
"Diagnoses - main ICD10 (N850 - N85.0 Endometrial glandular hyperplasia)"
"Diagnoses - main ICD10 (N852 - N85.2 Hypertrophy of uterus)"
"Diagnoses - main ICD10 (N858 - N85.8 Other specified noninflammatory disorders of uterus)"
"Diagnoses - main ICD10 (N86 - N86 Erosion and ectropion of cervix uteri)"
"Diagnoses - main ICD10 (N870 - N87.0 Mild cervical dysplasia)"
"Diagnoses - main ICD10 (N871 - N87.1 Moderate cervical dysplasia)"
"Diagnoses - main ICD10 (N879 - N87.9 Dysplasia of cervix uteri, unspecified)"
"Diagnoses - main ICD10 (N882 - N88.2 Stricture and stenosis of cervix uteri)"
"Diagnoses - main ICD10 (N888 - N88.8 Other specified noninflammatory disorders of cervix uteri)"
"Diagnoses - main ICD10 (N898 - N89.8 Other specified noninflammatory disorders of vagina)"
"Diagnoses - main ICD10 (N904 - N90.4 Leukoplakia of vulva)"
"Diagnoses - main ICD10 (N906 - N90.6 Hypertrophy of vulva)"
"Diagnoses - main ICD10 (N907 - N90.7 Vulvar cyst)"
"Diagnoses - main ICD10 (N908 - N90.8 Other specified noninflammatory disorders of vulva and perineum)"
"Diagnoses - main ICD10 (N920 - N92.0 Excessive and frequent menstruation with regular cycle)"
"Diagnoses - main ICD10 (N921 - N92.1 Excessive and frequent menstruation with irregular cycle)"
"Diagnoses - main ICD10 (N923 - N92.3 Ovulation bleeding)"
"Diagnoses - main ICD10 (N924 - N92.4 Excessive bleeding in the premenopausal period)"
"Diagnoses - main ICD10 (N926 - N92.6 Irregular menstruation, unspecified)"
"Diagnoses - main ICD10 (N930 - N93.0 Postcoital and contact bleeding)"
"Diagnoses - main ICD10 (N938 - N93.8 Other specified abnormal uterine and vaginal bleeding)"
"Diagnoses - main ICD10 (N939 - N93.9 Abnormal uterine and vaginal bleeding, unspecified)"
"Diagnoses - main ICD10 (N941 - N94.1 Dyspareunia)"
"Diagnoses - main ICD10 (N946 - N94.6 Dysmenorrhoea, unspecified)"
"Diagnoses - main ICD10 (N948 - N94.8 Other specified conditions associated with female genital organs and menstrual cycle)"
"Diagnoses - main ICD10 (N949 - N94.9 Unspecified condition associated with female genital organs and menstrual cycle)"
"Diagnoses - main ICD10 (N950 - N95.0 Postmenopausal bleeding)"
"Diagnoses - main ICD10 (N951 - N95.1 Menopausal and female climacteric states)"
"Diagnoses - main ICD10 (N958 - N95.8 Other specified menopausal and perimenopausal disorders)"
"Diagnoses - main ICD10 (N979 - N97.9 Female infertility, unspecified)"
"Diagnoses - main ICD10 (N993 - N99.3 Prolapse of vaginal vault after hysterectomy)"
"Diagnoses - main ICD10 (O001 - O00.1 Tubal pregnancy)"
"Diagnoses - main ICD10 (O021 - O02.1 Missed abortion)"
"Diagnoses - main ICD10 (O034 - O03.4 Incomplete, without complication)"
"Diagnoses - main ICD10 (O039 - O03.9 Complete or unspecified, without complication)"
"Diagnoses - main ICD10 (O049 - O04.9 Complete or unspecified, without complication)"
"Diagnoses - main ICD10 (O13 - O13 Gestational [pregnancy-induced] hypertension without significant proteinuria)"
"Diagnoses - main ICD10 (O16 - O16 Unspecified maternal hypertension)"
"Diagnoses - main ICD10 (O200 - O20.0 Threatened abortion)"
"Diagnoses - main ICD10 (O209 - O20.9 Haemorrhage in early pregnancy, unspecified)"
"Diagnoses - main ICD10 (O210 - O21.0 Mild hyperemesis gravidarum)"
"Diagnoses - main ICD10 (O268 - O26.8 Other specified pregnancy-related conditions)"
"Diagnoses - main ICD10 (O269 - O26.9 Pregnancy-related condition, unspecified)"
"Diagnoses - main ICD10 (O321 - O32.1 Maternal care for breech presentation)"
"Diagnoses - main ICD10 (O342 - O34.2 Maternal care due to uterine scar from previous surgery)"
"Diagnoses - main ICD10 (O365 - O36.5 Maternal care for poor foetal growth)"
"Diagnoses - main ICD10 (O368 - O36.8 Maternal care for other specified foetal problems)"
"Diagnoses - main ICD10 (O369 - O36.9 Maternal care for foetal problem, unspecified)"
"Diagnoses - main ICD10 (O429 - O42.9 Premature rupture of membranes, unspecified)"
"Diagnoses - main ICD10 (O441 - O44.1 Placenta praevia with haemorrhage)"
"Diagnoses - main ICD10 (O469 - O46.9 Antepartum haemorrhage, unspecified)"
"Diagnoses - main ICD10 (O470 - O47.0 False labour before 37 completed weeks of gestation)"
"Diagnoses - main ICD10 (O471 - O47.1 False labour at or after 37 completed weeks of gestation)"
"Diagnoses - main ICD10 (O479 - O47.9 False labour, unspecified)"
"Diagnoses - main ICD10 (O48 - O48 Prolonged pregnancy)"
"Diagnoses - main ICD10 (O60 - O60 Preterm delivery)"
"Diagnoses - main ICD10 (O630 - O63.0 Prolonged first stage (of labour))"
"Diagnoses - main ICD10 (O631 - O63.1 Prolonged second stage (of labour))"
"Diagnoses - main ICD10 (O680 - O68.0 Labour and delivery complicated by foetal heart rate anomaly)"
"Diagnoses - main ICD10 (O681 - O68.1 Labour and delivery complicated by meconium in amniotic fluid)"
"Diagnoses - main ICD10 (O682 - O68.2 Labour and delivery complicated by foetal heart rate anomaly with meconium in amniotic fluid)"
"Diagnoses - main ICD10 (O688 - O68.8 Labour and delivery complicated by other evidence of foetal stress)"
"Diagnoses - main ICD10 (O689 - O68.9 Labour and delivery complicated by foetal stress, unspecified)"
"Diagnoses - main ICD10 (O700 - O70.0 First degree perineal laceration during delivery)"
"Diagnoses - main ICD10 (O701 - O70.1 Second degree perineal laceration during delivery)"
"Diagnoses - main ICD10 (O756 - O75.6 Delayed delivery after spontaneous or unspecified rupture of membranes)"
"Diagnoses - main ICD10 (O800 - O80.0 Spontaneous vertex delivery)"
"Diagnoses - main ICD10 (O809 - O80.9 Single spontaneous delivery, unspecified)"
"Diagnoses - main ICD10 (O820 - O82.0 Delivery by elective Caesarean section)"
"Diagnoses - main ICD10 (O998 - O99.8 Other specified diseases and conditions complicating pregnancy, childbirth and the puerperium)"
"Diagnoses - main ICD10 (R001 - R00.1 Bradycardia, unspecified)"
"Diagnoses - main ICD10 (R002 - R00.2 Palpitations)"
"Diagnoses - main ICD10 (R040 - R04.0 Epistaxis)"
"Diagnoses - main ICD10 (R042 - R04.2 Haemoptysis)"
"Diagnoses - main ICD10 (R05 - R05 Cough)"
"Diagnoses - main ICD10 (R060 - R06.0 Dyspnoea)"
"Diagnoses - main ICD10 (R065 - R06.5 Mouth breathing)"
"Diagnoses - main ICD10 (R068 - R06.8 Other and unspecified abnormalities of breathing)"
"Diagnoses - main ICD10 (R070 - R07.0 Pain in throat)"
"Diagnoses - main ICD10 (R072 - R07.2 Precordial pain)"
"Diagnoses - main ICD10 (R073 - R07.3 Other chest pain)"
"Diagnoses - main ICD10 (R074 - R07.4 Chest pain, unspecified)"
"Diagnoses - main ICD10 (R091 - R09.1 Pleurisy)"
"Diagnoses - main ICD10 (R101 - R10.1 Pain localised to upper abdomen)"
"Diagnoses - main ICD10 (R102 - R10.2 Pelvic and perineal pain)"
"Diagnoses - main ICD10 (R103 - R10.3 Pain localised to other parts of lower abdomen)"
"Diagnoses - main ICD10 (R104 - R10.4 Other and unspecified abdominal pain)"
"Diagnoses - main ICD10 (R11 - R11 Nausea and vomiting)"
"Diagnoses - main ICD10 (R12 - R12 Heartburn)"
"Diagnoses - main ICD10 (R13 - R13 Dysphagia)"
"Diagnoses - main ICD10 (R14 - R14 Flatulence and related conditions)"
"Diagnoses - main ICD10 (R15 - R15 Faecal incontinence)"
"Diagnoses - main ICD10 (R17 - R17 Unspecified jaundice)"
"Diagnoses - main ICD10 (R190 - R19.0 Intra-abdominal and pelvic swelling, mass and lump)"
"Diagnoses - main ICD10 (R194 - R19.4 Change in bowel habit)"
"Diagnoses - main ICD10 (R195 - R19.5 Other fecal abnormalities)"
"Diagnoses - main ICD10 (R198 - R19.8 Other specified symptoms and signs involving the digestive system and abdomen)"
"Diagnoses - main ICD10 (R202 - R20.2 Paraesthesia of skin)"
"Diagnoses - main ICD10 (R208 - R20.8 Other and unspecified disturbances of skin sensation)"
"Diagnoses - main ICD10 (R21 - R21 Rash and other nonspecific skin eruption)"
"Diagnoses - main ICD10 (R221 - R22.1 Localised swelling, mass and lump, neck)"
"Diagnoses - main ICD10 (R222 - R22.2 Localised swelling, mass and lump, trunk)"
"Diagnoses - main ICD10 (R223 - R22.3 Localised swelling, mass and lump, upper limb)"
"Diagnoses - main ICD10 (R224 - R22.4 Localised swelling, mass and lump, lower limb)"
"Diagnoses - main ICD10 (R229 - R22.9 Localised swelling, mass and lump, unspecified)"
"Diagnoses - main ICD10 (R298 - R29.8 Other and unspecified symptoms and signs involving the nervous and musculoskeletal systems)"
"Diagnoses - main ICD10 (R300 - R30.0 Dysuria)"
"Diagnoses - main ICD10 (R31 - R31 Unspecified haematuria)"
"Diagnoses - main ICD10 (R32 - R32 Unspecified urinary incontinence)"
"Diagnoses - main ICD10 (R33 - R33 Retention of urine)"
"Diagnoses - main ICD10 (R35 - R35 Polyuria)"
"Diagnoses - main ICD10 (R391 - R39.1 Other difficulties with micturition)"
"Diagnoses - main ICD10 (R398 - R39.8 Other and unspecified symptoms and signs involving the urinary system)"
"Diagnoses - main ICD10 (R410 - R41.0 Disorientation, unspecified)"
"Diagnoses - main ICD10 (R413 - R41.3 Other amnesia)"
"Diagnoses - main ICD10 (R42 - R42 Dizziness and giddiness)"
"Diagnoses - main ICD10 (R490 - R49.0 Dysphonia)"
"Diagnoses - main ICD10 (R509 - R50.9 Fever, unspecified)"
"Diagnoses - main ICD10 (R51 - R51 Headache)"
"Diagnoses - main ICD10 (R53 - R53 Malaise and fatigue)"
"Diagnoses - main ICD10 (R55 - R55 Syncope and collapse)"
"Diagnoses - main ICD10 (R568 - R56.8 Other and unspecified convulsions)"
"Diagnoses - main ICD10 (R590 - R59.0 Localised enlarged lymph nodes)"
"Diagnoses - main ICD10 (R634 - R63.4 Abnormal weight loss)"
"Diagnoses - main ICD10 (R638 - R63.8 Other symptoms and signs concerning food and fluid intake)"
"Diagnoses - main ICD10 (R69 - R69 Unknown and unspecified causes of morbidity)"
"Diagnoses - main ICD10 (R798 - R79.8 Other specified abnormal findings of blood chemistry)"
"Diagnoses - main ICD10 (R876 - R87.6 Abnormal cytological findings)"
"Diagnoses - main ICD10 (R91 - R91 Abnormal findings on diagnostic imaging of lung)"
"Diagnoses - main ICD10 (R933 - R93.3 Abnormal findings on diagnostic imaging of other parts of digestive tract)"
"Diagnoses - main ICD10 (R935 - R93.5 Abnormal findings on diagnostic imaging of other abdominal regions, including retroperitoneum)"
"Diagnoses - main ICD10 (R945 - R94.5 Abnormal results of liver function studies)"
"Diagnoses - main ICD10 (S010 - S01.0 Open wound of scalp)"
"Diagnoses - main ICD10 (S018 - S01.8 Open wound of other parts of head)"
"Diagnoses - main ICD10 (S0220 - S02.20 Fracture of nasal bones (closed))"
"Diagnoses - main ICD10 (S099 - S09.9 Unspecified injury of head)"
"Diagnoses - main ICD10 (S2240 - S22.40 Multiple fractures of ribs (closed))"
"Diagnoses - main ICD10 (S3200 - S32.00 Fracture of lumbar vertebra (closed))"
"Diagnoses - main ICD10 (S399 - S39.9 Unspecified injury of abdomen, lower back and pelvis)"
"Diagnoses - main ICD10 (S4200 - S42.00 Fracture of clavicle (closed))"
"Diagnoses - main ICD10 (S4220 - S42.20 Fracture of upper end of humerus (closed))"
"Diagnoses - main ICD10 (S430 - S43.0 Dislocation of shoulder joint)"
"Diagnoses - main ICD10 (S5200 - S52.00 Fracture of upper end of ulna (closed))"
"Diagnoses - main ICD10 (S525 - S52.5 Fracture of lower end of radius)"
"Diagnoses - main ICD10 (S5250 - S52.50 Fracture of lower end of radius (closed))"
"Diagnoses - main ICD10 (S5260 - S52.60 Fracture of lower end of both ulna and radius (closed))"
"Diagnoses - main ICD10 (S610 - S61.0 Open wound of finger(s) without damage to nail)"
"Diagnoses - main ICD10 (S611 - S61.1 Open wound of finger(s) with damage to nail)"
"Diagnoses - main ICD10 (S618 - S61.8 Open wound of other parts of wrist and hand)"
"Diagnoses - main ICD10 (S619 - S61.9 Open wound of wrist and hand, part unspecified)"
"Diagnoses - main ICD10 (S6260 - S62.60 Fracture of other finger (closed))"
"Diagnoses - main ICD10 (S644 - S64.4 Injury of digital nerve of other finger)"
"Diagnoses - main ICD10 (S663 - S66.3 Injury of extensor muscle and tendon of other finger at wrist and hand level)"
"Diagnoses - main ICD10 (S681 - S68.1 Traumatic amputation of other single finger (complete)(partial))"
"Diagnoses - main ICD10 (S761 - S76.1 Injury of quadriceps muscle and tendon)"
"Diagnoses - main ICD10 (S810 - S81.0 Open wound of knee)"
"Diagnoses - main ICD10 (S8210 - S82.10 Fracture of upper end of tibia (closed))"
"Diagnoses - main ICD10 (S8280 - S82.80 Fractures of other parts of lower leg (closed))"
"Diagnoses - main ICD10 (S832 - S83.2 Tear of meniscus, current)"
"Diagnoses - main ICD10 (S860 - S86.0 Injury of Achilles tendon)"
"Diagnoses - main ICD10 (T172 - T17.2 Foreign body in pharynx)"
"Diagnoses - main ICD10 (T181 - T18.1 Foreign body in oesophagus)"
"Diagnoses - main ICD10 (T391 - T39.1 4-Aminophenol derivatives)"
"Diagnoses - main ICD10 (T424 - T42.4 Benzodiazepines)"
"Diagnoses - main ICD10 (T432 - T43.2 Other and unspecified antidepressants)"
"Diagnoses - main ICD10 (T810 - T81.0 Haemorrhage and haematoma complicating a procedure, not elsewhere classified)"
"Diagnoses - main ICD10 (T813 - T81.3 Disruption of operation wound, not elsewhere classified)"
"Diagnoses - main ICD10 (T814 - T81.4 Infection following a procedure, not elsewhere classified)"
"Diagnoses - main ICD10 (T818 - T81.8 Other complications of procedures, not elsewhere classified)"
"Diagnoses - main ICD10 (T828 - T82.8 Other complications of cardiac and vascular prosthetic devices, implants and grafts)"
"Diagnoses - main ICD10 (T833 - T83.3 Mechanical complication of intra-uterine contraceptive device)"
"Diagnoses - main ICD10 (T841 - T84.1 Mechanical complication of internal fixation device of bones of limb)"
"Diagnoses - main ICD10 (T848 - T84.8 Other complications of internal orthopaedic prosthetic devices, implants and grafts)"
"Diagnoses - main ICD10 (T854 - T85.4 Mechanical complication of breast prosthesis and implant)"
"Diagnoses - main ICD10 (T857 - T85.7 Infection and inflammatory reaction due to other internal prosthetic devices, implants and grafts)"
"Diagnoses - main ICD10 (T858 - T85.8 Other complications of internal prosthetic devices, implants and grafts, not elsewhere classified)"
"Diagnoses - main ICD10 (Z014 - Z01.4 Gynaecological examination (general)(routine))"
"Diagnoses - main ICD10 (Z016 - Z01.6 Radiological examination, not elsewhere classified)"
"Diagnoses - main ICD10 (Z018 - Z01.8 Other specified special examinations)"
"Diagnoses - main ICD10 (Z031 - Z03.1 Observation for suspected malignant neoplasm)"
"Diagnoses - main ICD10 (Z035 - Z03.5 Observation for other suspected cardiovascular diseases)"
"Diagnoses - main ICD10 (Z038 - Z03.8 Observation for other suspected diseases and conditions)"
"Diagnoses - main ICD10 (Z039 - Z03.9 Observation for suspected disease or condition, unspecified)"
"Diagnoses - main ICD10 (Z048 - Z04.8 Examination and observation for other specified reasons)"
"Diagnoses - main ICD10 (Z080 - Z08.0 Follow-up examination after surgery for malignant neoplasm)"
"Diagnoses - main ICD10 (Z082 - Z08.2 Follow-up examination after chemotherapy for malignant neoplasm)"
"Diagnoses - main ICD10 (Z087 - Z08.7 Follow-up examination after combined treatment for malignant neoplasm)"
"Diagnoses - main ICD10 (Z088 - Z08.8 Follow-up examination after other treatment for malignant neoplasm)"
"Diagnoses - main ICD10 (Z089 - Z08.9 Follow-up examination after unspecified treatment for malignant neoplasm)"
"Diagnoses - main ICD10 (Z090 - Z09.0 Follow-up examination after surgery for other conditions)"
"Diagnoses - main ICD10 (Z092 - Z09.2 Follow-up examination after chemotherapy for other conditions)"
"Diagnoses - main ICD10 (Z098 - Z09.8 Follow-up examination after other treatment for other conditions)"
"Diagnoses - main ICD10 (Z099 - Z09.9 Follow-up examination after unspecified treatment for other conditions)"
"Diagnoses - main ICD10 (Z110 - Z11.0 Special screening examination for intestinal infectious diseases)"
"Diagnoses - main ICD10 (Z121 - Z12.1 Special screening examination for neoplasm of intestinal tract)"
"Diagnoses - main ICD10 (Z131 - Z13.1 Special screening examination for diabetes mellitus)"
"Diagnoses - main ICD10 (Z136 - Z13.6 Special screening examination for cardiovascular disorders)"
"Diagnoses - main ICD10 (Z138 - Z13.8 Special screening examination for other specified diseases and disorders)"
"Diagnoses - main ICD10 (Z139 - Z13.9 Special screening examination, unspecified)"
"Diagnoses - main ICD10 (Z301 - Z30.1 Insertion of (intra-uterine) contraceptive device)"
"Diagnoses - main ICD10 (Z302 - Z30.2 Sterilisation)"
"Diagnoses - main ICD10 (Z305 - Z30.5 Surveillance of (intra-uterine) contraceptive device)"
"Diagnoses - main ICD10 (Z310 - Z31.0 Tuboplasty or vasoplasty after previous sterilisation)"
"Diagnoses - main ICD10 (Z340 - Z34.0 Supervision of normal first pregnancy)"
"Diagnoses - main ICD10 (Z348 - Z34.8 Supervision of other normal pregnancy)"
"Diagnoses - main ICD10 (Z349 - Z34.9 Supervision of normal pregnancy, unspecified)"
"Diagnoses - main ICD10 (Z360 - Z36.0 Antenatal screening for chromosomal anomalies)"
"Diagnoses - main ICD10 (Z368 - Z36.8 Other antenatal screening)"
"Diagnoses - main ICD10 (Z390 - Z39.0 Care and examination immediately after delivery)"
"Diagnoses - main ICD10 (Z400 - Z40.0 Prophylactic surgery for risk-factors related to malignant neoplasms)"
"Diagnoses - main ICD10 (Z411 - Z41.1 Other plastic surgery for unacceptable cosmetic appearance)"
"Diagnoses - main ICD10 (Z420 - Z42.0 Follow-up care involving plastic surgery of head and neck)"
"Diagnoses - main ICD10 (Z421 - Z42.1 Follow-up care involving plastic surgery of breast)"
"Diagnoses - main ICD10 (Z452 - Z45.2 Adjustment and management of vascular access device)"
"Diagnoses - main ICD10 (Z458 - Z45.8 Adjustment and management of other implanted devices)"
"Diagnoses - main ICD10 (Z466 - Z46.6 Fitting and adjustment of urinary device)"
"Diagnoses - main ICD10 (Z470 - Z47.0 Follow-up care involving removal of fracture plate and other internal fixation device)"
"Diagnoses - main ICD10 (Z480 - Z48.0 Attention to surgical dressings and sutures)"
"Diagnoses - main ICD10 (Z488 - Z48.8 Other specified surgical follow-up care)"
"Diagnoses - main ICD10 (Z524 - Z52.4 Kidney donor)"
"Diagnoses - main ICD10 (Z538 - Z53.8 Procedure not carried out for other reasons)"
"Diagnoses - main ICD10 (Z711 - Z71.1 Person with feared complaint in whom no diagnosis is made)"
"Diagnoses - main ICD10 (Z800 - Z80.0 Family history of malignant neoplasm of digestive organs)"
"Diagnoses - secondary ICD10 (A048 - A04.8 Other specified bacterial intestinal infections)"
"Diagnoses - secondary ICD10 (A099 - A09.9 Gastroenteritis and colitis of unspecified origin)"
"Diagnoses - secondary ICD10 (A419 - A41.9 Septicaemia, unspecified)"
"Diagnoses - secondary ICD10 (B181 - B18.1 Chronic viral hepatitis B without delta-agent)"
"Diagnoses - secondary ICD10 (B349 - B34.9 Viral infection, unspecified)"
"Diagnoses - secondary ICD10 (B370 - B37.0 Candidal stomatitis)"
"Diagnoses - secondary ICD10 (B373 - B37.3 Candidiasis of vulva and vagina)"
"Diagnoses - secondary ICD10 (B378 - B37.8 Candidiasis of other sites)"
"Diagnoses - secondary ICD10 (B951 - B95.1 Streptococcus, group B, as the cause of diseases classified to other chapters)"
"Diagnoses - secondary ICD10 (B954 - B95.4 Other streptococcus as the cause of diseases classified to other chapters)"
"Diagnoses - secondary ICD10 (B956 - B95.6 Staphylococcus aureus as the cause of diseases classified to other chapters)"
"Diagnoses - secondary ICD10 (B962 - B96.2 Escherichia coli [E. coli] as the cause of diseases classified to other chapters)"
"Diagnoses - secondary ICD10 (B968 - B96.8 Other specified bacterial agents as the cause of diseases classified to other chapters)"
"Diagnoses - secondary ICD10 (B977 - B97.7 Papillomavirus as the cause of diseases classified to other chapters)"
"Diagnoses - secondary ICD10 (B980 - B98.0 Helicobacter pylori [H.pylori] as the cause of diseases classified to other chapters)"
"Diagnoses - secondary ICD10 (C443 - C44.3 Skin of other and unspecified parts of face)"
"Diagnoses - secondary ICD10 (C445 - C44.5 Skin of trunk)"
"Diagnoses - secondary ICD10 (C446 - C44.6 Skin of upper limb, including shoulder)"
"Diagnoses - secondary ICD10 (C504 - C50.4 Upper-outer quadrant of breast)"
"Diagnoses - secondary ICD10 (C509 - C50.9 Breast, unspecified)"
"Diagnoses - secondary ICD10 (C61 - C61 Malignant neoplasm of prostate)"
"Diagnoses - secondary ICD10 (C679 - C67.9 Bladder, unspecified)"
"Diagnoses - secondary ICD10 (C770 - C77.0 Lymph nodes of head, face and neck)"
"Diagnoses - secondary ICD10 (C772 - C77.2 Intra-abdominal lymph nodes)"
"Diagnoses - secondary ICD10 (C773 - C77.3 Axillary and upper limb lymph nodes)"
"Diagnoses - secondary ICD10 (C780 - C78.0 Secondary malignant neoplasm of lung)"
"Diagnoses - secondary ICD10 (C787 - C78.7 Secondary malignant neoplasm of liver)"
"Diagnoses - secondary ICD10 (C795 - C79.5 Secondary malignant neoplasm of bone and bone marrow)"
"Diagnoses - secondary ICD10 (C833 - C83.3 Large cell (diffuse))"
"Diagnoses - secondary ICD10 (C859 - C85.9 Non-Hodgkin's lymphoma, unspecified type)"
"Diagnoses - secondary ICD10 (C900 - C90.0 Multiple myeloma)"
"Diagnoses - secondary ICD10 (C911 - C91.1 Chronic lymphocytic leukaemia)"
"Diagnoses - secondary ICD10 (D051 - D05.1 Intraductal carcinoma in situ)"
"Diagnoses - secondary ICD10 (D120 - D12.0 Caecum)"
"Diagnoses - secondary ICD10 (D122 - D12.2 Ascending colon)"
"Diagnoses - secondary ICD10 (D123 - D12.3 Transverse colon)"
"Diagnoses - secondary ICD10 (D124 - D12.4 Descending colon)"
"Diagnoses - secondary ICD10 (D125 - D12.5 Sigmoid colon)"
"Diagnoses - secondary ICD10 (D126 - D12.6 Colon, unspecified)"
"Diagnoses - secondary ICD10 (D128 - D12.8 Rectum)"
"Diagnoses - secondary ICD10 (D131 - D13.1 Stomach)"
"Diagnoses - secondary ICD10 (D172 - D17.2 Benign lipomatous neoplasm of skin and subcutaneous tissue of limbs)"
"Diagnoses - secondary ICD10 (D176 - D17.6 Benign lipomatous neoplasm of spermatic cord)"
"Diagnoses - secondary ICD10 (D180 - D18.0 Haemangioma, any site)"
"Diagnoses - secondary ICD10 (D223 - D22.3 Melanocytic naevi of other and unspecified parts of face)"
"Diagnoses - secondary ICD10 (D225 - D22.5 Melanocytic naevi of trunk)"
"Diagnoses - secondary ICD10 (D250 - D25.0 Submucous leiomyoma of uterus)"
"Diagnoses - secondary ICD10 (D251 - D25.1 Intramural leiomyoma of uterus)"
"Diagnoses - secondary ICD10 (D252 - D25.2 Subserosal leiomyoma of uterus)"
"Diagnoses - secondary ICD10 (D259 - D25.9 Leiomyoma of uterus, unspecified)"
"Diagnoses - secondary ICD10 (D27 - D27 Benign neoplasm of ovary)"
"Diagnoses - secondary ICD10 (D472 - D47.2 Monoclonal gammopathy)"
"Diagnoses - secondary ICD10 (D500 - D50.0 Iron deficiency anaemia secondary to blood loss (chronic))"
"Diagnoses - secondary ICD10 (D508 - D50.8 Other iron deficiency anaemias)"
"Diagnoses - secondary ICD10 (D509 - D50.9 Iron deficiency anaemia, unspecified)"
"Diagnoses - secondary ICD10 (D510 - D51.0 Vitamin B12 deficiency anaemia due to intrinsic factor deficiency)"
"Diagnoses - secondary ICD10 (D649 - D64.9 Anaemia, unspecified)"
"Diagnoses - secondary ICD10 (D682 - D68.2 Hereditary deficiency of other clotting factors)"
"Diagnoses - secondary ICD10 (D696 - D69.6 Thrombocytopenia, unspecified)"
"Diagnoses - secondary ICD10 (D70 - D70 Agranulocytosis)"
"Diagnoses - secondary ICD10 (D860 - D86.0 Sarcoidosis of lung)"
"Diagnoses - secondary ICD10 (D869 - D86.9 Sarcoidosis, unspecified)"
"Diagnoses - secondary ICD10 (E039 - E03.9 Hypothyroidism, unspecified)"
"Diagnoses - secondary ICD10 (E049 - E04.9 Non-toxic goitre, unspecified)"
"Diagnoses - secondary ICD10 (E050 - E05.0 Thyrotoxicosis with diffuse goitre)"
"Diagnoses - secondary ICD10 (E059 - E05.9 Thyrotoxicosis, unspecified)"
"Diagnoses - secondary ICD10 (E109 - E10.9 Without complications)"
"Diagnoses - secondary ICD10 (E113 - E11.3 With ophthalmic complications)"
"Diagnoses - secondary ICD10 (E119 - E11.9 Without complications)"
"Diagnoses - secondary ICD10 (E149 - E14.9 Without complications)"
"Diagnoses - secondary ICD10 (E210 - E21.0 Primary hyperparathyroidism)"
"Diagnoses - secondary ICD10 (E213 - E21.3 Hyperparathyroidism, unspecified)"
"Diagnoses - secondary ICD10 (E282 - E28.2 Polycystic ovarian syndrome)"
"Diagnoses - secondary ICD10 (E538 - E53.8 Deficiency of other specified B group vitamins)"
"Diagnoses - secondary ICD10 (E559 - E55.9 Vitamin D deficiency, unspecified)"
"Diagnoses - secondary ICD10 (E668 - E66.8 Other obesity)"
"Diagnoses - secondary ICD10 (E669 - E66.9 Obesity, unspecified)"
"Diagnoses - secondary ICD10 (E780 - E78.0 Pure hypercholesterolaemia)"
"Diagnoses - secondary ICD10 (E785 - E78.5 Hyperlipidaemia, unspecified)"
"Diagnoses - secondary ICD10 (E804 - E80.4 Gilbert's syndrome)"
"Diagnoses - secondary ICD10 (E831 - E83.1 Disorders of iron metabolism)"
"Diagnoses - secondary ICD10 (E835 - E83.5 Disorders of calcium metabolism)"
"Diagnoses - secondary ICD10 (E86 - E86 Volume depletion)"
"Diagnoses - secondary ICD10 (E871 - E87.1 Hypo-osmolality and hyponatraemia)"
"Diagnoses - secondary ICD10 (E872 - E87.2 Acidosis)"
"Diagnoses - secondary ICD10 (E875 - E87.5 Hyperkalaemia)"
"Diagnoses - secondary ICD10 (E876 - E87.6 Hypokalaemia)"
"Diagnoses - secondary ICD10 (E890 - E89.0 Postprocedural hypothyroidism)"
"Diagnoses - secondary ICD10 (F100 - F10.0 Acute intoxication)"
"Diagnoses - secondary ICD10 (F101 - F10.1 Harmful use)"
"Diagnoses - secondary ICD10 (F102 - F10.2 Dependence syndrome)"
"Diagnoses - secondary ICD10 (F171 - F17.1 Harmful use)"
"Diagnoses - secondary ICD10 (F172 - F17.2 Dependence syndrome)"
"Diagnoses - secondary ICD10 (F319 - F31.9 Bipolar affective disorder, unspecified)"
"Diagnoses - secondary ICD10 (F329 - F32.9 Depressive episode, unspecified)"
"Diagnoses - secondary ICD10 (F402 - F40.2 Specific (isolated) phobias)"
"Diagnoses - secondary ICD10 (F410 - F41.0 Panic disorder [episodic paroxysmal anxiety])"
"Diagnoses - secondary ICD10 (F412 - F41.2 Mixed anxiety and depressive disorder)"
"Diagnoses - secondary ICD10 (F419 - F41.9 Anxiety disorder, unspecified)"
"Diagnoses - secondary ICD10 (G20 - G20 Parkinson's disease)"
"Diagnoses - secondary ICD10 (G35 - G35 Multiple sclerosis)"
"Diagnoses - secondary ICD10 (G409 - G40.9 Epilepsy, unspecified)"
"Diagnoses - secondary ICD10 (G439 - G43.9 Migraine, unspecified)"
"Diagnoses - secondary ICD10 (G473 - G47.3 Sleep apnoea)"
"Diagnoses - secondary ICD10 (G500 - G50.0 Trigeminal neuralgia)"
"Diagnoses - secondary ICD10 (G510 - G51.0 Bell's palsy)"
"Diagnoses - secondary ICD10 (G551 - G55.1 Nerve root and plexus compressions in intervertebral disk disorders)"
"Diagnoses - secondary ICD10 (G552 - G55.2 Nerve root and plexus compressions in spondylosis)"
"Diagnoses - secondary ICD10 (G560 - G56.0 Carpal tunnel syndrome)"
"Diagnoses - secondary ICD10 (G629 - G62.9 Polyneuropathy, unspecified)"
"Diagnoses - secondary ICD10 (G819 - G81.9 Hemiplegia, unspecified)"
"Diagnoses - secondary ICD10 (G933 - G93.3 Postviral fatigue syndrome)"
"Diagnoses - secondary ICD10 (G992 - G99.2 Myelopathy in diseases classified elsewhere)"
"Diagnoses - secondary ICD10 (H010 - H01.0 Blepharitis)"
"Diagnoses - secondary ICD10 (H024 - H02.4 Ptosis of eyelid)"
"Diagnoses - secondary ICD10 (H251 - H25.1 Senile nuclear cataract)"
"Diagnoses - secondary ICD10 (H269 - H26.9 Cataract, unspecified)"
"Diagnoses - secondary ICD10 (H353 - H35.3 Degeneration of macula and posterior pole)"
"Diagnoses - secondary ICD10 (H358 - H35.8 Other specified retinal disorders)"
"Diagnoses - secondary ICD10 (H360 - H36.0 Diabetic retinopathy)"
"Diagnoses - secondary ICD10 (H400 - H40.0 Glaucoma suspect)"
"Diagnoses - secondary ICD10 (H401 - H40.1 Primary open-angle glaucoma)"
"Diagnoses - secondary ICD10 (H402 - H40.2 Primary angle-closure glaucoma)"
"Diagnoses - secondary ICD10 (H409 - H40.9 Glaucoma, unspecified)"
"Diagnoses - secondary ICD10 (H438 - H43.8 Other disorders of vitreous body)"
"Diagnoses - secondary ICD10 (H521 - H52.1 Myopia)"
"Diagnoses - secondary ICD10 (H530 - H53.0 Amblyopia ex anopsia)"
"Diagnoses - secondary ICD10 (H531 - H53.1 Subjective visual disturbances)"
"Diagnoses - secondary ICD10 (H532 - H53.2 Diplopia)"
"Diagnoses - secondary ICD10 (H538 - H53.8 Other visual disturbances)"
"Diagnoses - secondary ICD10 (H539 - H53.9 Visual disturbance, unspecified)"
"Diagnoses - secondary ICD10 (H810 - H81.0 Meniere's disease)"
"Diagnoses - secondary ICD10 (H830 - H83.0 Labyrinthitis)"
"Diagnoses - secondary ICD10 (H919 - H91.9 Hearing loss, unspecified)"
"Diagnoses - secondary ICD10 (H931 - H93.1 Tinnitus)"
"Diagnoses - secondary ICD10 (I071 - I07.1 Tricuspid insufficiency)"
"Diagnoses - secondary ICD10 (I080 - I08.0 Disorders of both mitral and aortic valves)"
"Diagnoses - secondary ICD10 (I081 - I08.1 Disorders of both mitral and tricuspid valves)"
"Diagnoses - secondary ICD10 (I10 - I10 Essential (primary) hypertension)"
"Diagnoses - secondary ICD10 (I120 - I12.0 Hypertensive renal disease with renal failure)"
"Diagnoses - secondary ICD10 (I200 - I20.0 Unstable angina)"
"Diagnoses - secondary ICD10 (I208 - I20.8 Other forms of angina pectoris)"
"Diagnoses - secondary ICD10 (I209 - I20.9 Angina pectoris, unspecified)"
"Diagnoses - secondary ICD10 (I210 - I21.0 Acute transmural myocardial infarction of anterior wall)"
"Diagnoses - secondary ICD10 (I211 - I21.1 Acute transmural myocardial infarction of inferior wall)"
"Diagnoses - secondary ICD10 (I214 - I21.4 Acute subendocardial myocardial infarction)"
"Diagnoses - secondary ICD10 (I219 - I21.9 Acute myocardial infarction, unspecified)"
"Diagnoses - secondary ICD10 (I248 - I24.8 Other forms of acute ischaemic heart disease)"
"Diagnoses - secondary ICD10 (I249 - I24.9 Acute ischaemic heart disease, unspecified)"
"Diagnoses - secondary ICD10 (I251 - I25.1 Atherosclerotic heart disease)"
"Diagnoses - secondary ICD10 (I252 - I25.2 Old myocardial infarction)"
"Diagnoses - secondary ICD10 (I258 - I25.8 Other forms of chronic ischaemic heart disease)"
"Diagnoses - secondary ICD10 (I259 - I25.9 Chronic ischaemic heart disease, unspecified)"
"Diagnoses - secondary ICD10 (I269 - I26.9 Pulmonary embolism without mention of acute cor pulmonale)"
"Diagnoses - secondary ICD10 (I313 - I31.3 Pericardial effusion (noninflammatory))"
"Diagnoses - secondary ICD10 (I340 - I34.0 Mitral (valve) insufficiency)"
"Diagnoses - secondary ICD10 (I341 - I34.1 Mitral (valve) prolapse)"
"Diagnoses - secondary ICD10 (I350 - I35.0 Aortic (valve) stenosis)"
"Diagnoses - secondary ICD10 (I351 - I35.1 Aortic (valve) insufficiency)"
"Diagnoses - secondary ICD10 (I420 - I42.0 Dilated cardiomyopathy)"
"Diagnoses - secondary ICD10 (I429 - I42.9 Cardiomyopathy, unspecified)"
"Diagnoses - secondary ICD10 (I440 - I44.0 Atrioventricular block, first degree)"
"Diagnoses - secondary ICD10 (I447 - I44.7 Left bundle-branch block, unspecified)"
"Diagnoses - secondary ICD10 (I451 - I45.1 Other and unspecified right bundle-branch block)"
"Diagnoses - secondary ICD10 (I456 - I45.6 Preexcitation syndrome)"
"Diagnoses - secondary ICD10 (I460 - I46.0 Cardiac arrest with successful resuscitation)"
"Diagnoses - secondary ICD10 (I471 - I47.1 Supraventricular tachycardia)"
"Diagnoses - secondary ICD10 (I472 - I47.2 Ventricular tachycardia)"
"Diagnoses - secondary ICD10 (I48 - I48 Atrial fibrillation and flutter)"
"Diagnoses - secondary ICD10 (I480 - I48.0 Paroxysmal atrial fibrillation)"
"Diagnoses - secondary ICD10 (I490 - I49.0 Ventricular fibrillation and flutter)"
"Diagnoses - secondary ICD10 (I493 - I49.3 Ventricular premature depolarisation)"
"Diagnoses - secondary ICD10 (I494 - I49.4 Other and unspecified premature depolarisation)"
"Diagnoses - secondary ICD10 (I499 - I49.9 Cardiac arrhythmia, unspecified)"
"Diagnoses - secondary ICD10 (I500 - I50.0 Congestive heart failure)"
"Diagnoses - secondary ICD10 (I501 - I50.1 Left ventricular failure)"
"Diagnoses - secondary ICD10 (I509 - I50.9 Heart failure, unspecified)"
"Diagnoses - secondary ICD10 (I517 - I51.7 Cardiomegaly)"
"Diagnoses - secondary ICD10 (I518 - I51.8 Other ill-defined heart diseases)"
"Diagnoses - secondary ICD10 (I519 - I51.9 Heart disease, unspecified)"
"Diagnoses - secondary ICD10 (I652 - I65.2 Occlusion and stenosis of carotid artery)"
"Diagnoses - secondary ICD10 (I678 - I67.8 Other specified cerebrovascular diseases)"
"Diagnoses - secondary ICD10 (I679 - I67.9 Cerebrovascular disease, unspecified)"
"Diagnoses - secondary ICD10 (I694 - I69.4 Sequelae of stroke, not specified as haemorrhage or infarction)"
"Diagnoses - secondary ICD10 (I714 - I71.4 Abdominal aortic aneurysm, without mention of rupture)"
"Diagnoses - secondary ICD10 (I730 - I73.0 Raynaud's syndrome)"
"Diagnoses - secondary ICD10 (I739 - I73.9 Peripheral vascular disease, unspecified)"
"Diagnoses - secondary ICD10 (I781 - I78.1 Naevus, nonneoplastic)"
"Diagnoses - secondary ICD10 (I802 - I80.2 Phlebitis and thrombophlebitis of other deep vessels of lower extremities)"
"Diagnoses - secondary ICD10 (I839 - I83.9 Varicose veins of lower extremities without ulcer or inflammation)"
"Diagnoses - secondary ICD10 (I841 - I84.1 Internal haemorrhoids with other complications)"
"Diagnoses - secondary ICD10 (I842 - I84.2 Internal haemorrhoids without complication)"
"Diagnoses - secondary ICD10 (I845 - I84.5 External haemorrhoids without complication)"
"Diagnoses - secondary ICD10 (I846 - I84.6 Residual haemorrhoidal skin tags)"
"Diagnoses - secondary ICD10 (I848 - I84.8 Unspecified haemorrhoids with other complications)"
"Diagnoses - secondary ICD10 (I849 - I84.9 Unspecified haemorrhoids without complication)"
"Diagnoses - secondary ICD10 (I951 - I95.1 Orthostatic hypotension)"
"Diagnoses - secondary ICD10 (I959 - I95.9 Hypotension, unspecified)"
"Diagnoses - secondary ICD10 (J00 - J00 Acute nasopharyngitis [common cold])"
"Diagnoses - secondary ICD10 (J029 - J02.9 Acute pharyngitis, unspecified)"
"Diagnoses - secondary ICD10 (J069 - J06.9 Acute upper respiratory infection, unspecified)"
"Diagnoses - secondary ICD10 (J181 - J18.1 Lobar pneumonia, unspecified)"
"Diagnoses - secondary ICD10 (J189 - J18.9 Pneumonia, unspecified)"
"Diagnoses - secondary ICD10 (J22 - J22 Unspecified acute lower respiratory infection)"
"Diagnoses - secondary ICD10 (J301 - J30.1 Allergic rhinitis due to pollen)"
"Diagnoses - secondary ICD10 (J303 - J30.3 Other allergic rhinitis)"
"Diagnoses - secondary ICD10 (J304 - J30.4 Allergic rhinitis, unspecified)"
"Diagnoses - secondary ICD10 (J310 - J31.0 Chronic rhinitis)"
"Diagnoses - secondary ICD10 (J320 - J32.0 Chronic maxillary sinusitis)"
"Diagnoses - secondary ICD10 (J329 - J32.9 Chronic sinusitis, unspecified)"
"Diagnoses - secondary ICD10 (J330 - J33.0 Polyp of nasal cavity)"
"Diagnoses - secondary ICD10 (J339 - J33.9 Nasal polyp, unspecified)"
"Diagnoses - secondary ICD10 (J342 - J34.2 Deviated nasal septum)"
"Diagnoses - secondary ICD10 (J343 - J34.3 Hypertrophy of nasal turbinates)"
"Diagnoses - secondary ICD10 (J348 - J34.8 Other specified disorders of nose and nasal sinuses)"
"Diagnoses - secondary ICD10 (J40 - J40 Bronchitis, not specified as acute or chronic)"
"Diagnoses - secondary ICD10 (J439 - J43.9 Emphysema, unspecified)"
"Diagnoses - secondary ICD10 (J440 - J44.0 Chronic obstructive pulmonary disease with acute lower respiratory infection)"
"Diagnoses - secondary ICD10 (J448 - J44.8 Other specified chronic obstructive pulmonary disease)"
"Diagnoses - secondary ICD10 (J449 - J44.9 Chronic obstructive pulmonary disease, unspecified)"
"Diagnoses - secondary ICD10 (J450 - J45.0 Predominantly allergic asthma)"
"Diagnoses - secondary ICD10 (J459 - J45.9 Asthma, unspecified)"
"Diagnoses - secondary ICD10 (J47 - J47 Bronchiectasis)"
"Diagnoses - secondary ICD10 (J81 - J81 Pulmonary oedema)"
"Diagnoses - secondary ICD10 (J841 - J84.1 Other interstitial pulmonary diseases with fibrosis)"
"Diagnoses - secondary ICD10 (J90 - J90 Pleural effusion, not elsewhere classified)"
"Diagnoses - secondary ICD10 (J969 - J96.9 Respiratory failure, unspecified)"
"Diagnoses - secondary ICD10 (J981 - J98.1 Pulmonary collapse)"
"Diagnoses - secondary ICD10 (J984 - J98.4 Other disorders of lung)"
"Diagnoses - secondary ICD10 (K029 - K02.9 Dental caries, unspecified)"
"Diagnoses - secondary ICD10 (K047 - K04.7 Periapical abscess without sinus)"
"Diagnoses - secondary ICD10 (K088 - K08.8 Other specified disorders of teeth and supporting structures)"
"Diagnoses - secondary ICD10 (K20 - K20 Oesophagitis)"
"Diagnoses - secondary ICD10 (K210 - K21.0 Gastro-oesophageal reflux disease with oesophagitis)"
"Diagnoses - secondary ICD10 (K219 - K21.9 Gastro-oesophageal reflux disease without oesophagitis)"
"Diagnoses - secondary ICD10 (K221 - K22.1 Ulcer of oesophagus)"
"Diagnoses - secondary ICD10 (K222 - K22.2 Oesophageal obstruction)"
"Diagnoses - secondary ICD10 (K227 - K22.7 Barrett's oesophagus)"
"Diagnoses - secondary ICD10 (K228 - K22.8 Other specified diseases of oesophagus)"
"Diagnoses - secondary ICD10 (K229 - K22.9 Disease of oesophagus, unspecified)"
"Diagnoses - secondary ICD10 (K259 - K25.9 Unspecified as acute or chronic, without haemorrhage or perforation)"
"Diagnoses - secondary ICD10 (K269 - K26.9 Unspecified as acute or chronic, without haemorrhage or perforation)"
"Diagnoses - secondary ICD10 (K29 - K29 Gastritis and duodenitis)"
"Diagnoses - secondary ICD10 (K291 - K29.1 Other acute gastritis)"
"Diagnoses - secondary ICD10 (K295 - K29.5 Chronic gastritis, unspecified)"
"Diagnoses - secondary ICD10 (K296 - K29.6 Other gastritis)"
"Diagnoses - secondary ICD10 (K297 - K29.7 Gastritis, unspecified)"
"Diagnoses - secondary ICD10 (K298 - K29.8 Duodenitis)"
"Diagnoses - secondary ICD10 (K30 - K30 Dyspepsia)"
"Diagnoses - secondary ICD10 (K317 - K31.7 Polyp of stomach and duodenum)"
"Diagnoses - secondary ICD10 (K318 - K31.8 Other specified diseases of stomach and duodenum)"
"Diagnoses - secondary ICD10 (K319 - K31.9 Disease of stomach and duodenum, unspecified)"
"Diagnoses - secondary ICD10 (K409 - K40.9 Unilateral or unspecified inguinal hernia, without obstruction or gangrene)"
"Diagnoses - secondary ICD10 (K429 - K42.9 Umbilical hernia without obstruction or gangrene)"
"Diagnoses - secondary ICD10 (K439 - K43.9 Ventral hernia without obstruction or gangrene)"
"Diagnoses - secondary ICD10 (K449 - K44.9 Diaphragmatic hernia without obstruction or gangrene)"
"Diagnoses - secondary ICD10 (K509 - K50.9 Crohn's disease, unspecified)"
"Diagnoses - secondary ICD10 (K519 - K51.9 Ulcerative colitis, unspecified)"
"Diagnoses - secondary ICD10 (K529 - K52.9 Non-infective gastro-enteritis and colitis, unspecified)"
"Diagnoses - secondary ICD10 (K552 - K55.2 Angiodysplasia of colon)"
"Diagnoses - secondary ICD10 (K562 - K56.2 Volvulus)"
"Diagnoses - secondary ICD10 (K566 - K56.6 Other and unspecified intestinal obstruction)"
"Diagnoses - secondary ICD10 (K571 - K57.1 Diverticular disease of small intestine without perforation or abscess)"
"Diagnoses - secondary ICD10 (K573 - K57.3 Diverticular disease of large intestine without perforation or abscess)"
"Diagnoses - secondary ICD10 (K579 - K57.9 Diverticular disease of intestine, part unspecified, without perforation or abscess)"
"Diagnoses - secondary ICD10 (K580 - K58.0 Irritable bowel syndrome with diarrhoea)"
"Diagnoses - secondary ICD10 (K589 - K58.9 Irritable bowel syndrome without diarrhoea)"
"Diagnoses - secondary ICD10 (K590 - K59.0 Constipation)"
"Diagnoses - secondary ICD10 (K602 - K60.2 Anal fissure, unspecified)"
"Diagnoses - secondary ICD10 (K603 - K60.3 Anal fistula)"
"Diagnoses - secondary ICD10 (K620 - K62.0 Anal polyp)"
"Diagnoses - secondary ICD10 (K621 - K62.1 Rectal polyp)"
"Diagnoses - secondary ICD10 (K623 - K62.3 Rectal prolapse)"
"Diagnoses - secondary ICD10 (K625 - K62.5 Haemorrhage of anus and rectum)"
"Diagnoses - secondary ICD10 (K626 - K62.6 Ulcer of anus and rectum)"
"Diagnoses - secondary ICD10 (K628 - K62.8 Other specified diseases of anus and rectum)"
"Diagnoses - secondary ICD10 (K633 - K63.3 Ulcer of intestine)"
"Diagnoses - secondary ICD10 (K635 - K63.5 Polyp of colon)"
"Diagnoses - secondary ICD10 (K638 - K63.8 Other specified diseases of intestine)"
"Diagnoses - secondary ICD10 (K639 - K63.9 Disease of intestine, unspecified)"
"Diagnoses - secondary ICD10 (K640 - K64.0 First degree haemorrhoids)"
"Diagnoses - secondary ICD10 (K641 - K64.1 Second degree haemorrhoids)"
"Diagnoses - secondary ICD10 (K644 - K64.4 Residual haemorrhoidal skin tags)"
"Diagnoses - secondary ICD10 (K649 - K64.9 Haemorrhoids,  unspecified)"
"Diagnoses - secondary ICD10 (K660 - K66.0 Peritoneal adhesions)"
"Diagnoses - secondary ICD10 (K760 - K76.0 Fatty (change of) liver, not elsewhere classified)"
"Diagnoses - secondary ICD10 (K766 - K76.6 Portal hypertension)"
"Diagnoses - secondary ICD10 (K768 - K76.8 Other specified diseases of liver)"
"Diagnoses - secondary ICD10 (K769 - K76.9 Liver disease, unspecified)"
"Diagnoses - secondary ICD10 (K802 - K80.2 Calculus of gallbladder without cholecystitis)"
"Diagnoses - secondary ICD10 (K805 - K80.5 Calculus of bile duct without cholangitis or cholecystitis)"
"Diagnoses - secondary ICD10 (K824 - K82.4 Cholesterolosis of gallbladder)"
"Diagnoses - secondary ICD10 (K828 - K82.8 Other specified diseases of gallbladder)"
"Diagnoses - secondary ICD10 (K831 - K83.1 Obstruction of bile duct)"
"Diagnoses - secondary ICD10 (K900 - K90.0 Coeliac disease)"
"Diagnoses - secondary ICD10 (K920 - K92.0 Haematemesis)"
"Diagnoses - secondary ICD10 (K921 - K92.1 Melaena)"
"Diagnoses - secondary ICD10 (K922 - K92.2 Gastro-intestinal haemorrhage, unspecified)"
"Diagnoses - secondary ICD10 (L031 - L03.1 Cellulitis of other parts of limb)"
"Diagnoses - secondary ICD10 (L089 - L08.9 Local infection of skin and subcutaneous tissue, unspecified)"
"Diagnoses - secondary ICD10 (L270 - L27.0 Generalised skin eruption due to drugs and medicaments)"
"Diagnoses - secondary ICD10 (L290 - L29.0 Pruritus ani)"
"Diagnoses - secondary ICD10 (L309 - L30.9 Dermatitis, unspecified)"
"Diagnoses - secondary ICD10 (L405 - L40.5 Arthropathic psoriasis)"
"Diagnoses - secondary ICD10 (L409 - L40.9 Psoriasis, unspecified)"
"Diagnoses - secondary ICD10 (L539 - L53.9 Erythematous condition, unspecified)"
"Diagnoses - secondary ICD10 (L570 - L57.0 Actinic keratosis)"
"Diagnoses - secondary ICD10 (L719 - L71.9 Rosacea, unspecified)"
"Diagnoses - secondary ICD10 (L721 - L72.1 Trichilemmal cyst)"
"Diagnoses - secondary ICD10 (L814 - L81.4 Other melanin hyperpigmentation)"
"Diagnoses - secondary ICD10 (L82 - L82 Seborrhoeic keratosis)"
"Diagnoses - secondary ICD10 (L905 - L90.5 Scar conditions and fibrosis of skin)"
"Diagnoses - secondary ICD10 (L918 - L91.8 Other hypertrophic disorders of skin)"
"Diagnoses - secondary ICD10 (L988 - L98.8 Other specified disorders of skin and subcutaneous tissue)"
"Diagnoses - secondary ICD10 (L989 - L98.9 Disorder of skin and subcutaneous tissue, unspecified)"
"Diagnoses - secondary ICD10 (M069 - M06.9 Rheumatoid arthritis, unspecified)"
"Diagnoses - secondary ICD10 (M0690 - M06.90 Rheumatoid arthritis, unspecified (Multiple sites))"
"Diagnoses - secondary ICD10 (M0699 - M06.99 Rheumatoid arthritis, unspecified (Site unspecified))"
"Diagnoses - secondary ICD10 (M073 - M07.3 Other psoriatic arthropathies)"
"Diagnoses - secondary ICD10 (M0739 - M07.39 Other psoriatic arthropathies (Site unspecified))"
"Diagnoses - secondary ICD10 (M109 - M10.9 Gout, unspecified)"
"Diagnoses - secondary ICD10 (M1099 - M10.99 Gout, unspecified (Site unspecified))"
"Diagnoses - secondary ICD10 (M130 - M13.0 Polyarthritis, unspecified)"
"Diagnoses - secondary ICD10 (M139 - M13.9 Arthritis, unspecified)"
"Diagnoses - secondary ICD10 (M1390 - M13.90 Arthritis, unspecified (Multiple sites))"
"Diagnoses - secondary ICD10 (M1391 - M13.91 Arthritis, unspecified (Shoulder region))"
"Diagnoses - secondary ICD10 (M1394 - M13.94 Arthritis, unspecified (Hand))"
"Diagnoses - secondary ICD10 (M1396 - M13.96 Arthritis, unspecified (Lower leg))"
"Diagnoses - secondary ICD10 (M1397 - M13.97 Arthritis, unspecified (Ankle and foot))"
"Diagnoses - secondary ICD10 (M1399 - M13.99 Arthritis, unspecified (Site unspecified))"
"Diagnoses - secondary ICD10 (M159 - M15.9 Polyarthrosis, unspecified)"
"Diagnoses - secondary ICD10 (M169 - M16.9 Coxarthrosis, unspecified)"
"Diagnoses - secondary ICD10 (M170 - M17.0 Primary gonarthrosis, bilateral)"
"Diagnoses - secondary ICD10 (M171 - M17.1 Other primary gonarthrosis)"
"Diagnoses - secondary ICD10 (M179 - M17.9 Gonarthrosis, unspecified)"
"Diagnoses - secondary ICD10 (M199 - M19.9 Arthrosis, unspecified)"
"Diagnoses - secondary ICD10 (M1990 - M19.90 Arthrosis, unspecified (Multiple sites))"
"Diagnoses - secondary ICD10 (M1991 - M19.91 Arthrosis, unspecified (Shoulder region))"
"Diagnoses - secondary ICD10 (M1994 - M19.94 Arthrosis, unspecified (Hand))"
"Diagnoses - secondary ICD10 (M1997 - M19.97 Arthrosis, unspecified (Ankle and foot))"
"Diagnoses - secondary ICD10 (M1999 - M19.99 Arthrosis, unspecified (Site unspecified))"
"Diagnoses - secondary ICD10 (M201 - M20.1 Hallux valgus (acquired))"
"Diagnoses - secondary ICD10 (M202 - M20.2 Hallux rigidus)"
"Diagnoses - secondary ICD10 (M204 - M20.4 Other hammer toe(s) (acquired))"
"Diagnoses - secondary ICD10 (M205 - M20.5 Other deformities of toe(s) (acquired))"
"Diagnoses - secondary ICD10 (M2323 - M23.23 Derangement of meniscus due to old tear or injury (Medial collateral ligament or Other and unspecified medial meniscus))"
"Diagnoses - secondary ICD10 (M2333 - M23.33 Other meniscus derangements (Medial collateral ligament or Other and unspecified medial meniscus))"
"Diagnoses - secondary ICD10 (M2336 - M23.36 Other meniscus derangements (Other and unspecified lateral meniscus))"
"Diagnoses - secondary ICD10 (M234 - M23.4 Loose body in knee)"
"Diagnoses - secondary ICD10 (M238 - M23.8 Other internal derangements of knee)"
"Diagnoses - secondary ICD10 (M2381 - M23.81 Other internal derangements of knee (Anterior cruciate ligament or Anterior horn of medial meniscus))"
"Diagnoses - secondary ICD10 (M2389 - M23.89 Other internal derangements of knee (Unspecified ligament or Unspecified meniscus))"
"Diagnoses - secondary ICD10 (M2416 - M24.16 Other articular cartilage disorders (Lower leg))"
"Diagnoses - secondary ICD10 (M255 - M25.5 Pain in joint)"
"Diagnoses - secondary ICD10 (M2551 - M25.51 Pain in joint (Shoulder region))"
"Diagnoses - secondary ICD10 (M2555 - M25.55 Pain in joint (Pelvic region and thigh))"
"Diagnoses - secondary ICD10 (M257 - M25.7 Osteophyte)"
"Diagnoses - secondary ICD10 (M2576 - M25.76 Osteophyte (Lower leg))"
"Diagnoses - secondary ICD10 (M2577 - M25.77 Osteophyte (Ankle and foot))"
"Diagnoses - secondary ICD10 (M2578 - M25.78 Osteophyte (Other))"
"Diagnoses - secondary ICD10 (M350 - M35.0 Sicca syndrome [Sjogren])"
"Diagnoses - secondary ICD10 (M353 - M35.3 Polymyalgia rheumatica)"
"Diagnoses - secondary ICD10 (M419 - M41.9 Scoliosis, unspecified)"
"Diagnoses - secondary ICD10 (M4316 - M43.16 Spondylolisthesis (Lumbar region))"
"Diagnoses - secondary ICD10 (M4692 - M46.92 Inflammatory spondylopathy, unspecified (Cervical region))"
"Diagnoses - secondary ICD10 (M478 - M47.8 Other spondylosis)"
"Diagnoses - secondary ICD10 (M4782 - M47.82 Other spondylosis (Cervical region))"
"Diagnoses - secondary ICD10 (M4786 - M47.86 Other spondylosis (Lumbar region))"
"Diagnoses - secondary ICD10 (M4787 - M47.87 Other spondylosis (Lumbosacral region))"
"Diagnoses - secondary ICD10 (M479 - M47.9 Spondylosis, unspecified)"
"Diagnoses - secondary ICD10 (M4792 - M47.92 Spondylosis, unspecified (Cervical region))"
"Diagnoses - secondary ICD10 (M4799 - M47.99 Spondylosis, unspecified (Site unspecified))"
"Diagnoses - secondary ICD10 (M480 - M48.0 Spinal stenosis)"
"Diagnoses - secondary ICD10 (M4802 - M48.02 Spinal stenosis (Cervical region))"
"Diagnoses - secondary ICD10 (M4806 - M48.06 Spinal stenosis (Lumbar region))"
"Diagnoses - secondary ICD10 (M511 - M51.1 Lumbar and other intervertebral disk disorders with radiculopathy)"
"Diagnoses - secondary ICD10 (M512 - M51.2 Other specified intervertebral disk displacement)"
"Diagnoses - secondary ICD10 (M513 - M51.3 Other specified intervertebral disk degeneration)"
"Diagnoses - secondary ICD10 (M542 - M54.2 Cervicalgia)"
"Diagnoses - secondary ICD10 (M5422 - M54.22 Cervicalgia (Cervical region))"
"Diagnoses - secondary ICD10 (M543 - M54.3 Sciatica)"
"Diagnoses - secondary ICD10 (M5439 - M54.39 Sciatica (Site unspecified))"
"Diagnoses - secondary ICD10 (M545 - M54.5 Low back pain)"
"Diagnoses - secondary ICD10 (M5456 - M54.56 Low back pain (Lumbar region))"
"Diagnoses - secondary ICD10 (M5459 - M54.59 Low back pain (Site unspecified))"
"Diagnoses - secondary ICD10 (M549 - M54.9 Dorsalgia, unspecified)"
"Diagnoses - secondary ICD10 (M5499 - M54.99 Dorsalgia, unspecified (Site unspecified))"
"Diagnoses - secondary ICD10 (M659 - M65.9 Synovitis and tenosynovitis, unspecified)"
"Diagnoses - secondary ICD10 (M6591 - M65.91 Synovitis and tenosynovitis, unspecified (Shoulder region))"
"Diagnoses - secondary ICD10 (M6596 - M65.96 Synovitis and tenosynovitis, unspecified (Lower leg))"
"Diagnoses - secondary ICD10 (M674 - M67.4 Ganglion)"
"Diagnoses - secondary ICD10 (M678 - M67.8 Other specified disorders of synovium and tendon)"
"Diagnoses - secondary ICD10 (M750 - M75.0 Adhesive capsulitis of shoulder)"
"Diagnoses - secondary ICD10 (M751 - M75.1 Rotator cuff syndrome)"
"Diagnoses - secondary ICD10 (M752 - M75.2 Bicipital tendinitis)"
"Diagnoses - secondary ICD10 (M754 - M75.4 Impingement syndrome of shoulder)"
"Diagnoses - secondary ICD10 (M755 - M75.5 Bursitis of shoulder)"
"Diagnoses - secondary ICD10 (M758 - M75.8 Other shoulder lesions)"
"Diagnoses - secondary ICD10 (M790 - M79.0 Rheumatism, unspecified)"
"Diagnoses - secondary ICD10 (M7909 - M79.09 Rheumatism, unspecified (Site unspecified))"
"Diagnoses - secondary ICD10 (M796 - M79.6 Pain in limb)"
"Diagnoses - secondary ICD10 (M7962 - M79.62 Pain in limb (Upper arm))"
"Diagnoses - secondary ICD10 (M7965 - M79.65 Pain in limb (Pelvic region and thigh))"
"Diagnoses - secondary ICD10 (M7966 - M79.66 Pain in limb (Lower leg))"
"Diagnoses - secondary ICD10 (M797 - M79.7 Fibromyalgia)"
"Diagnoses - secondary ICD10 (M7979 - M79.79 Fibromyalgia (Site unspecified))"
"Diagnoses - secondary ICD10 (M7986 - M79.86 Other specified soft tissue disorders (Lower leg))"
"Diagnoses - secondary ICD10 (M819 - M81.9 Osteoporosis, unspecified)"
"Diagnoses - secondary ICD10 (M8199 - M81.99 Osteoporosis, unspecified (Site unspecified))"
"Diagnoses - secondary ICD10 (M858 - M85.8 Other specified disorders of bone density and structure)"
"Diagnoses - secondary ICD10 (M8589 - M85.89 Other specified disorders of bone density and structure (Site unspecified))"
"Diagnoses - secondary ICD10 (M9486 - M94.86 Other specified disorders of cartilage (Lower leg))"
"Diagnoses - secondary ICD10 (N039 - N03.9 Unspecified)"
"Diagnoses - secondary ICD10 (N133 - N13.3 Other and unspecified hydronephrosis)"
"Diagnoses - secondary ICD10 (N179 - N17.9 Acute renal failure, unspecified)"
"Diagnoses - secondary ICD10 (N182 - N18.2 Chronic kidney disease, stage 2)"
"Diagnoses - secondary ICD10 (N183 - N18.3 Chronic kidney disease, stage 3)"
"Diagnoses - secondary ICD10 (N189 - N18.9 Chronic renal failure, unspecified)"
"Diagnoses - secondary ICD10 (N19 - N19 Unspecified renal failure)"
"Diagnoses - secondary ICD10 (N200 - N20.0 Calculus of kidney)"
"Diagnoses - secondary ICD10 (N201 - N20.1 Calculus of ureter)"
"Diagnoses - secondary ICD10 (N210 - N21.0 Calculus in bladder)"
"Diagnoses - secondary ICD10 (N23 - N23 Unspecified renal colic)"
"Diagnoses - secondary ICD10 (N281 - N28.1 Cyst of kidney, acquired)"
"Diagnoses - secondary ICD10 (N288 - N28.8 Other specified disorders of kidney and ureter)"
"Diagnoses - secondary ICD10 (N308 - N30.8 Other cystitis)"
"Diagnoses - secondary ICD10 (N309 - N30.9 Cystitis, unspecified)"
"Diagnoses - secondary ICD10 (N320 - N32.0 Bladder-neck obstruction)"
"Diagnoses - secondary ICD10 (N323 - N32.3 Diverticulum of bladder)"
"Diagnoses - secondary ICD10 (N328 - N32.8 Other specified disorders of bladder)"
"Diagnoses - secondary ICD10 (N359 - N35.9 Urethral stricture, unspecified)"
"Diagnoses - secondary ICD10 (N390 - N39.0 Urinary tract infection, site not specified)"
"Diagnoses - secondary ICD10 (N393 - N39.3 Stress incontinence)"
"Diagnoses - secondary ICD10 (N394 - N39.4 Other specified urinary incontinence)"
"Diagnoses - secondary ICD10 (N40 - N40 Hyperplasia of prostate)"
"Diagnoses - secondary ICD10 (N411 - N41.1 Chronic prostatitis)"
"Diagnoses - secondary ICD10 (N419 - N41.9 Inflammatory disease of prostate, unspecified)"
"Diagnoses - secondary ICD10 (N428 - N42.8 Other specified disorders of prostate)"
"Diagnoses - secondary ICD10 (N433 - N43.3 Hydrocele, unspecified)"
"Diagnoses - secondary ICD10 (N47 - N47 Redundant prepuce, phimosis and paraphimosis)"
"Diagnoses - secondary ICD10 (N501 - N50.1 Vascular disorders of male genital organs)"
"Diagnoses - secondary ICD10 (N508 - N50.8 Other specified disorders of male genital organs)"
"Diagnoses - secondary ICD10 (N701 - N70.1 Chronic salpingitis and oophoritis)"
"Diagnoses - secondary ICD10 (N72 - N72 Inflammatory disease of cervix uteri)"
"Diagnoses - secondary ICD10 (N736 - N73.6 Female pelvic peritoneal adhesions)"
"Diagnoses - secondary ICD10 (N771 - N77.1 Vaginitis, vulvitis and vulvovaginitis in infectious and parasitic diseases classified elsewhere)"
"Diagnoses - secondary ICD10 (N800 - N80.0 Endometriosis of uterus)"
"Diagnoses - secondary ICD10 (N801 - N80.1 Endometriosis of ovary)"
"Diagnoses - secondary ICD10 (N802 - N80.2 Endometriosis of Fallopian tube)"
"Diagnoses - secondary ICD10 (N803 - N80.3 Endometriosis of pelvic peritoneum)"
"Diagnoses - secondary ICD10 (N809 - N80.9 Endometriosis, unspecified)"
"Diagnoses - secondary ICD10 (N811 - N81.1 Cystocele)"
"Diagnoses - secondary ICD10 (N812 - N81.2 Incomplete uterovaginal prolapse)"
"Diagnoses - secondary ICD10 (N814 - N81.4 Uterovaginal prolapse, unspecified)"
"Diagnoses - secondary ICD10 (N815 - N81.5 Vaginal enterocele)"
"Diagnoses - secondary ICD10 (N816 - N81.6 Rectocele)"
"Diagnoses - secondary ICD10 (N830 - N83.0 Follicular cyst of ovary)"
"Diagnoses - secondary ICD10 (N831 - N83.1 Corpus luteum cyst)"
"Diagnoses - secondary ICD10 (N832 - N83.2 Other and unspecified ovarian cysts)"
"Diagnoses - secondary ICD10 (N838 - N83.8 Other noninflammatory disorders of ovary, Fallopian tube and broad ligament)"
"Diagnoses - secondary ICD10 (N840 - N84.0 Polyp of corpus uteri)"
"Diagnoses - secondary ICD10 (N841 - N84.1 Polyp of cervix uteri)"
"Diagnoses - secondary ICD10 (N850 - N85.0 Endometrial glandular hyperplasia)"
"Diagnoses - secondary ICD10 (N852 - N85.2 Hypertrophy of uterus)"
"Diagnoses - secondary ICD10 (N854 - N85.4 Malposition of uterus)"
"Diagnoses - secondary ICD10 (N858 - N85.8 Other specified noninflammatory disorders of uterus)"
"Diagnoses - secondary ICD10 (N86 - N86 Erosion and ectropion of cervix uteri)"
"Diagnoses - secondary ICD10 (N879 - N87.9 Dysplasia of cervix uteri, unspecified)"
"Diagnoses - secondary ICD10 (N882 - N88.2 Stricture and stenosis of cervix uteri)"
"Diagnoses - secondary ICD10 (N888 - N88.8 Other specified noninflammatory disorders of cervix uteri)"
"Diagnoses - secondary ICD10 (N898 - N89.8 Other specified noninflammatory disorders of vagina)"
"Diagnoses - secondary ICD10 (N905 - N90.5 Atrophy of vulva)"
"Diagnoses - secondary ICD10 (N920 - N92.0 Excessive and frequent menstruation with regular cycle)"
"Diagnoses - secondary ICD10 (N921 - N92.1 Excessive and frequent menstruation with irregular cycle)"
"Diagnoses - secondary ICD10 (N923 - N92.3 Ovulation bleeding)"
"Diagnoses - secondary ICD10 (N926 - N92.6 Irregular menstruation, unspecified)"
"Diagnoses - secondary ICD10 (N930 - N93.0 Postcoital and contact bleeding)"
"Diagnoses - secondary ICD10 (N938 - N93.8 Other specified abnormal uterine and vaginal bleeding)"
"Diagnoses - secondary ICD10 (N939 - N93.9 Abnormal uterine and vaginal bleeding, unspecified)"
"Diagnoses - secondary ICD10 (N941 - N94.1 Dyspareunia)"
"Diagnoses - secondary ICD10 (N946 - N94.6 Dysmenorrhoea, unspecified)"
"Diagnoses - secondary ICD10 (N948 - N94.8 Other specified conditions associated with female genital organs and menstrual cycle)"
"Diagnoses - secondary ICD10 (N950 - N95.0 Postmenopausal bleeding)"
"Diagnoses - secondary ICD10 (N952 - N95.2 Postmenopausal atrophic vaginitis)"
"Diagnoses - secondary ICD10 (N958 - N95.8 Other specified menopausal and perimenopausal disorders)"
"Diagnoses - secondary ICD10 (O13 - O13 Gestational [pregnancy-induced] hypertension without significant proteinuria)"
"Diagnoses - secondary ICD10 (O16 - O16 Unspecified maternal hypertension)"
"Diagnoses - secondary ICD10 (O268 - O26.8 Other specified pregnancy-related conditions)"
"Diagnoses - secondary ICD10 (O300 - O30.0 Twin pregnancy)"
"Diagnoses - secondary ICD10 (O342 - O34.2 Maternal care due to uterine scar from previous surgery)"
"Diagnoses - secondary ICD10 (O360 - O36.0 Maternal care for rhesus isoimmunisation)"
"Diagnoses - secondary ICD10 (O365 - O36.5 Maternal care for poor foetal growth)"
"Diagnoses - secondary ICD10 (O420 - O42.0 Premature rupture of membranes, onset of labour within 24 hours)"
"Diagnoses - secondary ICD10 (O469 - O46.9 Antepartum haemorrhage, unspecified)"
"Diagnoses - secondary ICD10 (O48 - O48 Prolonged pregnancy)"
"Diagnoses - secondary ICD10 (O60 - O60 Preterm delivery)"
"Diagnoses - secondary ICD10 (O630 - O63.0 Prolonged first stage (of labour))"
"Diagnoses - secondary ICD10 (O631 - O63.1 Prolonged second stage (of labour))"
"Diagnoses - secondary ICD10 (O640 - O64.0 Obstructed labour due to incomplete rotation of foetal head)"
"Diagnoses - secondary ICD10 (O665 - O66.5 Failed application of vacuum extractor and forceps, unspecified)"
"Diagnoses - secondary ICD10 (O680 - O68.0 Labour and delivery complicated by foetal heart rate anomaly)"
"Diagnoses - secondary ICD10 (O681 - O68.1 Labour and delivery complicated by meconium in amniotic fluid)"
"Diagnoses - secondary ICD10 (O688 - O68.8 Labour and delivery complicated by other evidence of foetal stress)"
"Diagnoses - secondary ICD10 (O691 - O69.1 Labour and delivery complicated by cord around neck, with compression)"
"Diagnoses - secondary ICD10 (O692 - O69.2 Labour and delivery complicated by other cord entanglement)"
"Diagnoses - secondary ICD10 (O700 - O70.0 First degree perineal laceration during delivery)"
"Diagnoses - secondary ICD10 (O701 - O70.1 Second degree perineal laceration during delivery)"
"Diagnoses - secondary ICD10 (O721 - O72.1 Other immediate postpartum haemorrhage)"
"Diagnoses - secondary ICD10 (O756 - O75.6 Delayed delivery after spontaneous or unspecified rupture of membranes)"
"Diagnoses - secondary ICD10 (O757 - O75.7 Vaginal delivery following previous Caesarean section)"
"Diagnoses - secondary ICD10 (O990 - O99.0 Anaemia complicating pregnancy, childbirth and the puerperium)"
"Diagnoses - secondary ICD10 (O998 - O99.8 Other specified diseases and conditions complicating pregnancy, childbirth and the puerperium)"
"Diagnoses - secondary ICD10 (R000 - R00.0 Tachycardia, unspecified)"
"Diagnoses - secondary ICD10 (R001 - R00.1 Bradycardia, unspecified)"
"Diagnoses - secondary ICD10 (R002 - R00.2 Palpitations)"
"Diagnoses - secondary ICD10 (R011 - R01.1 Cardiac murmur, unspecified)"
"Diagnoses - secondary ICD10 (R030 - R03.0 Elevated blood-pressure reading, without diagnosis of hypertension)"
"Diagnoses - secondary ICD10 (R031 - R03.1 Nonspecific low blood-pressure reading)"
"Diagnoses - secondary ICD10 (R040 - R04.0 Epistaxis)"
"Diagnoses - secondary ICD10 (R042 - R04.2 Haemoptysis)"
"Diagnoses - secondary ICD10 (R05 - R05 Cough)"
"Diagnoses - secondary ICD10 (R060 - R06.0 Dyspnoea)"
"Diagnoses - secondary ICD10 (R065 - R06.5 Mouth breathing)"
"Diagnoses - secondary ICD10 (R068 - R06.8 Other and unspecified abnormalities of breathing)"
"Diagnoses - secondary ICD10 (R072 - R07.2 Precordial pain)"
"Diagnoses - secondary ICD10 (R073 - R07.3 Other chest pain)"
"Diagnoses - secondary ICD10 (R074 - R07.4 Chest pain, unspecified)"
"Diagnoses - secondary ICD10 (R101 - R10.1 Pain localised to upper abdomen)"
"Diagnoses - secondary ICD10 (R102 - R10.2 Pelvic and perineal pain)"
"Diagnoses - secondary ICD10 (R103 - R10.3 Pain localised to other parts of lower abdomen)"
"Diagnoses - secondary ICD10 (R104 - R10.4 Other and unspecified abdominal pain)"
"Diagnoses - secondary ICD10 (R11 - R11 Nausea and vomiting)"
"Diagnoses - secondary ICD10 (R12 - R12 Heartburn)"
"Diagnoses - secondary ICD10 (R13 - R13 Dysphagia)"
"Diagnoses - secondary ICD10 (R14 - R14 Flatulence and related conditions)"
"Diagnoses - secondary ICD10 (R15 - R15 Faecal incontinence)"
"Diagnoses - secondary ICD10 (R161 - R16.1 Splenomegaly, not elsewhere classified)"
"Diagnoses - secondary ICD10 (R17 - R17 Unspecified jaundice)"
"Diagnoses - secondary ICD10 (R18 - R18 Ascites)"
"Diagnoses - secondary ICD10 (R190 - R19.0 Intra-abdominal and pelvic swelling, mass and lump)"
"Diagnoses - secondary ICD10 (R194 - R19.4 Change in bowel habit)"
"Diagnoses - secondary ICD10 (R195 - R19.5 Other fecal abnormalities)"
"Diagnoses - secondary ICD10 (R198 - R19.8 Other specified symptoms and signs involving the digestive system and abdomen)"
"Diagnoses - secondary ICD10 (R202 - R20.2 Paraesthesia of skin)"
"Diagnoses - secondary ICD10 (R208 - R20.8 Other and unspecified disturbances of skin sensation)"
"Diagnoses - secondary ICD10 (R21 - R21 Rash and other nonspecific skin eruption)"
"Diagnoses - secondary ICD10 (R268 - R26.8 Other and unspecified abnormalities of gait and mobility)"
"Diagnoses - secondary ICD10 (R296 - R29.6 Tendency to fall, not elsewhere classified)"
"Diagnoses - secondary ICD10 (R298 - R29.8 Other and unspecified symptoms and signs involving the nervous and musculoskeletal systems)"
"Diagnoses - secondary ICD10 (R300 - R30.0 Dysuria)"
"Diagnoses - secondary ICD10 (R31 - R31 Unspecified haematuria)"
"Diagnoses - secondary ICD10 (R32 - R32 Unspecified urinary incontinence)"
"Diagnoses - secondary ICD10 (R33 - R33 Retention of urine)"
"Diagnoses - secondary ICD10 (R35 - R35 Polyuria)"
"Diagnoses - secondary ICD10 (R391 - R39.1 Other difficulties with micturition)"
"Diagnoses - secondary ICD10 (R398 - R39.8 Other and unspecified symptoms and signs involving the urinary system)"
"Diagnoses - secondary ICD10 (R410 - R41.0 Disorientation, unspecified)"
"Diagnoses - secondary ICD10 (R413 - R41.3 Other amnesia)"
"Diagnoses - secondary ICD10 (R418 - R41.8 Other and unspecified symptoms and signs involving cognitive functions and awareness)"
"Diagnoses - secondary ICD10 (R42 - R42 Dizziness and giddiness)"
"Diagnoses - secondary ICD10 (R470 - R47.0 Dysphasia and aphasia)"
"Diagnoses - secondary ICD10 (R478 - R47.8 Other and unspecified speech disturbances)"
"Diagnoses - secondary ICD10 (R490 - R49.0 Dysphonia)"
"Diagnoses - secondary ICD10 (R509 - R50.9 Fever, unspecified)"
"Diagnoses - secondary ICD10 (R51 - R51 Headache)"
"Diagnoses - secondary ICD10 (R521 - R52.1 Chronic intractable pain)"
"Diagnoses - secondary ICD10 (R522 - R52.2 Other chronic pain)"
"Diagnoses - secondary ICD10 (R53 - R53 Malaise and fatigue)"
"Diagnoses - secondary ICD10 (R55 - R55 Syncope and collapse)"
"Diagnoses - secondary ICD10 (R568 - R56.8 Other and unspecified convulsions)"
"Diagnoses - secondary ICD10 (R590 - R59.0 Localised enlarged lymph nodes)"
"Diagnoses - secondary ICD10 (R600 - R60.0 Localised oedema)"
"Diagnoses - secondary ICD10 (R619 - R61.9 Hyperhidrosis, unspecified)"
"Diagnoses - secondary ICD10 (R630 - R63.0 Anorexia)"
"Diagnoses - secondary ICD10 (R634 - R63.4 Abnormal weight loss)"
"Diagnoses - secondary ICD10 (R69 - R69 Unknown and unspecified causes of morbidity)"
"Diagnoses - secondary ICD10 (R72 - R72 Abnormality of white blood cells, not elsewhere classified)"
"Diagnoses - secondary ICD10 (R730 - R73.0 Abnormal glucose tolerance test)"
"Diagnoses - secondary ICD10 (R798 - R79.8 Other specified abnormal findings of blood chemistry)"
"Diagnoses - secondary ICD10 (R91 - R91 Abnormal findings on diagnostic imaging of lung)"
"Diagnoses - secondary ICD10 (R933 - R93.3 Abnormal findings on diagnostic imaging of other parts of digestive tract)"
"Diagnoses - secondary ICD10 (R934 - R93.4 Abnormal findings on diagnostic imaging of urinary organs)"
"Diagnoses - secondary ICD10 (R938 - R93.8 Abnormal findings on diagnostic imaging of other specified body structures)"
"Diagnoses - secondary ICD10 (R943 - R94.3 Abnormal results of cardiovascular function studies)"
"Diagnoses - secondary ICD10 (R945 - R94.5 Abnormal results of liver function studies)"
"Diagnoses - secondary ICD10 (S000 - S00.0 Superficial injury of scalp)"
"Diagnoses - secondary ICD10 (S008 - S00.8 Superficial injury of other parts of head)"
"Diagnoses - secondary ICD10 (S010 - S01.0 Open wound of scalp)"
"Diagnoses - secondary ICD10 (S018 - S01.8 Open wound of other parts of head)"
"Diagnoses - secondary ICD10 (S099 - S09.9 Unspecified injury of head)"
"Diagnoses - secondary ICD10 (S2240 - S22.40 Multiple fractures of ribs (closed))"
"Diagnoses - secondary ICD10 (S610 - S61.0 Open wound of finger(s) without damage to nail)"
"Diagnoses - secondary ICD10 (T391 - T39.1 4-Aminophenol derivatives)"
"Diagnoses - secondary ICD10 (T393 - T39.3 Other nonsteroidal anti-inflammatory drugs [NSAID])"
"Diagnoses - secondary ICD10 (T402 - T40.2 Other opioids)"
"Diagnoses - secondary ICD10 (T432 - T43.2 Other and unspecified antidepressants)"
"Diagnoses - secondary ICD10 (T510 - T51.0 Ethanol)"
"Diagnoses - secondary ICD10 (T810 - T81.0 Haemorrhage and haematoma complicating a procedure, not elsewhere classified)"
"Diagnoses - secondary ICD10 (T812 - T81.2 Accidental puncture and laceration during a procedure, not elsewhere classified)"
"Diagnoses - secondary ICD10 (T814 - T81.4 Infection following a procedure, not elsewhere classified)"
"Diagnoses - secondary ICD10 (T818 - T81.8 Other complications of procedures, not elsewhere classified)"
"Diagnoses - secondary ICD10 (T828 - T82.8 Other complications of cardiac and vascular prosthetic devices, implants and grafts)"
"Diagnoses - secondary ICD10 (T884 - T88.4 Failed or difficult intubation)"
"Diagnoses - secondary ICD10 (T902 - T90.2 Sequelae of fracture of skull and facial bones)"
"Diagnoses - secondary ICD10 (T933 - T93.3 Sequelae of dislocation, sprain and strain of lower limb)"
"Diagnoses - secondary ICD10 (V134 - V13.4 Driver injured in traffic accident)"
"Diagnoses - secondary ICD10 (V180 - V18.0 Driver injured in nontraffic accident)"
"Diagnoses - secondary ICD10 (V184 - V18.4 Driver injured in traffic accident)"
"Diagnoses - secondary ICD10 (V234 - V23.4 Driver injured in traffic accident)"
"Diagnoses - secondary ICD10 (V284 - V28.4 Driver injured in traffic accident)"
"Diagnoses - secondary ICD10 (V435 - V43.5 Driver injured in traffic accident)"
"Diagnoses - secondary ICD10 (V800 - V80.0 Rider or occupant injured by fall from or being thrown from animal or animal-drawn vehicle in noncollision accident)"
"Diagnoses - secondary ICD10 (W004 - W00.4 Street and highway)"
"Diagnoses - secondary ICD10 (W009 - W00.9 Unspecified place)"
"Diagnoses - secondary ICD10 (W010 - W01.0 Home)"
"Diagnoses - secondary ICD10 (W013 - W01.3 Sports and athletics area)"
"Diagnoses - secondary ICD10 (W014 - W01.4 Street and highway)"
"Diagnoses - secondary ICD10 (W018 - W01.8 Other specified place)"
"Diagnoses - secondary ICD10 (W019 - W01.9 Unspecified place)"
"Diagnoses - secondary ICD10 (W023 - W02.3 Sports and athletics area)"
"Diagnoses - secondary ICD10 (W100 - W10.0 Home)"
"Diagnoses - secondary ICD10 (W109 - W10.9 Unspecified place)"
"Diagnoses - secondary ICD10 (W110 - W11.0 Home)"
"Diagnoses - secondary ICD10 (W119 - W11.9 Unspecified place)"
"Diagnoses - secondary ICD10 (W180 - W18.0 Home)"
"Diagnoses - secondary ICD10 (W190 - W19.0 Home)"
"Diagnoses - secondary ICD10 (W194 - W19.4 Street and highway)"
"Diagnoses - secondary ICD10 (W198 - W19.8 Other specified place)"
"Diagnoses - secondary ICD10 (W199 - W19.9 Unspecified place)"
"Diagnoses - secondary ICD10 (W220 - W22.0 Home)"
"Diagnoses - secondary ICD10 (W229 - W22.9 Unspecified place)"
"Diagnoses - secondary ICD10 (W230 - W23.0 Home)"
"Diagnoses - secondary ICD10 (W239 - W23.9 Unspecified place)"
"Diagnoses - secondary ICD10 (W250 - W25.0 Home)"
"Diagnoses - secondary ICD10 (W260 - W26.0 Home)"
"Diagnoses - secondary ICD10 (W319 - W31.9 Unspecified place)"
"Diagnoses - secondary ICD10 (W449 - W44.9 Unspecified place)"
"Diagnoses - secondary ICD10 (W450 - W45.0 Home)"
"Diagnoses - secondary ICD10 (W459 - W45.9 Unspecified place)"
"Diagnoses - secondary ICD10 (W549 - W54.9 Unspecified place)"
"Diagnoses - secondary ICD10 (W559 - W55.9 Unspecified place)"
"Diagnoses - secondary ICD10 (W579 - W57.9 Unspecified place)"
"Diagnoses - secondary ICD10 (X503 - X50.3 Sports and athletics area)"
"Diagnoses - secondary ICD10 (X509 - X50.9 Unspecified place)"
"Diagnoses - secondary ICD10 (X599 - X59.9 Unspecified place)"
"Diagnoses - secondary ICD10 (X600 - X60.0 Home)"
"Diagnoses - secondary ICD10 (X609 - X60.9 Unspecified place)"
"Diagnoses - secondary ICD10 (X610 - X61.0 Home)"
"Diagnoses - secondary ICD10 (X619 - X61.9 Unspecified place)"
"Diagnoses - secondary ICD10 (X650 - X65.0 Home)"
"Diagnoses - secondary ICD10 (X659 - X65.9 Unspecified place)"
"Diagnoses - secondary ICD10 (Y049 - Y04.9 Unspecified place)"
"Diagnoses - secondary ICD10 (Y400 - Y40.0 Penicillins)"
"Diagnoses - secondary ICD10 (Y425 - Y42.5 Other oestrogens and progestogens)"
"Diagnoses - secondary ICD10 (Y433 - Y43.3 Other antineoplastic drugs)"
"Diagnoses - secondary ICD10 (Y517 - Y51.7 Beta-Adrenoreceptor antagonists, not elsewhere classified)"
"Diagnoses - secondary ICD10 (Y524 - Y52.4 Angiotensin-converting-enzyme inhibitors)"
"Diagnoses - secondary ICD10 (Y600 - Y60.0 During surgical operation)"
"Diagnoses - secondary ICD10 (Y831 - Y83.1 Surgical operation with implant of artificial internal device)"
"Diagnoses - secondary ICD10 (Y832 - Y83.2 Surgical operation with anastomosis, bypass or graft)"
"Diagnoses - secondary ICD10 (Y834 - Y83.4 Other reconstructive surgery)"
"Diagnoses - secondary ICD10 (Y836 - Y83.6 Removal of other organ (partial) (total))"
"Diagnoses - secondary ICD10 (Y838 - Y83.8 Other surgical procedures)"
"Diagnoses - secondary ICD10 (Y839 - Y83.9 Surgical procedure, unspecified)"
"Diagnoses - secondary ICD10 (Y842 - Y84.2 Radiological procedure and radiotherapy)"
"Diagnoses - secondary ICD10 (Y848 - Y84.8 Other medical procedures)"
"Diagnoses - secondary ICD10 (Y86 - Y86 Sequelae of other accidents)"
"Diagnoses - secondary ICD10 (Y95 - Y95 Nosocomial condition)"
"Diagnoses - secondary ICD10 (Z000 - Z00.0 General medical examination)"
"Diagnoses - secondary ICD10 (Z018 - Z01.8 Other specified special examinations)"
"Diagnoses - secondary ICD10 (Z028 - Z02.8 Other examinations for administrative purposes)"
"Diagnoses - secondary ICD10 (Z031 - Z03.1 Observation for suspected malignant neoplasm)"
"Diagnoses - secondary ICD10 (Z034 - Z03.4 Observation for suspected myocardial infarction)"
"Diagnoses - secondary ICD10 (Z035 - Z03.5 Observation for other suspected cardiovascular diseases)"
"Diagnoses - secondary ICD10 (Z038 - Z03.8 Observation for other suspected diseases and conditions)"
"Diagnoses - secondary ICD10 (Z048 - Z04.8 Examination and observation for other specified reasons)"
"Diagnoses - secondary ICD10 (Z090 - Z09.0 Follow-up examination after surgery for other conditions)"
"Diagnoses - secondary ICD10 (Z098 - Z09.8 Follow-up examination after other treatment for other conditions)"
"Diagnoses - secondary ICD10 (Z121 - Z12.1 Special screening examination for neoplasm of intestinal tract)"
"Diagnoses - secondary ICD10 (Z130 - Z13.0 Special screening examination for diseases of the blood and blood-forming organs and certain disorders involving the immune mechanism)"
"Diagnoses - secondary ICD10 (Z136 - Z13.6 Special screening examination for cardiovascular disorders)"
"Diagnoses - secondary ICD10 (Z138 - Z13.8 Special screening examination for other specified diseases and disorders)"
"Diagnoses - secondary ICD10 (Z139 - Z13.9 Special screening examination, unspecified)"
"Diagnoses - secondary ICD10 (Z223 - Z22.3 Carrier of other specified bacterial diseases)"
"Diagnoses - secondary ICD10 (Z292 - Z29.2 Other prophylactic chemotherapy)"
"Diagnoses - secondary ICD10 (Z301 - Z30.1 Insertion of (intra-uterine) contraceptive device)"
"Diagnoses - secondary ICD10 (Z302 - Z30.2 Sterilisation)"
"Diagnoses - secondary ICD10 (Z305 - Z30.5 Surveillance of (intra-uterine) contraceptive device)"
"Diagnoses - secondary ICD10 (Z33 - Z33 Pregnant state, incidental)"
"Diagnoses - secondary ICD10 (Z350 - Z35.0 Supervision of pregnancy with history of infertility)"
"Diagnoses - secondary ICD10 (Z351 - Z35.1 Supervision of pregnancy with history of abortive outcome)"
"Diagnoses - secondary ICD10 (Z352 - Z35.2 Supervision of pregnancy with other poor reproductive or obstetric history)"
"Diagnoses - secondary ICD10 (Z355 - Z35.5 Supervision of elderly primigravida)"
"Diagnoses - secondary ICD10 (Z369 - Z36.9 Antenatal screening, unspecified)"
"Diagnoses - secondary ICD10 (Z370 - Z37.0 Single live birth)"
"Diagnoses - secondary ICD10 (Z372 - Z37.2 Twins, both liveborn)"
"Diagnoses - secondary ICD10 (Z400 - Z40.0 Prophylactic surgery for risk-factors related to malignant neoplasms)"
"Diagnoses - secondary ICD10 (Z466 - Z46.6 Fitting and adjustment of urinary device)"
"Diagnoses - secondary ICD10 (Z488 - Z48.8 Other specified surgical follow-up care)"
"Diagnoses - secondary ICD10 (Z489 - Z48.9 Surgical follow-up care, unspecified)"
"Diagnoses - secondary ICD10 (Z500 - Z50.0 Cardiac rehabilitation)"
"Diagnoses - secondary ICD10 (Z501 - Z50.1 Other physical therapy)"
"Diagnoses - secondary ICD10 (Z507 - Z50.7 Occupational therapy and vocational rehabilitation, not elsewhere classified)"
"Diagnoses - secondary ICD10 (Z509 - Z50.9 Care involving use of rehabilitation procedure, unspecified)"
"Diagnoses - secondary ICD10 (Z510 - Z51.0 Radiotherapy session)"
"Diagnoses - secondary ICD10 (Z511 - Z51.1 Chemotherapy session for neoplasm)"
"Diagnoses - secondary ICD10 (Z512 - Z51.2 Other chemotherapy)"
"Diagnoses - secondary ICD10 (Z513 - Z51.3 Blood transfusion without reported diagnosis)"
"Diagnoses - secondary ICD10 (Z514 - Z51.4 Preparatory care for treatment, not elsewhere classified)"
"Diagnoses - secondary ICD10 (Z515 - Z51.5 Palliative care)"
"Diagnoses - secondary ICD10 (Z530 - Z53.0 Procedure not carried out because of contraindication)"
"Diagnoses - secondary ICD10 (Z532 - Z53.2 Procedure not carried out because of patient's decision for other and unspecified reasons)"
"Diagnoses - secondary ICD10 (Z538 - Z53.8 Procedure not carried out for other reasons)"
"Diagnoses - secondary ICD10 (Z539 - Z53.9 Procedure not carried out, unspecified reason)"
"Diagnoses - secondary ICD10 (Z572 - Z57.2 Occupational exposure to dust)"
"Diagnoses - secondary ICD10 (Z602 - Z60.2 Living alone)"
"Diagnoses - secondary ICD10 (Z634 - Z63.4 Disappearance and death of family member)"
"Diagnoses - secondary ICD10 (Z718 - Z71.8 Other specified counselling)"
"Diagnoses - secondary ICD10 (Z720 - Z72.0 Tobacco use)"
"Diagnoses - secondary ICD10 (Z721 - Z72.1 Alcohol use)"
"Diagnoses - secondary ICD10 (Z733 - Z73.3 Stress, not elsewhere classified)"
"Diagnoses - secondary ICD10 (Z800 - Z80.0 Family history of malignant neoplasm of digestive organs)"
"Diagnoses - secondary ICD10 (Z801 - Z80.1 Family history of malignant neoplasm of trachea, bronchus and lung)"
"Diagnoses - secondary ICD10 (Z803 - Z80.3 Family history of malignant neoplasm of breast)"
"Diagnoses - secondary ICD10 (Z804 - Z80.4 Family history of malignant neoplasm of genital organs)"
"Diagnoses - secondary ICD10 (Z805 - Z80.5 Family history of malignant neoplasm of urinary tract)"
"Diagnoses - secondary ICD10 (Z808 - Z80.8 Family history of malignant neoplasm of other organs or systems)"
"Diagnoses - secondary ICD10 (Z809 - Z80.9 Family history of malignant neoplasm, unspecified)"
"Diagnoses - secondary ICD10 (Z823 - Z82.3 Family history of stroke)"
"Diagnoses - secondary ICD10 (Z824 - Z82.4 Family history of ischaemic heart disease and other diseases of the circulatory system)"
"Diagnoses - secondary ICD10 (Z833 - Z83.3 Family history of diabetes mellitus)"
"Diagnoses - secondary ICD10 (Z835 - Z83.5 Family history of eye and ear disorders)"
"Diagnoses - secondary ICD10 (Z837 - Z83.7 Family history of diseases of the digestive system)"
"Diagnoses - secondary ICD10 (Z850 - Z85.0 Personal history of malignant neoplasm of digestive organs)"
"Diagnoses - secondary ICD10 (Z851 - Z85.1 Personal history of malignant neoplasm of trachea, bronchus and lung)"
"Diagnoses - secondary ICD10 (Z853 - Z85.3 Personal history of malignant neoplasm of breast)"
"Diagnoses - secondary ICD10 (Z854 - Z85.4 Personal history of malignant neoplasm of genital organs)"
"Diagnoses - secondary ICD10 (Z855 - Z85.5 Personal history of malignant neoplasm of urinary tract)"
"Diagnoses - secondary ICD10 (Z857 - Z85.7 Personal history of other malignant neoplasms of lymphoid, haematopoietic and related tissues)"
"Diagnoses - secondary ICD10 (Z858 - Z85.8 Personal history of malignant neoplasms of other organs and systems)"
"Diagnoses - secondary ICD10 (Z860 - Z86.0 Personal history of other neoplasms)"
"Diagnoses - secondary ICD10 (Z861 - Z86.1 Personal history of infectious and parasitic diseases)"
"Diagnoses - secondary ICD10 (Z862 - Z86.2 Personal history of diseases of the blood and blood-forming organs and certain disorders involving the immune mechanism)"
"Diagnoses - secondary ICD10 (Z863 - Z86.3 Personal history of endocrine, nutritional and metabolic diseases)"
"Diagnoses - secondary ICD10 (Z864 - Z86.4 Personal history of psychoactive substance abuse)"
"Diagnoses - secondary ICD10 (Z865 - Z86.5 Personal history of other mental and behavioural disorders)"
"Diagnoses - secondary ICD10 (Z866 - Z86.6 Personal history of diseases of the nervous system and sense organs)"
"Diagnoses - secondary ICD10 (Z867 - Z86.7 Personal history of diseases of the circulatory system)"
"Diagnoses - secondary ICD10 (Z870 - Z87.0 Personal history of diseases of the respiratory system)"
"Diagnoses - secondary ICD10 (Z871 - Z87.1 Personal history of diseases of the digestive system)"
"Diagnoses - secondary ICD10 (Z872 - Z87.2 Personal history of diseases of the skin and subcutaneous tissue)"
"Diagnoses - secondary ICD10 (Z873 - Z87.3 Personal history of diseases of the musculoskeletal system and connective tissue)"
"Diagnoses - secondary ICD10 (Z874 - Z87.4 Personal history of diseases of the genito-urinary system)"
"Diagnoses - secondary ICD10 (Z878 - Z87.8 Personal history of other specified conditions)"
"Diagnoses - secondary ICD10 (Z880 - Z88.0 Personal history of allergy to penicillin)"
"Diagnoses - secondary ICD10 (Z881 - Z88.1 Personal history of allergy to other antibiotic agents)"
"Diagnoses - secondary ICD10 (Z882 - Z88.2 Personal history of allergy to sulphonamides)"
"Diagnoses - secondary ICD10 (Z883 - Z88.3 Personal history of allergy to other anti-infective agents)"
"Diagnoses - secondary ICD10 (Z884 - Z88.4 Personal history of allergy to anaesthetic agent)"
"Diagnoses - secondary ICD10 (Z885 - Z88.5 Personal history of allergy to narcotic agent)"
"Diagnoses - secondary ICD10 (Z886 - Z88.6 Personal history of allergy to analgesic agent)"
"Diagnoses - secondary ICD10 (Z888 - Z88.8 Personal history of allergy to other drugs, medicaments and biological substances)"
"Diagnoses - secondary ICD10 (Z901 - Z90.1 Acquired absence of breast(s))"
"Diagnoses - secondary ICD10 (Z904 - Z90.4 Acquired absence of other parts of digestive tract)"
"Diagnoses - secondary ICD10 (Z905 - Z90.5 Acquired absence of kidney)"
"Diagnoses - secondary ICD10 (Z907 - Z90.7 Acquired absence of genital organ(s))"
"Diagnoses - secondary ICD10 (Z910 - Z91.0 Personal history of allergy, other than to drugs and biological substances)"
"Diagnoses - secondary ICD10 (Z911 - Z91.1 Personal history of noncompliance with medical treatment and regimen)"
"Diagnoses - secondary ICD10 (Z915 - Z91.5 Personal history of self-harm)"
"Diagnoses - secondary ICD10 (Z916 - Z91.6 Personal history of other physical trauma)"
"Diagnoses - secondary ICD10 (Z920 - Z92.0 Personal history of contraception)"
"Diagnoses - secondary ICD10 (Z921 - Z92.1 Personal history of long-term (current) use of anticoagulants)"
"Diagnoses - secondary ICD10 (Z922 - Z92.2 Personal history of long-term (current) use of other medicaments)"
"Diagnoses - secondary ICD10 (Z923 - Z92.3 Personal history of irradiation)"
"Diagnoses - secondary ICD10 (Z924 - Z92.4 Personal history of major surgery, not elsewhere classified)"
"Diagnoses - secondary ICD10 (Z926 - Z92.6 Personal history of chemotherapy for neoplastic disease)"
"Diagnoses - secondary ICD10 (Z948 - Z94.8 Other transplanted organ and tissue status)"
"Diagnoses - secondary ICD10 (Z950 - Z95.0 Presence of cardiac pacemaker)"
"Diagnoses - secondary ICD10 (Z951 - Z95.1 Presence of aortocoronary bypass graft)"
"Diagnoses - secondary ICD10 (Z955 - Z95.5 Presence of coronary angioplasty implant and graft)"
"Diagnoses - secondary ICD10 (Z958 - Z95.8 Presence of other cardiac and vascular implants and grafts)"
"Diagnoses - secondary ICD10 (Z960 - Z96.0 Presence of urogenital implants)"
"Diagnoses - secondary ICD10 (Z961 - Z96.1 Presence of intraocular lens)"
"Diagnoses - secondary ICD10 (Z966 - Z96.6 Presence of orthopaedic joint implants)"
"Diagnoses - secondary ICD10 (Z974 - Z97.4 Presence of external hearing-aid)"
"Diagnoses - secondary ICD10 (Z975 - Z97.5 Presence of (intra-uterine) contraceptive device)"
"Diagnoses - secondary ICD10 (Z980 - Z98.0 Intestinal bypass and anastomosis status)"
"Diagnoses - secondary ICD10 (Z988 - Z98.8 Other specified postsurgical states)"
"Carer support indicators (0.0)"
"Carer support indicators (0.1)"
"Detention categories (0.0)"
"History of psychiatric care on admission (0.0)"
"History of psychiatric care on admission (0.1)"
"History of psychiatric care on admission (0.2)"
"Anaesthetics administered during delivery (0.0)"
"Anaesthetics administered during delivery (0.1)"
"Anaesthetics administered post delivery (0.0)"
"Anaesthetics administered post delivery (0.1)"
"Delivery onset methods (0.0)"
"Delivery onset methods (0.1)"
"Delivery places (0.0)"
"Delivery places (0.1)"
"Intended delivery places (0.0)"
"Intended delivery places (0.1)"
"Resuscitation methods (0.0)"
"Resuscitation methods (0.1)"
"Sex of baby (0.0)"
"Sex of baby (0.1)"
"Status of baby at birth (0.0)"
"Status of baby at birth (0.1)"
"Statuses of person conducting delivery (0.0)"
"Statuses of person conducting delivery (0.1)"
"Administrative and legal statuses (0.0)"
"Administrative and legal statuses (0.1)"
"Spells in hospital (0.0)"
"Intended management of patient (recoded) (0.0)"
"Intended management of patient (recoded) (0.1)"
"Intended management of patient (recoded) (0.2)"
"Intended management of patient (recoded) (0.3)"
"Main speciality of consultant (recoded) (0.0)"
"Main speciality of consultant (recoded) (0.1)"
"Main speciality of consultant (recoded) (0.2)"
"Main speciality of consultant (recoded) (0.3)"
"Main speciality of consultant (recoded) (0.4)"
"Main speciality of consultant (recoded) (0.5)"
"Main speciality of consultant (recoded) (0.6)"
"Main speciality of consultant (recoded) (0.7)"
"Main speciality of consultant (recoded) (0.8)"
"Treatment speciality of consultant (recoded) (0.0)"
"Treatment speciality of consultant (recoded) (0.1)"
"Treatment speciality of consultant (recoded) (0.2)"
"Treatment speciality of consultant (recoded) (0.3)"
"Treatment speciality of consultant (recoded) (0.4)"
"Treatment speciality of consultant (recoded) (0.5)"
"Treatment speciality of consultant (recoded) (0.6)"
"Treatment speciality of consultant (recoded) (0.7)"
"Treatment speciality of consultant (recoded) (0.8)"
"Patient classification on admission (recoded) (0.0)"
"Patient classification on admission (recoded) (0.1)"
"Patient classification on admission (recoded) (0.2)"
"Destinations on discharge from hospital (recoded) (0.1)"
"Destinations on discharge from hospital (recoded) (0.2)"
"Methods of admission to hospital (recoded) (0.0)"
"Methods of admission to hospital (recoded) (0.1)"
"Methods of admission to hospital (recoded) (0.2)"
"Methods of admission to hospital (recoded) (0.3)"
"Methods of admission to hospital (recoded) (0.4)"
"Methods of admission to hospital (recoded) (0.5)"
"Methods of discharge from hospital (recoded) (0.1)"
"Methods of discharge from hospital (recoded) (0.2)"
"Sources of admission to hospital (recoded) (0.1)"
"Sources of admission to hospital (recoded) (0.2)"
"Episodes containing ""Inpatient record format"" data (0.0)"
"Inpatient record format (0.0)"
"Inpatient record format (0.1)"
"Inpatient record format (0.2)"
"Date of myocardial infarction (0.0)"
"Source of myocardial infarction report (0.0)"
"Date of STEMI (0.0)"
"Date of NSTEMI (0.0)"
"Date of stroke (0.0)"
"Source of stroke report (0.0)"
"Date of ischaemic stroke (0.0)"
"Mood swings (0.0)"
"Mood swings (1.0)"
"Mood swings (2.0)"
"Miserableness (0.0)"
"Miserableness (1.0)"
"Miserableness (2.0)"
"Irritability (0.0)"
"Irritability (1.0)"
"Irritability (2.0)"
"Sensitivity / hurt feelings (0.0)"
"Sensitivity / hurt feelings (1.0)"
"Sensitivity / hurt feelings (2.0)"
"Fed-up feelings (0.0)"
"Fed-up feelings (1.0)"
"Fed-up feelings (2.0)"
"Nervous feelings (0.0)"
"Nervous feelings (1.0)"
"Nervous feelings (2.0)"
"Worrier / anxious feelings (0.0)"
"Worrier / anxious feelings (1.0)"
"Worrier / anxious feelings (2.0)"
"Tense / 'highly strung' (0.0)"
"Tense / 'highly strung' (1.0)"
"Tense / 'highly strung' (2.0)"
"Worry too long after embarrassment (0.0)"
"Worry too long after embarrassment (1.0)"
"Worry too long after embarrassment (2.0)"
"Suffer from 'nerves' (0.0)"
"Suffer from 'nerves' (1.0)"
"Suffer from 'nerves' (2.0)"
"Loneliness, isolation (0.0)"
"Loneliness, isolation (1.0)"
"Loneliness, isolation (2.0)"
"Guilty feelings (0.0)"
"Guilty feelings (1.0)"
"Guilty feelings (2.0)"
"Risk taking (0.0)"
"Risk taking (1.0)"
"Risk taking (2.0)"
"Frequency of depressed mood in last 2 weeks (0.0)"
"Frequency of depressed mood in last 2 weeks (1.0)"
"Frequency of depressed mood in last 2 weeks (2.0)"
"Frequency of unenthusiasm / disinterest in last 2 weeks (0.0)"
"Frequency of unenthusiasm / disinterest in last 2 weeks (1.0)"
"Frequency of unenthusiasm / disinterest in last 2 weeks (2.0)"
"Frequency of tenseness / restlessness in last 2 weeks (0.0)"
"Frequency of tenseness / restlessness in last 2 weeks (1.0)"
"Frequency of tenseness / restlessness in last 2 weeks (2.0)"
"Frequency of tiredness / lethargy in last 2 weeks (0.0)"
"Frequency of tiredness / lethargy in last 2 weeks (1.0)"
"Frequency of tiredness / lethargy in last 2 weeks (2.0)"
"Seen doctor (GP) for nerves, anxiety, tension or depression (0.0)"
"Seen doctor (GP) for nerves, anxiety, tension or depression (1.0)"
"Seen doctor (GP) for nerves, anxiety, tension or depression (2.0)"
"Seen a psychiatrist for nerves, anxiety, tension or depression (0.0)"
"Seen a psychiatrist for nerves, anxiety, tension or depression (1.0)"
"Seen a psychiatrist for nerves, anxiety, tension or depression (2.0)"
"Able to confide (0.0)"
"Able to confide (1.0)"
"Able to confide (2.0)"
"Happiness (0.0)"
"Happiness (1.0)"
"Happiness (2.0)"
"Work/job satisfaction (0.0)"
"Work/job satisfaction (1.0)"
"Work/job satisfaction (2.0)"
"Health satisfaction (0.0)"
"Health satisfaction (1.0)"
"Health satisfaction (2.0)"
"Family relationship satisfaction (0.0)"
"Family relationship satisfaction (1.0)"
"Family relationship satisfaction (2.0)"
"Friendships satisfaction (0.0)"
"Friendships satisfaction (1.0)"
"Friendships satisfaction (2.0)"
"Financial situation satisfaction (0.0)"
"Financial situation satisfaction (1.0)"
"Financial situation satisfaction (2.0)"
"Ever depressed for a whole week (0.0)"
"Ever depressed for a whole week (1.0)"
"Ever depressed for a whole week (2.0)"
"Longest period of depression (0.0)"
"Longest period of depression (1.0)"
"Longest period of depression (2.0)"
"Number of depression episodes (0.0)"
"Number of depression episodes (1.0)"
"Number of depression episodes (2.0)"
"Ever unenthusiastic/disinterested for a whole week (0.0)"
"Ever unenthusiastic/disinterested for a whole week (1.0)"
"Ever unenthusiastic/disinterested for a whole week (2.0)"
"Ever manic/hyper for 2 days (0.0)"
"Ever manic/hyper for 2 days (1.0)"
"Ever manic/hyper for 2 days (2.0)"
"Ever highly irritable/argumentative for 2 days (0.0)"
"Ever highly irritable/argumentative for 2 days (1.0)"
"Ever highly irritable/argumentative for 2 days (2.0)"
"Longest period of unenthusiasm / disinterest (0.0)"
"Longest period of unenthusiasm / disinterest (1.0)"
"Longest period of unenthusiasm / disinterest (2.0)"
"Number of unenthusiastic/disinterested episodes (0.0)"
"Number of unenthusiastic/disinterested episodes (1.0)"
"Number of unenthusiastic/disinterested episodes (2.0)"
"Length of longest manic/irritable episode (0.0)"
"Length of longest manic/irritable episode (1.0)"
"Length of longest manic/irritable episode (2.0)"
"Severity of manic/irritable episodes (0.0)"
"Severity of manic/irritable episodes (1.0)"
"Severity of manic/irritable episodes (2.0)"
"Manic/hyper symptoms (0.0)"
"Manic/hyper symptoms (0.1)"
"Manic/hyper symptoms (0.2)"
"Manic/hyper symptoms (1.0)"
"Manic/hyper symptoms (1.1)"
"Manic/hyper symptoms (2.0)"
"Manic/hyper symptoms (2.1)"
"Manic/hyper symptoms (2.2)"
