# Supplementary material for: Phenotype discovery from population brain imaging
Source: Med Image Anal. 2021 Jul;71:102050. doi: 10.1016/j.media.2021.102050 (PMC8850869; doi:10.1016/j.media.2021.102050)
Supplement: Supplementary Data S3 — Supplementary Raw Research Data. This is open data under the CC BY license http://creativecommons.org/licenses/by/4.0/ [file mmc3.txt]

Names of IDPs in HCP
FS_IntraCranial_Vol
FS_BrainSeg_Vol
FS_BrainSeg_Vol_No_Vent
FS_BrainSeg_Vol_No_Vent_Surf
FS_LCort_GM_Vol
FS_RCort_GM_Vol
FS_TotCort_GM_Vol
FS_SubCort_GM_Vol
FS_Total_GM_Vol
FS_SupraTentorial_Vol
FS_L_WM_Vol
FS_R_WM_Vol
FS_Tot_WM_Vol
FS_Mask_Vol
FS_BrainSegVol_eTIV_Ratio
FS_MaskVol_eTIV_Ratio
FS_LH_Defect_Holes
FS_RH_Defect_Holes
FS_Total_Defect_Holes
FS_L_LatVent_Vol
FS_L_InfLatVent_Vol
FS_L_Cerebellum_WM_Vol
FS_L_Cerebellum_Cort_Vol
FS_L_ThalamusProper_Vol
FS_L_Caudate_Vol
FS_L_Putamen_Vol
FS_L_Pallidum_Vol
FS_3rdVent_Vol
FS_4thVent_Vol
FS_BrainStem_Vol
FS_L_Hippo_Vol
FS_L_Amygdala_Vol
FS_CSF_Vol
FS_L_AccumbensArea_Vol
FS_L_VentDC_Vol
FS_L_Vessel_Vol
FS_L_ChoroidPlexus_Vol
FS_R_LatVent_Vol
FS_R_InfLatVent_Vol
FS_R_Cerebellum_WM_Vol
FS_R_Cerebellum_Cort_Vol
FS_R_ThalamusProper_Vol
FS_R_Caudate_Vol
FS_R_Putamen_Vol
FS_R_Pallidum_Vol
FS_R_Hippo_Vol
FS_R_Amygdala_Vol
FS_R_AccumbensArea_Vol
FS_R_VentDC_Vol
FS_R_Vessel_Vol
FS_R_ChoroidPlexus_Vol
FS_5thVent_Vol
FS_WM_Hypointens_Vol
FS_L_WM_Hypointens_Vol
FS_R_WM_Hypointens_Vol
FS_L_Non-WM_Hypointens_Vol
FS_R_Non-WM_Hypointens_Vol
FS_OpticChiasm_Vol
FS_CC_Posterior_Vol
FS_CC_MidPosterior_Vol
FS_CC_Central_Vol
FS_CC_MidAnterior_Vol
FS_CC_Anterior_Vol
FS_L_Bankssts_Thck
FS_L_Caudalanteriorcingulate_Thck
FS_L_Caudalmiddlefrontal_Thck
FS_L_Cuneus_Thck
FS_L_Entorhinal_Thck
FS_L_Fusiform_Thck
FS_L_Inferiorparietal_Thck
FS_L_Inferiortemporal_Thck
FS_L_Isthmuscingulate_Thck
FS_L_Lateraloccipital_Thck
FS_L_Lateralorbitofrontal_Thck
FS_L_Lingual_Thck
FS_L_Medialorbitofrontal_Thck
FS_L_Middletemporal_Thck
FS_L_Parahippocampal_Thck
FS_L_Paracentral_Thck
FS_L_Parsopercularis_Thck
FS_L_Parsorbitalis_Thck
FS_L_Parstriangularis_Thck
FS_L_Pericalcarine_Thck
FS_L_Postcentral_Thck
FS_L_Posteriorcingulate_Thck
FS_L_Precentral_Thck
FS_L_Precuneus_Thck
FS_L_Rostralanteriorcingulate_Thck
FS_L_Rostralmiddlefrontal_Thck
FS_L_Superiorfrontal_Thck
FS_L_Superiorparietal_Thck
FS_L_Superiortemporal_Thck
FS_L_Supramarginal_Thck
FS_L_Frontalpole_Thck
FS_L_Temporalpole_Thck
FS_L_Transversetemporal_Thck
FS_L_Insula_Thck
FS_R_Bankssts_Thck
FS_R_Caudalanteriorcingulate_Thck
FS_R_Caudalmiddlefrontal_Thck
FS_R_Cuneus_Thck
FS_R_Entorhinal_Thck
FS_R_Fusiform_Thck
FS_R_Inferiorparietal_Thck
FS_R_Inferiortemporal_Thck
FS_R_Isthmuscingulate_Thck
FS_R_Lateraloccipital_Thck
FS_R_Lateralorbitofrontal_Thck
FS_R_Lingual_Thck
FS_R_Medialorbitofrontal_Thck
FS_R_Middletemporal_Thck
FS_R_Parahippocampal_Thck
FS_R_Paracentral_Thck
FS_R_Parsopercularis_Thck
FS_R_Parsorbitalis_Thck
FS_R_Parstriangularis_Thck
FS_R_Pericalcarine_Thck
FS_R_Postcentral_Thck
FS_R_Posteriorcingulate_Thck
FS_R_Precentral_Thck
FS_R_Precuneus_Thck
FS_R_Rostralanteriorcingulate_Thck
FS_R_Rostralmiddlefrontal_Thck
FS_R_Superiorfrontal_Thck
FS_R_Superiorparietal_Thck
FS_R_Superiortemporal_Thck
FS_R_Supramarginal_Thck
FS_R_Frontalpole_Thck
FS_R_Temporalpole_Thck
FS_R_Transversetemporal_Thck
FS_R_Insula_Thck
FS_L_Bankssts_Area
FS_L_Caudalanteriorcingulate_Area
FS_L_Caudalmiddlefrontal_Area
FS_L_Cuneus_Area
FS_L_Entorhinal_Area
FS_L_Fusiform_Area
FS_L_Inferiorparietal_Area
FS_L_Inferiortemporal_Area
FS_L_Isthmuscingulate_Area
FS_L_Lateraloccipital_Area
FS_L_Lateralorbitofrontal_Area
FS_L_Lingual_Area
FS_L_Medialorbitofrontal_Area
FS_L_Middletemporal_Area
FS_L_Parahippocampal_Area
FS_L_Paracentral_Area
FS_L_Parsopercularis_Area
FS_L_Parsorbitalis_Area
FS_L_Parstriangularis_Area
FS_L_Pericalcarine_Area
FS_L_Postcentral_Area
FS_L_Posteriorcingulate_Area
FS_L_Precentral_Area
FS_L_Precuneus_Area
FS_L_Rostralanteriorcingulate_Area
FS_L_Rostralmiddlefrontal_Area
FS_L_Superiorfrontal_Area
FS_L_Superiorparietal_Area
FS_L_Superiortemporal_Area
FS_L_Supramarginal_Area
FS_L_Frontalpole_Area
FS_L_Temporalpole_Area
FS_L_Transversetemporal_Area
FS_L_Insula_Area
FS_R_Bankssts_Area
FS_R_Caudalanteriorcingulate_Area
FS_R_Caudalmiddlefrontal_Area
FS_R_Cuneus_Area
FS_R_Entorhinal_Area
FS_R_Fusiform_Area
FS_R_Inferiorparietal_Area
FS_R_Inferiortemporal_Area
FS_R_Isthmuscingulate_Area
FS_R_Lateraloccipital_Area
FS_R_Lateralorbitofrontal_Area
FS_R_Lingual_Area
FS_R_Medialorbitofrontal_Area
FS_R_Middletemporal_Area
FS_R_Parahippocampal_Area
FS_R_Paracentral_Area
FS_R_Parsopercularis_Area
FS_R_Parsorbitalis_Area
FS_R_Parstriangularis_Area
FS_R_Pericalcarine_Area
FS_R_Postcentral_Area
FS_R_Posteriorcingulate_Area
FS_R_Precentral_Area
FS_R_Precuneus_Area
FS_R_Rostralanteriorcingulate_Area
FS_R_Rostralmiddlefrontal_Area
FS_R_Superiorfrontal_Area
FS_R_Superiorparietal_Area
FS_R_Superiortemporal_Area
FS_R_Supramarginal_Area
FS_R_Frontalpole_Area
FS_R_Temporalpole_Area
FS_R_Transversetemporal_Area
FS_R_Insula_Area
rfMRI connectivity (ICA25 edge 1)
rfMRI connectivity (ICA25 edge 2)
rfMRI connectivity (ICA25 edge 3)
rfMRI connectivity (ICA25 edge 4)
rfMRI connectivity (ICA25 edge 5)
rfMRI connectivity (ICA25 edge 6)
rfMRI connectivity (ICA25 edge 7)
rfMRI connectivity (ICA25 edge 8)
rfMRI connectivity (ICA25 edge 9)
rfMRI connectivity (ICA25 edge 10)
rfMRI connectivity (ICA25 edge 11)
rfMRI connectivity (ICA25 edge 12)
rfMRI connectivity (ICA25 edge 13)
rfMRI connectivity (ICA25 edge 14)
rfMRI connectivity (ICA25 edge 15)
rfMRI connectivity (ICA25 edge 16)
rfMRI connectivity (ICA25 edge 17)
rfMRI connectivity (ICA25 edge 18)
rfMRI connectivity (ICA25 edge 19)
rfMRI connectivity (ICA25 edge 20)
rfMRI connectivity (ICA25 edge 21)
rfMRI connectivity (ICA25 edge 22)
rfMRI connectivity (ICA25 edge 23)
rfMRI connectivity (ICA25 edge 24)
rfMRI connectivity (ICA25 edge 25)
rfMRI connectivity (ICA25 edge 26)
rfMRI connectivity (ICA25 edge 27)
rfMRI connectivity (ICA25 edge 28)
rfMRI connectivity (ICA25 edge 29)
rfMRI connectivity (ICA25 edge 30)
rfMRI connectivity (ICA25 edge 31)
rfMRI connectivity (ICA25 edge 32)
rfMRI connectivity (ICA25 edge 33)
rfMRI connectivity (ICA25 edge 34)
rfMRI connectivity (ICA25 edge 35)
rfMRI connectivity (ICA25 edge 36)
rfMRI connectivity (ICA25 edge 37)
rfMRI connectivity (ICA25 edge 38)
rfMRI connectivity (ICA25 edge 39)
rfMRI connectivity (ICA25 edge 40)
rfMRI connectivity (ICA25 edge 41)
rfMRI connectivity (ICA25 edge 42)
rfMRI connectivity (ICA25 edge 43)
rfMRI connectivity (ICA25 edge 44)
rfMRI connectivity (ICA25 edge 45)
rfMRI connectivity (ICA25 edge 46)
rfMRI connectivity (ICA25 edge 47)
rfMRI connectivity (ICA25 edge 48)
rfMRI connectivity (ICA25 edge 49)
rfMRI connectivity (ICA25 edge 50)
rfMRI connectivity (ICA25 edge 51)
rfMRI connectivity (ICA25 edge 52)
rfMRI connectivity (ICA25 edge 53)
rfMRI connectivity (ICA25 edge 54)
rfMRI connectivity (ICA25 edge 55)
rfMRI connectivity (ICA25 edge 56)
rfMRI connectivity (ICA25 edge 57)
rfMRI connectivity (ICA25 edge 58)
rfMRI connectivity (ICA25 edge 59)
rfMRI connectivity (ICA25 edge 60)
rfMRI connectivity (ICA25 edge 61)
rfMRI connectivity (ICA25 edge 62)
rfMRI connectivity (ICA25 edge 63)
rfMRI connectivity (ICA25 edge 64)
rfMRI connectivity (ICA25 edge 65)
rfMRI connectivity (ICA25 edge 66)
rfMRI connectivity (ICA25 edge 67)
rfMRI connectivity (ICA25 edge 68)
rfMRI connectivity (ICA25 edge 69)
rfMRI connectivity (ICA25 edge 70)
rfMRI connectivity (ICA25 edge 71)
rfMRI connectivity (ICA25 edge 72)
rfMRI connectivity (ICA25 edge 73)
rfMRI connectivity (ICA25 edge 74)
rfMRI connectivity (ICA25 edge 75)
rfMRI connectivity (ICA25 edge 76)
rfMRI connectivity (ICA25 edge 77)
rfMRI connectivity (ICA25 edge 78)
rfMRI connectivity (ICA25 edge 79)
rfMRI connectivity (ICA25 edge 80)
rfMRI connectivity (ICA25 edge 81)
rfMRI connectivity (ICA25 edge 82)
rfMRI connectivity (ICA25 edge 83)
rfMRI connectivity (ICA25 edge 84)
rfMRI connectivity (ICA25 edge 85)
rfMRI connectivity (ICA25 edge 86)
rfMRI connectivity (ICA25 edge 87)
rfMRI connectivity (ICA25 edge 88)
rfMRI connectivity (ICA25 edge 89)
rfMRI connectivity (ICA25 edge 90)
rfMRI connectivity (ICA25 edge 91)
rfMRI connectivity (ICA25 edge 92)
rfMRI connectivity (ICA25 edge 93)
rfMRI connectivity (ICA25 edge 94)
rfMRI connectivity (ICA25 edge 95)
rfMRI connectivity (ICA25 edge 96)
rfMRI connectivity (ICA25 edge 97)
rfMRI connectivity (ICA25 edge 98)
rfMRI connectivity (ICA25 edge 99)
rfMRI connectivity (ICA25 edge 100)
rfMRI connectivity (ICA25 edge 101)
rfMRI connectivity (ICA25 edge 102)
rfMRI connectivity (ICA25 edge 103)
rfMRI connectivity (ICA25 edge 104)
rfMRI connectivity (ICA25 edge 105)
rfMRI connectivity (ICA25 edge 106)
rfMRI connectivity (ICA25 edge 107)
rfMRI connectivity (ICA25 edge 108)
rfMRI connectivity (ICA25 edge 109)
rfMRI connectivity (ICA25 edge 110)
rfMRI connectivity (ICA25 edge 111)
rfMRI connectivity (ICA25 edge 112)
rfMRI connectivity (ICA25 edge 113)
rfMRI connectivity (ICA25 edge 114)
rfMRI connectivity (ICA25 edge 115)
rfMRI connectivity (ICA25 edge 116)
rfMRI connectivity (ICA25 edge 117)
rfMRI connectivity (ICA25 edge 118)
rfMRI connectivity (ICA25 edge 119)
rfMRI connectivity (ICA25 edge 120)
rfMRI connectivity (ICA25 edge 121)
rfMRI connectivity (ICA25 edge 122)
rfMRI connectivity (ICA25 edge 123)
rfMRI connectivity (ICA25 edge 124)
rfMRI connectivity (ICA25 edge 125)
rfMRI connectivity (ICA25 edge 126)
rfMRI connectivity (ICA25 edge 127)
rfMRI connectivity (ICA25 edge 128)
rfMRI connectivity (ICA25 edge 129)
rfMRI connectivity (ICA25 edge 130)
rfMRI connectivity (ICA25 edge 131)
rfMRI connectivity (ICA25 edge 132)
rfMRI connectivity (ICA25 edge 133)
rfMRI connectivity (ICA25 edge 134)
rfMRI connectivity (ICA25 edge 135)
rfMRI connectivity (ICA25 edge 136)
rfMRI connectivity (ICA25 edge 137)
rfMRI connectivity (ICA25 edge 138)
rfMRI connectivity (ICA25 edge 139)
rfMRI connectivity (ICA25 edge 140)
rfMRI connectivity (ICA25 edge 141)
rfMRI connectivity (ICA25 edge 142)
rfMRI connectivity (ICA25 edge 143)
rfMRI connectivity (ICA25 edge 144)
rfMRI connectivity (ICA25 edge 145)
rfMRI connectivity (ICA25 edge 146)
rfMRI connectivity (ICA25 edge 147)
rfMRI connectivity (ICA25 edge 148)
rfMRI connectivity (ICA25 edge 149)
rfMRI connectivity (ICA25 edge 150)
rfMRI connectivity (ICA25 edge 151)
rfMRI connectivity (ICA25 edge 152)
rfMRI connectivity (ICA25 edge 153)
rfMRI connectivity (ICA25 edge 154)
rfMRI connectivity (ICA25 edge 155)
rfMRI connectivity (ICA25 edge 156)
rfMRI connectivity (ICA25 edge 157)
rfMRI connectivity (ICA25 edge 158)
rfMRI connectivity (ICA25 edge 159)
rfMRI connectivity (ICA25 edge 160)
rfMRI connectivity (ICA25 edge 161)
rfMRI connectivity (ICA25 edge 162)
rfMRI connectivity (ICA25 edge 163)
rfMRI connectivity (ICA25 edge 164)
rfMRI connectivity (ICA25 edge 165)
rfMRI connectivity (ICA25 edge 166)
rfMRI connectivity (ICA25 edge 167)
rfMRI connectivity (ICA25 edge 168)
rfMRI connectivity (ICA25 edge 169)
rfMRI connectivity (ICA25 edge 170)
rfMRI connectivity (ICA25 edge 171)
rfMRI connectivity (ICA25 edge 172)
rfMRI connectivity (ICA25 edge 173)
rfMRI connectivity (ICA25 edge 174)
rfMRI connectivity (ICA25 edge 175)
rfMRI connectivity (ICA25 edge 176)
rfMRI connectivity (ICA25 edge 177)
rfMRI connectivity (ICA25 edge 178)
rfMRI connectivity (ICA25 edge 179)
rfMRI connectivity (ICA25 edge 180)
rfMRI connectivity (ICA25 edge 181)
rfMRI connectivity (ICA25 edge 182)
rfMRI connectivity (ICA25 edge 183)
rfMRI connectivity (ICA25 edge 184)
rfMRI connectivity (ICA25 edge 185)
rfMRI connectivity (ICA25 edge 186)
rfMRI connectivity (ICA25 edge 187)
rfMRI connectivity (ICA25 edge 188)
rfMRI connectivity (ICA25 edge 189)
rfMRI connectivity (ICA25 edge 190)
rfMRI connectivity (ICA25 edge 191)
rfMRI connectivity (ICA25 edge 192)
rfMRI connectivity (ICA25 edge 193)
rfMRI connectivity (ICA25 edge 194)
rfMRI connectivity (ICA25 edge 195)
rfMRI connectivity (ICA25 edge 196)
rfMRI connectivity (ICA25 edge 197)
rfMRI connectivity (ICA25 edge 198)
rfMRI connectivity (ICA25 edge 199)
rfMRI connectivity (ICA25 edge 200)
rfMRI connectivity (ICA25 edge 201)
rfMRI connectivity (ICA25 edge 202)
rfMRI connectivity (ICA25 edge 203)
rfMRI connectivity (ICA25 edge 204)
rfMRI connectivity (ICA25 edge 205)
rfMRI connectivity (ICA25 edge 206)
rfMRI connectivity (ICA25 edge 207)
rfMRI connectivity (ICA25 edge 208)
rfMRI connectivity (ICA25 edge 209)
rfMRI connectivity (ICA25 edge 210)
rfMRI connectivity (ICA25 edge 211)
rfMRI connectivity (ICA25 edge 212)
rfMRI connectivity (ICA25 edge 213)
rfMRI connectivity (ICA25 edge 214)
rfMRI connectivity (ICA25 edge 215)
rfMRI connectivity (ICA25 edge 216)
rfMRI connectivity (ICA25 edge 217)
rfMRI connectivity (ICA25 edge 218)
rfMRI connectivity (ICA25 edge 219)
rfMRI connectivity (ICA25 edge 220)
rfMRI connectivity (ICA25 edge 221)
rfMRI connectivity (ICA25 edge 222)
rfMRI connectivity (ICA25 edge 223)
rfMRI connectivity (ICA25 edge 224)
rfMRI connectivity (ICA25 edge 225)
rfMRI connectivity (ICA25 edge 226)
rfMRI connectivity (ICA25 edge 227)
rfMRI connectivity (ICA25 edge 228)
rfMRI connectivity (ICA25 edge 229)
rfMRI connectivity (ICA25 edge 230)
rfMRI connectivity (ICA25 edge 231)
rfMRI connectivity (ICA25 edge 232)
rfMRI connectivity (ICA25 edge 233)
rfMRI connectivity (ICA25 edge 234)
rfMRI connectivity (ICA25 edge 235)
rfMRI connectivity (ICA25 edge 236)
rfMRI connectivity (ICA25 edge 237)
rfMRI connectivity (ICA25 edge 238)
rfMRI connectivity (ICA25 edge 239)
rfMRI connectivity (ICA25 edge 240)
rfMRI connectivity (ICA25 edge 241)
rfMRI connectivity (ICA25 edge 242)
rfMRI connectivity (ICA25 edge 243)
rfMRI connectivity (ICA25 edge 244)
rfMRI connectivity (ICA25 edge 245)
rfMRI connectivity (ICA25 edge 246)
rfMRI connectivity (ICA25 edge 247)
rfMRI connectivity (ICA25 edge 248)
rfMRI connectivity (ICA25 edge 249)
rfMRI connectivity (ICA25 edge 250)
rfMRI connectivity (ICA25 edge 251)
rfMRI connectivity (ICA25 edge 252)
rfMRI connectivity (ICA25 edge 253)
rfMRI connectivity (ICA25 edge 254)
rfMRI connectivity (ICA25 edge 255)
rfMRI connectivity (ICA25 edge 256)
rfMRI connectivity (ICA25 edge 257)
rfMRI connectivity (ICA25 edge 258)
rfMRI connectivity (ICA25 edge 259)
rfMRI connectivity (ICA25 edge 260)
rfMRI connectivity (ICA25 edge 261)
rfMRI connectivity (ICA25 edge 262)
rfMRI connectivity (ICA25 edge 263)
rfMRI connectivity (ICA25 edge 264)
rfMRI connectivity (ICA25 edge 265)
rfMRI connectivity (ICA25 edge 266)
rfMRI connectivity (ICA25 edge 267)
rfMRI connectivity (ICA25 edge 268)
rfMRI connectivity (ICA25 edge 269)
rfMRI connectivity (ICA25 edge 270)
rfMRI connectivity (ICA25 edge 271)
rfMRI connectivity (ICA25 edge 272)
rfMRI connectivity (ICA25 edge 273)
rfMRI connectivity (ICA25 edge 274)
rfMRI connectivity (ICA25 edge 275)
rfMRI connectivity (ICA25 edge 276)
rfMRI connectivity (ICA25 edge 277)
rfMRI connectivity (ICA25 edge 278)
rfMRI connectivity (ICA25 edge 279)
rfMRI connectivity (ICA25 edge 280)
rfMRI connectivity (ICA25 edge 281)
rfMRI connectivity (ICA25 edge 282)
rfMRI connectivity (ICA25 edge 283)
rfMRI connectivity (ICA25 edge 284)
rfMRI connectivity (ICA25 edge 285)
rfMRI connectivity (ICA25 edge 286)
rfMRI connectivity (ICA25 edge 287)
rfMRI connectivity (ICA25 edge 288)
rfMRI connectivity (ICA25 edge 289)
rfMRI connectivity (ICA25 edge 290)
rfMRI connectivity (ICA25 edge 291)
rfMRI connectivity (ICA25 edge 292)
rfMRI connectivity (ICA25 edge 293)
rfMRI connectivity (ICA25 edge 294)
rfMRI connectivity (ICA25 edge 295)
rfMRI connectivity (ICA25 edge 296)
rfMRI connectivity (ICA25 edge 297)
rfMRI connectivity (ICA25 edge 298)
rfMRI connectivity (ICA25 edge 299)
rfMRI connectivity (ICA25 edge 300)
rfMRI connectivity (ICA25 edge 301)
rfMRI connectivity (ICA25 edge 302)
rfMRI connectivity (ICA25 edge 303)
rfMRI connectivity (ICA25 edge 304)
rfMRI connectivity (ICA25 edge 305)
rfMRI connectivity (ICA25 edge 306)
rfMRI connectivity (ICA25 edge 307)
rfMRI connectivity (ICA25 edge 308)
rfMRI connectivity (ICA25 edge 309)
rfMRI connectivity (ICA25 edge 310)
rfMRI connectivity (ICA25 edge 311)
rfMRI connectivity (ICA25 edge 312)
rfMRI connectivity (ICA25 edge 313)
rfMRI connectivity (ICA25 edge 314)
rfMRI connectivity (ICA25 edge 315)
rfMRI connectivity (ICA25 edge 316)
rfMRI connectivity (ICA25 edge 317)
rfMRI connectivity (ICA25 edge 318)
rfMRI connectivity (ICA25 edge 319)
rfMRI connectivity (ICA25 edge 320)
rfMRI connectivity (ICA25 edge 321)
rfMRI connectivity (ICA25 edge 322)
rfMRI connectivity (ICA25 edge 323)
rfMRI connectivity (ICA25 edge 324)
rfMRI connectivity (ICA25 edge 325)
rfMRI connectivity (ICA25 edge 326)
rfMRI connectivity (ICA25 edge 327)
rfMRI connectivity (ICA25 edge 328)
rfMRI connectivity (ICA25 edge 329)
rfMRI connectivity (ICA25 edge 330)
rfMRI connectivity (ICA25 edge 331)
rfMRI connectivity (ICA25 edge 332)
rfMRI connectivity (ICA25 edge 333)
rfMRI connectivity (ICA25 edge 334)
rfMRI connectivity (ICA25 edge 335)
rfMRI connectivity (ICA25 edge 336)
rfMRI connectivity (ICA25 edge 337)
rfMRI connectivity (ICA25 edge 338)
rfMRI connectivity (ICA25 edge 339)
rfMRI connectivity (ICA25 edge 340)
rfMRI connectivity (ICA25 edge 341)
rfMRI connectivity (ICA25 edge 342)
rfMRI connectivity (ICA25 edge 343)
rfMRI connectivity (ICA25 edge 344)
rfMRI connectivity (ICA25 edge 345)
rfMRI connectivity (ICA25 edge 346)
rfMRI connectivity (ICA25 edge 347)
rfMRI connectivity (ICA25 edge 348)
rfMRI connectivity (ICA25 edge 349)
rfMRI connectivity (ICA25 edge 350)
rfMRI connectivity (ICA25 edge 351)
rfMRI connectivity (ICA25 edge 352)
rfMRI connectivity (ICA25 edge 353)
rfMRI connectivity (ICA25 edge 354)
rfMRI connectivity (ICA25 edge 355)
rfMRI connectivity (ICA25 edge 356)
rfMRI connectivity (ICA25 edge 357)
rfMRI connectivity (ICA25 edge 358)
rfMRI connectivity (ICA25 edge 359)
rfMRI connectivity (ICA25 edge 360)
rfMRI connectivity (ICA25 edge 361)
rfMRI connectivity (ICA25 edge 362)
rfMRI connectivity (ICA25 edge 363)
rfMRI connectivity (ICA25 edge 364)
rfMRI connectivity (ICA25 edge 365)
rfMRI connectivity (ICA25 edge 366)
rfMRI connectivity (ICA25 edge 367)
rfMRI connectivity (ICA25 edge 368)
rfMRI connectivity (ICA25 edge 369)
rfMRI connectivity (ICA25 edge 370)
rfMRI connectivity (ICA25 edge 371)
rfMRI connectivity (ICA25 edge 372)
rfMRI connectivity (ICA25 edge 373)
rfMRI connectivity (ICA25 edge 374)
rfMRI connectivity (ICA25 edge 375)
rfMRI connectivity (ICA25 edge 376)
rfMRI connectivity (ICA25 edge 377)
rfMRI connectivity (ICA25 edge 378)
rfMRI connectivity (ICA25 edge 379)
rfMRI connectivity (ICA25 edge 380)
rfMRI connectivity (ICA25 edge 381)
rfMRI connectivity (ICA25 edge 382)
rfMRI connectivity (ICA25 edge 383)
rfMRI connectivity (ICA25 edge 384)
rfMRI connectivity (ICA25 edge 385)
rfMRI connectivity (ICA25 edge 386)
rfMRI connectivity (ICA25 edge 387)
rfMRI connectivity (ICA25 edge 388)
rfMRI connectivity (ICA25 edge 389)
rfMRI connectivity (ICA25 edge 390)
rfMRI connectivity (ICA25 edge 391)
rfMRI connectivity (ICA25 edge 392)
rfMRI connectivity (ICA25 edge 393)
rfMRI connectivity (ICA25 edge 394)
rfMRI connectivity (ICA25 edge 395)
rfMRI connectivity (ICA25 edge 396)
rfMRI connectivity (ICA25 edge 397)
rfMRI connectivity (ICA25 edge 398)
rfMRI connectivity (ICA25 edge 399)
rfMRI connectivity (ICA25 edge 400)
rfMRI connectivity (ICA25 edge 401)
rfMRI connectivity (ICA25 edge 402)
rfMRI connectivity (ICA25 edge 403)
rfMRI connectivity (ICA25 edge 404)
rfMRI connectivity (ICA25 edge 405)
rfMRI connectivity (ICA25 edge 406)
rfMRI connectivity (ICA25 edge 407)
rfMRI connectivity (ICA25 edge 408)
rfMRI connectivity (ICA25 edge 409)
rfMRI connectivity (ICA25 edge 410)
rfMRI connectivity (ICA25 edge 411)
rfMRI connectivity (ICA25 edge 412)
rfMRI connectivity (ICA25 edge 413)
rfMRI connectivity (ICA25 edge 414)
rfMRI connectivity (ICA25 edge 415)
rfMRI connectivity (ICA25 edge 416)
rfMRI connectivity (ICA25 edge 417)
rfMRI connectivity (ICA25 edge 418)
rfMRI connectivity (ICA25 edge 419)
rfMRI connectivity (ICA25 edge 420)
rfMRI connectivity (ICA25 edge 421)
rfMRI connectivity (ICA25 edge 422)
rfMRI connectivity (ICA25 edge 423)
rfMRI connectivity (ICA25 edge 424)
rfMRI connectivity (ICA25 edge 425)
rfMRI connectivity (ICA25 edge 426)
rfMRI connectivity (ICA25 edge 427)
rfMRI connectivity (ICA25 edge 428)
rfMRI connectivity (ICA25 edge 429)
rfMRI connectivity (ICA25 edge 430)
rfMRI connectivity (ICA25 edge 431)
rfMRI connectivity (ICA25 edge 432)
rfMRI connectivity (ICA25 edge 433)
rfMRI connectivity (ICA25 edge 434)
rfMRI connectivity (ICA25 edge 435)
rfMRI connectivity (ICA25 edge 436)
rfMRI connectivity (ICA25 edge 437)
rfMRI connectivity (ICA25 edge 438)
rfMRI connectivity (ICA25 edge 439)
rfMRI connectivity (ICA25 edge 440)
rfMRI connectivity (ICA25 edge 441)
rfMRI connectivity (ICA25 edge 442)
rfMRI connectivity (ICA25 edge 443)
rfMRI connectivity (ICA25 edge 444)
rfMRI connectivity (ICA25 edge 445)
rfMRI connectivity (ICA25 edge 446)
rfMRI connectivity (ICA25 edge 447)
rfMRI connectivity (ICA25 edge 448)
rfMRI connectivity (ICA25 edge 449)
rfMRI connectivity (ICA25 edge 450)
rfMRI connectivity (ICA25 edge 451)
rfMRI connectivity (ICA25 edge 452)
rfMRI connectivity (ICA25 edge 453)
rfMRI connectivity (ICA25 edge 454)
rfMRI connectivity (ICA25 edge 455)
rfMRI connectivity (ICA25 edge 456)
rfMRI connectivity (ICA25 edge 457)
rfMRI connectivity (ICA25 edge 458)
rfMRI connectivity (ICA25 edge 459)
rfMRI connectivity (ICA25 edge 460)
rfMRI connectivity (ICA25 edge 461)
rfMRI connectivity (ICA25 edge 462)
rfMRI connectivity (ICA25 edge 463)
rfMRI connectivity (ICA25 edge 464)
rfMRI connectivity (ICA25 edge 465)
rfMRI connectivity (ICA25 edge 466)
rfMRI connectivity (ICA25 edge 467)
rfMRI connectivity (ICA25 edge 468)
rfMRI connectivity (ICA25 edge 469)
rfMRI connectivity (ICA25 edge 470)
rfMRI connectivity (ICA25 edge 471)
rfMRI connectivity (ICA25 edge 472)
rfMRI connectivity (ICA25 edge 473)
rfMRI connectivity (ICA25 edge 474)
rfMRI connectivity (ICA25 edge 475)
rfMRI connectivity (ICA25 edge 476)
rfMRI connectivity (ICA25 edge 477)
rfMRI connectivity (ICA25 edge 478)
rfMRI connectivity (ICA25 edge 479)
rfMRI connectivity (ICA25 edge 480)
rfMRI connectivity (ICA25 edge 481)
rfMRI connectivity (ICA25 edge 482)
rfMRI connectivity (ICA25 edge 483)
rfMRI connectivity (ICA25 edge 484)
rfMRI connectivity (ICA25 edge 485)
rfMRI connectivity (ICA25 edge 486)
rfMRI connectivity (ICA25 edge 487)
rfMRI connectivity (ICA25 edge 488)
rfMRI connectivity (ICA25 edge 489)
rfMRI connectivity (ICA25 edge 490)
rfMRI connectivity (ICA25 edge 491)
rfMRI connectivity (ICA25 edge 492)
rfMRI connectivity (ICA25 edge 493)
rfMRI connectivity (ICA25 edge 494)
rfMRI connectivity (ICA25 edge 495)
rfMRI connectivity (ICA25 edge 496)
rfMRI connectivity (ICA25 edge 497)
rfMRI connectivity (ICA25 edge 498)
rfMRI connectivity (ICA25 edge 499)
rfMRI connectivity (ICA25 edge 500)
rfMRI connectivity (ICA25 edge 501)
rfMRI connectivity (ICA25 edge 502)
rfMRI connectivity (ICA25 edge 503)
rfMRI connectivity (ICA25 edge 504)
rfMRI connectivity (ICA25 edge 505)
rfMRI connectivity (ICA25 edge 506)
rfMRI connectivity (ICA25 edge 507)
rfMRI connectivity (ICA25 edge 508)
rfMRI connectivity (ICA25 edge 509)
rfMRI connectivity (ICA25 edge 510)
rfMRI connectivity (ICA25 edge 511)
rfMRI connectivity (ICA25 edge 512)
rfMRI connectivity (ICA25 edge 513)
rfMRI connectivity (ICA25 edge 514)
rfMRI connectivity (ICA25 edge 515)
rfMRI connectivity (ICA25 edge 516)
rfMRI connectivity (ICA25 edge 517)
rfMRI connectivity (ICA25 edge 518)
rfMRI connectivity (ICA25 edge 519)
rfMRI connectivity (ICA25 edge 520)
rfMRI connectivity (ICA25 edge 521)
rfMRI connectivity (ICA25 edge 522)
rfMRI connectivity (ICA25 edge 523)
rfMRI connectivity (ICA25 edge 524)
rfMRI connectivity (ICA25 edge 525)
rfMRI connectivity (ICA25 edge 526)
rfMRI connectivity (ICA25 edge 527)
rfMRI connectivity (ICA25 edge 528)
rfMRI connectivity (ICA25 edge 529)
rfMRI connectivity (ICA25 edge 530)
rfMRI connectivity (ICA25 edge 531)
rfMRI connectivity (ICA25 edge 532)
rfMRI connectivity (ICA25 edge 533)
rfMRI connectivity (ICA25 edge 534)
rfMRI connectivity (ICA25 edge 535)
rfMRI connectivity (ICA25 edge 536)
rfMRI connectivity (ICA25 edge 537)
rfMRI connectivity (ICA25 edge 538)
rfMRI connectivity (ICA25 edge 539)
rfMRI connectivity (ICA25 edge 540)
rfMRI connectivity (ICA25 edge 541)
rfMRI connectivity (ICA25 edge 542)
rfMRI connectivity (ICA25 edge 543)
rfMRI connectivity (ICA25 edge 544)
rfMRI connectivity (ICA25 edge 545)
rfMRI connectivity (ICA25 edge 546)
rfMRI connectivity (ICA25 edge 547)
rfMRI connectivity (ICA25 edge 548)
rfMRI connectivity (ICA25 edge 549)
rfMRI connectivity (ICA25 edge 550)
rfMRI connectivity (ICA25 edge 551)
rfMRI connectivity (ICA25 edge 552)
rfMRI connectivity (ICA25 edge 553)
rfMRI connectivity (ICA25 edge 554)
rfMRI connectivity (ICA25 edge 555)
rfMRI connectivity (ICA25 edge 556)
rfMRI connectivity (ICA25 edge 557)
rfMRI connectivity (ICA25 edge 558)
rfMRI connectivity (ICA25 edge 559)
rfMRI connectivity (ICA25 edge 560)
rfMRI connectivity (ICA25 edge 561)
rfMRI connectivity (ICA25 edge 562)
rfMRI connectivity (ICA25 edge 563)
rfMRI connectivity (ICA25 edge 564)
rfMRI connectivity (ICA25 edge 565)
rfMRI connectivity (ICA25 edge 566)
rfMRI connectivity (ICA25 edge 567)
rfMRI connectivity (ICA25 edge 568)
rfMRI connectivity (ICA25 edge 569)
rfMRI connectivity (ICA25 edge 570)
rfMRI connectivity (ICA25 edge 571)
rfMRI connectivity (ICA25 edge 572)
rfMRI connectivity (ICA25 edge 573)
rfMRI connectivity (ICA25 edge 574)
rfMRI connectivity (ICA25 edge 575)
rfMRI connectivity (ICA25 edge 576)
rfMRI connectivity (ICA25 edge 577)
rfMRI connectivity (ICA25 edge 578)
rfMRI connectivity (ICA25 edge 579)
rfMRI connectivity (ICA25 edge 580)
rfMRI connectivity (ICA25 edge 581)
rfMRI connectivity (ICA25 edge 582)
rfMRI connectivity (ICA25 edge 583)
rfMRI connectivity (ICA25 edge 584)
rfMRI connectivity (ICA25 edge 585)
rfMRI connectivity (ICA25 edge 586)
rfMRI connectivity (ICA25 edge 587)
rfMRI connectivity (ICA25 edge 588)
rfMRI connectivity (ICA25 edge 589)
rfMRI connectivity (ICA25 edge 590)
rfMRI connectivity (ICA25 edge 591)
rfMRI connectivity (ICA25 edge 592)
rfMRI connectivity (ICA25 edge 593)
rfMRI connectivity (ICA25 edge 594)
rfMRI connectivity (ICA25 edge 595)
rfMRI connectivity (ICA25 edge 596)
rfMRI connectivity (ICA25 edge 597)
rfMRI connectivity (ICA25 edge 598)
rfMRI connectivity (ICA25 edge 599)
rfMRI connectivity (ICA25 edge 600)
rfMRI connectivity (ICA25 edge 601)
rfMRI connectivity (ICA25 edge 602)
rfMRI connectivity (ICA25 edge 603)
rfMRI connectivity (ICA25 edge 604)
rfMRI connectivity (ICA25 edge 605)
rfMRI connectivity (ICA25 edge 606)
rfMRI connectivity (ICA25 edge 607)
rfMRI connectivity (ICA25 edge 608)
rfMRI connectivity (ICA25 edge 609)
rfMRI connectivity (ICA25 edge 610)
rfMRI connectivity (ICA25 edge 611)
rfMRI connectivity (ICA25 edge 612)
rfMRI connectivity (ICA25 edge 613)
rfMRI connectivity (ICA25 edge 614)
rfMRI connectivity (ICA25 edge 615)
rfMRI connectivity (ICA25 edge 616)
rfMRI connectivity (ICA25 edge 617)
rfMRI connectivity (ICA25 edge 618)
rfMRI connectivity (ICA25 edge 619)
rfMRI connectivity (ICA25 edge 620)
rfMRI connectivity (ICA25 edge 621)
rfMRI connectivity (ICA25 edge 622)
rfMRI connectivity (ICA25 edge 623)
rfMRI connectivity (ICA25 edge 624)
rfMRI connectivity (ICA25 edge 625)
Task contrast 01_EMOTION_FACES Schaefer2018_100Parcels region 1 mean z statistic
Task contrast 01_EMOTION_FACES Schaefer2018_100Parcels region 2 mean z statistic
Task contrast 01_EMOTION_FACES Schaefer2018_100Parcels region 3 mean z statistic
Task contrast 01_EMOTION_FACES Schaefer2018_100Parcels region 4 mean z statistic
Task contrast 01_EMOTION_FACES Schaefer2018_100Parcels region 5 mean z statistic
Task contrast 01_EMOTION_FACES Schaefer2018_100Parcels region 6 mean z statistic
Task contrast 01_EMOTION_FACES Schaefer2018_100Parcels region 7 mean z statistic
Task contrast 01_EMOTION_FACES Schaefer2018_100Parcels region 8 mean z statistic
Task contrast 01_EMOTION_FACES Schaefer2018_100Parcels region 9 mean z statistic
Task contrast 01_EMOTION_FACES Schaefer2018_100Parcels region 10 mean z statistic
Task contrast 01_EMOTION_FACES Schaefer2018_100Parcels region 11 mean z statistic
Task contrast 01_EMOTION_FACES Schaefer2018_100Parcels region 12 mean z statistic
Task contrast 01_EMOTION_FACES Schaefer2018_100Parcels region 13 mean z statistic
Task contrast 01_EMOTION_FACES Schaefer2018_100Parcels region 14 mean z statistic
Task contrast 01_EMOTION_FACES Schaefer2018_100Parcels region 15 mean z statistic
Task contrast 01_EMOTION_FACES Schaefer2018_100Parcels region 16 mean z statistic
Task contrast 01_EMOTION_FACES Schaefer2018_100Parcels region 17 mean z statistic
Task contrast 01_EMOTION_FACES Schaefer2018_100Parcels region 18 mean z statistic
Task contrast 01_EMOTION_FACES Schaefer2018_100Parcels region 19 mean z statistic
Task contrast 01_EMOTION_FACES Schaefer2018_100Parcels region 20 mean z statistic
Task contrast 01_EMOTION_FACES Schaefer2018_100Parcels region 21 mean z statistic
Task contrast 01_EMOTION_FACES Schaefer2018_100Parcels region 22 mean z statistic
Task contrast 01_EMOTION_FACES Schaefer2018_100Parcels region 23 mean z statistic
Task contrast 01_EMOTION_FACES Schaefer2018_100Parcels region 24 mean z statistic
Task contrast 01_EMOTION_FACES Schaefer2018_100Parcels region 25 mean z statistic
Task contrast 01_EMOTION_FACES Schaefer2018_100Parcels region 26 mean z statistic
Task contrast 01_EMOTION_FACES Schaefer2018_100Parcels region 27 mean z statistic
Task contrast 01_EMOTION_FACES Schaefer2018_100Parcels region 28 mean z statistic
Task contrast 01_EMOTION_FACES Schaefer2018_100Parcels region 29 mean z statistic
Task contrast 01_EMOTION_FACES Schaefer2018_100Parcels region 30 mean z statistic
Task contrast 01_EMOTION_FACES Schaefer2018_100Parcels region 31 mean z statistic
Task contrast 01_EMOTION_FACES Schaefer2018_100Parcels region 32 mean z statistic
Task contrast 01_EMOTION_FACES Schaefer2018_100Parcels region 33 mean z statistic
Task contrast 01_EMOTION_FACES Schaefer2018_100Parcels region 34 mean z statistic
Task contrast 01_EMOTION_FACES Schaefer2018_100Parcels region 35 mean z statistic
Task contrast 01_EMOTION_FACES Schaefer2018_100Parcels region 36 mean z statistic
Task contrast 01_EMOTION_FACES Schaefer2018_100Parcels region 37 mean z statistic
Task contrast 01_EMOTION_FACES Schaefer2018_100Parcels region 38 mean z statistic
Task contrast 01_EMOTION_FACES Schaefer2018_100Parcels region 39 mean z statistic
Task contrast 01_EMOTION_FACES Schaefer2018_100Parcels region 40 mean z statistic
Task contrast 01_EMOTION_FACES Schaefer2018_100Parcels region 41 mean z statistic
Task contrast 01_EMOTION_FACES Schaefer2018_100Parcels region 42 mean z statistic
Task contrast 01_EMOTION_FACES Schaefer2018_100Parcels region 43 mean z statistic
Task contrast 01_EMOTION_FACES Schaefer2018_100Parcels region 44 mean z statistic
Task contrast 01_EMOTION_FACES Schaefer2018_100Parcels region 45 mean z statistic
Task contrast 01_EMOTION_FACES Schaefer2018_100Parcels region 46 mean z statistic
Task contrast 01_EMOTION_FACES Schaefer2018_100Parcels region 47 mean z statistic
Task contrast 01_EMOTION_FACES Schaefer2018_100Parcels region 48 mean z statistic
Task contrast 01_EMOTION_FACES Schaefer2018_100Parcels region 49 mean z statistic
Task contrast 01_EMOTION_FACES Schaefer2018_100Parcels region 50 mean z statistic
Task contrast 01_EMOTION_FACES Schaefer2018_100Parcels region 51 mean z statistic
Task contrast 01_EMOTION_FACES Schaefer2018_100Parcels region 52 mean z statistic
Task contrast 01_EMOTION_FACES Schaefer2018_100Parcels region 53 mean z statistic
Task contrast 01_EMOTION_FACES Schaefer2018_100Parcels region 54 mean z statistic
Task contrast 01_EMOTION_FACES Schaefer2018_100Parcels region 55 mean z statistic
Task contrast 01_EMOTION_FACES Schaefer2018_100Parcels region 56 mean z statistic
Task contrast 01_EMOTION_FACES Schaefer2018_100Parcels region 57 mean z statistic
Task contrast 01_EMOTION_FACES Schaefer2018_100Parcels region 58 mean z statistic
Task contrast 01_EMOTION_FACES Schaefer2018_100Parcels region 59 mean z statistic
Task contrast 01_EMOTION_FACES Schaefer2018_100Parcels region 60 mean z statistic
Task contrast 01_EMOTION_FACES Schaefer2018_100Parcels region 61 mean z statistic
Task contrast 01_EMOTION_FACES Schaefer2018_100Parcels region 62 mean z statistic
Task contrast 01_EMOTION_FACES Schaefer2018_100Parcels region 63 mean z statistic
Task contrast 01_EMOTION_FACES Schaefer2018_100Parcels region 64 mean z statistic
Task contrast 01_EMOTION_FACES Schaefer2018_100Parcels region 65 mean z statistic
Task contrast 01_EMOTION_FACES Schaefer2018_100Parcels region 66 mean z statistic
Task contrast 01_EMOTION_FACES Schaefer2018_100Parcels region 67 mean z statistic
Task contrast 01_EMOTION_FACES Schaefer2018_100Parcels region 68 mean z statistic
Task contrast 01_EMOTION_FACES Schaefer2018_100Parcels region 69 mean z statistic
Task contrast 01_EMOTION_FACES Schaefer2018_100Parcels region 70 mean z statistic
Task contrast 01_EMOTION_FACES Schaefer2018_100Parcels region 71 mean z statistic
Task contrast 01_EMOTION_FACES Schaefer2018_100Parcels region 72 mean z statistic
Task contrast 01_EMOTION_FACES Schaefer2018_100Parcels region 73 mean z statistic
Task contrast 01_EMOTION_FACES Schaefer2018_100Parcels region 74 mean z statistic
Task contrast 01_EMOTION_FACES Schaefer2018_100Parcels region 75 mean z statistic
Task contrast 01_EMOTION_FACES Schaefer2018_100Parcels region 76 mean z statistic
Task contrast 01_EMOTION_FACES Schaefer2018_100Parcels region 77 mean z statistic
Task contrast 01_EMOTION_FACES Schaefer2018_100Parcels region 78 mean z statistic
Task contrast 01_EMOTION_FACES Schaefer2018_100Parcels region 79 mean z statistic
Task contrast 01_EMOTION_FACES Schaefer2018_100Parcels region 80 mean z statistic
Task contrast 01_EMOTION_FACES Schaefer2018_100Parcels region 81 mean z statistic
Task contrast 01_EMOTION_FACES Schaefer2018_100Parcels region 82 mean z statistic
Task contrast 01_EMOTION_FACES Schaefer2018_100Parcels region 83 mean z statistic
Task contrast 01_EMOTION_FACES Schaefer2018_100Parcels region 84 mean z statistic
Task contrast 01_EMOTION_FACES Schaefer2018_100Parcels region 85 mean z statistic
Task contrast 01_EMOTION_FACES Schaefer2018_100Parcels region 86 mean z statistic
Task contrast 01_EMOTION_FACES Schaefer2018_100Parcels region 87 mean z statistic
Task contrast 01_EMOTION_FACES Schaefer2018_100Parcels region 88 mean z statistic
Task contrast 01_EMOTION_FACES Schaefer2018_100Parcels region 89 mean z statistic
Task contrast 01_EMOTION_FACES Schaefer2018_100Parcels region 90 mean z statistic
Task contrast 01_EMOTION_FACES Schaefer2018_100Parcels region 91 mean z statistic
Task contrast 01_EMOTION_FACES Schaefer2018_100Parcels region 92 mean z statistic
Task contrast 01_EMOTION_FACES Schaefer2018_100Parcels region 93 mean z statistic
Task contrast 01_EMOTION_FACES Schaefer2018_100Parcels region 94 mean z statistic
Task contrast 01_EMOTION_FACES Schaefer2018_100Parcels region 95 mean z statistic
Task contrast 01_EMOTION_FACES Schaefer2018_100Parcels region 96 mean z statistic
Task contrast 01_EMOTION_FACES Schaefer2018_100Parcels region 97 mean z statistic
Task contrast 01_EMOTION_FACES Schaefer2018_100Parcels region 98 mean z statistic
Task contrast 01_EMOTION_FACES Schaefer2018_100Parcels region 99 mean z statistic
Task contrast 01_EMOTION_FACES Schaefer2018_100Parcels region 100 mean z statistic
Task contrast 02_EMOTION_SHAPES Schaefer2018_100Parcels region 1 mean z statistic
Task contrast 02_EMOTION_SHAPES Schaefer2018_100Parcels region 2 mean z statistic
Task contrast 02_EMOTION_SHAPES Schaefer2018_100Parcels region 3 mean z statistic
Task contrast 02_EMOTION_SHAPES Schaefer2018_100Parcels region 4 mean z statistic
Task contrast 02_EMOTION_SHAPES Schaefer2018_100Parcels region 5 mean z statistic
Task contrast 02_EMOTION_SHAPES Schaefer2018_100Parcels region 6 mean z statistic
Task contrast 02_EMOTION_SHAPES Schaefer2018_100Parcels region 7 mean z statistic
Task contrast 02_EMOTION_SHAPES Schaefer2018_100Parcels region 8 mean z statistic
Task contrast 02_EMOTION_SHAPES Schaefer2018_100Parcels region 9 mean z statistic
Task contrast 02_EMOTION_SHAPES Schaefer2018_100Parcels region 10 mean z statistic
Task contrast 02_EMOTION_SHAPES Schaefer2018_100Parcels region 11 mean z statistic
Task contrast 02_EMOTION_SHAPES Schaefer2018_100Parcels region 12 mean z statistic
Task contrast 02_EMOTION_SHAPES Schaefer2018_100Parcels region 13 mean z statistic
Task contrast 02_EMOTION_SHAPES Schaefer2018_100Parcels region 14 mean z statistic
Task contrast 02_EMOTION_SHAPES Schaefer2018_100Parcels region 15 mean z statistic
Task contrast 02_EMOTION_SHAPES Schaefer2018_100Parcels region 16 mean z statistic
Task contrast 02_EMOTION_SHAPES Schaefer2018_100Parcels region 17 mean z statistic
Task contrast 02_EMOTION_SHAPES Schaefer2018_100Parcels region 18 mean z statistic
Task contrast 02_EMOTION_SHAPES Schaefer2018_100Parcels region 19 mean z statistic
Task contrast 02_EMOTION_SHAPES Schaefer2018_100Parcels region 20 mean z statistic
Task contrast 02_EMOTION_SHAPES Schaefer2018_100Parcels region 21 mean z statistic
Task contrast 02_EMOTION_SHAPES Schaefer2018_100Parcels region 22 mean z statistic
Task contrast 02_EMOTION_SHAPES Schaefer2018_100Parcels region 23 mean z statistic
Task contrast 02_EMOTION_SHAPES Schaefer2018_100Parcels region 24 mean z statistic
Task contrast 02_EMOTION_SHAPES Schaefer2018_100Parcels region 25 mean z statistic
Task contrast 02_EMOTION_SHAPES Schaefer2018_100Parcels region 26 mean z statistic
Task contrast 02_EMOTION_SHAPES Schaefer2018_100Parcels region 27 mean z statistic
Task contrast 02_EMOTION_SHAPES Schaefer2018_100Parcels region 28 mean z statistic
Task contrast 02_EMOTION_SHAPES Schaefer2018_100Parcels region 29 mean z statistic
Task contrast 02_EMOTION_SHAPES Schaefer2018_100Parcels region 30 mean z statistic
Task contrast 02_EMOTION_SHAPES Schaefer2018_100Parcels region 31 mean z statistic
Task contrast 02_EMOTION_SHAPES Schaefer2018_100Parcels region 32 mean z statistic
Task contrast 02_EMOTION_SHAPES Schaefer2018_100Parcels region 33 mean z statistic
Task contrast 02_EMOTION_SHAPES Schaefer2018_100Parcels region 34 mean z statistic
Task contrast 02_EMOTION_SHAPES Schaefer2018_100Parcels region 35 mean z statistic
Task contrast 02_EMOTION_SHAPES Schaefer2018_100Parcels region 36 mean z statistic
Task contrast 02_EMOTION_SHAPES Schaefer2018_100Parcels region 37 mean z statistic
Task contrast 02_EMOTION_SHAPES Schaefer2018_100Parcels region 38 mean z statistic
Task contrast 02_EMOTION_SHAPES Schaefer2018_100Parcels region 39 mean z statistic
Task contrast 02_EMOTION_SHAPES Schaefer2018_100Parcels region 40 mean z statistic
Task contrast 02_EMOTION_SHAPES Schaefer2018_100Parcels region 41 mean z statistic
Task contrast 02_EMOTION_SHAPES Schaefer2018_100Parcels region 42 mean z statistic
Task contrast 02_EMOTION_SHAPES Schaefer2018_100Parcels region 43 mean z statistic
Task contrast 02_EMOTION_SHAPES Schaefer2018_100Parcels region 44 mean z statistic
Task contrast 02_EMOTION_SHAPES Schaefer2018_100Parcels region 45 mean z statistic
Task contrast 02_EMOTION_SHAPES Schaefer2018_100Parcels region 46 mean z statistic
Task contrast 02_EMOTION_SHAPES Schaefer2018_100Parcels region 47 mean z statistic
Task contrast 02_EMOTION_SHAPES Schaefer2018_100Parcels region 48 mean z statistic
Task contrast 02_EMOTION_SHAPES Schaefer2018_100Parcels region 49 mean z statistic
Task contrast 02_EMOTION_SHAPES Schaefer2018_100Parcels region 50 mean z statistic
Task contrast 02_EMOTION_SHAPES Schaefer2018_100Parcels region 51 mean z statistic
Task contrast 02_EMOTION_SHAPES Schaefer2018_100Parcels region 52 mean z statistic
Task contrast 02_EMOTION_SHAPES Schaefer2018_100Parcels region 53 mean z statistic
Task contrast 02_EMOTION_SHAPES Schaefer2018_100Parcels region 54 mean z statistic
Task contrast 02_EMOTION_SHAPES Schaefer2018_100Parcels region 55 mean z statistic
Task contrast 02_EMOTION_SHAPES Schaefer2018_100Parcels region 56 mean z statistic
Task contrast 02_EMOTION_SHAPES Schaefer2018_100Parcels region 57 mean z statistic
Task contrast 02_EMOTION_SHAPES Schaefer2018_100Parcels region 58 mean z statistic
Task contrast 02_EMOTION_SHAPES Schaefer2018_100Parcels region 59 mean z statistic
Task contrast 02_EMOTION_SHAPES Schaefer2018_100Parcels region 60 mean z statistic
Task contrast 02_EMOTION_SHAPES Schaefer2018_100Parcels region 61 mean z statistic
Task contrast 02_EMOTION_SHAPES Schaefer2018_100Parcels region 62 mean z statistic
Task contrast 02_EMOTION_SHAPES Schaefer2018_100Parcels region 63 mean z statistic
Task contrast 02_EMOTION_SHAPES Schaefer2018_100Parcels region 64 mean z statistic
Task contrast 02_EMOTION_SHAPES Schaefer2018_100Parcels region 65 mean z statistic
Task contrast 02_EMOTION_SHAPES Schaefer2018_100Parcels region 66 mean z statistic
Task contrast 02_EMOTION_SHAPES Schaefer2018_100Parcels region 67 mean z statistic
Task contrast 02_EMOTION_SHAPES Schaefer2018_100Parcels region 68 mean z statistic
Task contrast 02_EMOTION_SHAPES Schaefer2018_100Parcels region 69 mean z statistic
Task contrast 02_EMOTION_SHAPES Schaefer2018_100Parcels region 70 mean z statistic
Task contrast 02_EMOTION_SHAPES Schaefer2018_100Parcels region 71 mean z statistic
Task contrast 02_EMOTION_SHAPES Schaefer2018_100Parcels region 72 mean z statistic
Task contrast 02_EMOTION_SHAPES Schaefer2018_100Parcels region 73 mean z statistic
Task contrast 02_EMOTION_SHAPES Schaefer2018_100Parcels region 74 mean z statistic
Task contrast 02_EMOTION_SHAPES Schaefer2018_100Parcels region 75 mean z statistic
Task contrast 02_EMOTION_SHAPES Schaefer2018_100Parcels region 76 mean z statistic
Task contrast 02_EMOTION_SHAPES Schaefer2018_100Parcels region 77 mean z statistic
Task contrast 02_EMOTION_SHAPES Schaefer2018_100Parcels region 78 mean z statistic
Task contrast 02_EMOTION_SHAPES Schaefer2018_100Parcels region 79 mean z statistic
Task contrast 02_EMOTION_SHAPES Schaefer2018_100Parcels region 80 mean z statistic
Task contrast 02_EMOTION_SHAPES Schaefer2018_100Parcels region 81 mean z statistic
Task contrast 02_EMOTION_SHAPES Schaefer2018_100Parcels region 82 mean z statistic
Task contrast 02_EMOTION_SHAPES Schaefer2018_100Parcels region 83 mean z statistic
Task contrast 02_EMOTION_SHAPES Schaefer2018_100Parcels region 84 mean z statistic
Task contrast 02_EMOTION_SHAPES Schaefer2018_100Parcels region 85 mean z statistic
Task contrast 02_EMOTION_SHAPES Schaefer2018_100Parcels region 86 mean z statistic
Task contrast 02_EMOTION_SHAPES Schaefer2018_100Parcels region 87 mean z statistic
Task contrast 02_EMOTION_SHAPES Schaefer2018_100Parcels region 88 mean z statistic
Task contrast 02_EMOTION_SHAPES Schaefer2018_100Parcels region 89 mean z statistic
Task contrast 02_EMOTION_SHAPES Schaefer2018_100Parcels region 90 mean z statistic
Task contrast 02_EMOTION_SHAPES Schaefer2018_100Parcels region 91 mean z statistic
Task contrast 02_EMOTION_SHAPES Schaefer2018_100Parcels region 92 mean z statistic
Task contrast 02_EMOTION_SHAPES Schaefer2018_100Parcels region 93 mean z statistic
Task contrast 02_EMOTION_SHAPES Schaefer2018_100Parcels region 94 mean z statistic
Task contrast 02_EMOTION_SHAPES Schaefer2018_100Parcels region 95 mean z statistic
Task contrast 02_EMOTION_SHAPES Schaefer2018_100Parcels region 96 mean z statistic
Task contrast 02_EMOTION_SHAPES Schaefer2018_100Parcels region 97 mean z statistic
Task contrast 02_EMOTION_SHAPES Schaefer2018_100Parcels region 98 mean z statistic
Task contrast 02_EMOTION_SHAPES Schaefer2018_100Parcels region 99 mean z statistic
Task contrast 02_EMOTION_SHAPES Schaefer2018_100Parcels region 100 mean z statistic
Task contrast 03_EMOTION_FACES-SHAPES Schaefer2018_100Parcels region 1 mean z statistic
Task contrast 03_EMOTION_FACES-SHAPES Schaefer2018_100Parcels region 2 mean z statistic
Task contrast 03_EMOTION_FACES-SHAPES Schaefer2018_100Parcels region 3 mean z statistic
Task contrast 03_EMOTION_FACES-SHAPES Schaefer2018_100Parcels region 4 mean z statistic
Task contrast 03_EMOTION_FACES-SHAPES Schaefer2018_100Parcels region 5 mean z statistic
Task contrast 03_EMOTION_FACES-SHAPES Schaefer2018_100Parcels region 6 mean z statistic
Task contrast 03_EMOTION_FACES-SHAPES Schaefer2018_100Parcels region 7 mean z statistic
Task contrast 03_EMOTION_FACES-SHAPES Schaefer2018_100Parcels region 8 mean z statistic
Task contrast 03_EMOTION_FACES-SHAPES Schaefer2018_100Parcels region 9 mean z statistic
Task contrast 03_EMOTION_FACES-SHAPES Schaefer2018_100Parcels region 10 mean z statistic
Task contrast 03_EMOTION_FACES-SHAPES Schaefer2018_100Parcels region 11 mean z statistic
Task contrast 03_EMOTION_FACES-SHAPES Schaefer2018_100Parcels region 12 mean z statistic
Task contrast 03_EMOTION_FACES-SHAPES Schaefer2018_100Parcels region 13 mean z statistic
Task contrast 03_EMOTION_FACES-SHAPES Schaefer2018_100Parcels region 14 mean z statistic
Task contrast 03_EMOTION_FACES-SHAPES Schaefer2018_100Parcels region 15 mean z statistic
Task contrast 03_EMOTION_FACES-SHAPES Schaefer2018_100Parcels region 16 mean z statistic
Task contrast 03_EMOTION_FACES-SHAPES Schaefer2018_100Parcels region 17 mean z statistic
Task contrast 03_EMOTION_FACES-SHAPES Schaefer2018_100Parcels region 18 mean z statistic
Task contrast 03_EMOTION_FACES-SHAPES Schaefer2018_100Parcels region 19 mean z statistic
Task contrast 03_EMOTION_FACES-SHAPES Schaefer2018_100Parcels region 20 mean z statistic
Task contrast 03_EMOTION_FACES-SHAPES Schaefer2018_100Parcels region 21 mean z statistic
Task contrast 03_EMOTION_FACES-SHAPES Schaefer2018_100Parcels region 22 mean z statistic
Task contrast 03_EMOTION_FACES-SHAPES Schaefer2018_100Parcels region 23 mean z statistic
Task contrast 03_EMOTION_FACES-SHAPES Schaefer2018_100Parcels region 24 mean z statistic
Task contrast 03_EMOTION_FACES-SHAPES Schaefer2018_100Parcels region 25 mean z statistic
Task contrast 03_EMOTION_FACES-SHAPES Schaefer2018_100Parcels region 26 mean z statistic
Task contrast 03_EMOTION_FACES-SHAPES Schaefer2018_100Parcels region 27 mean z statistic
Task contrast 03_EMOTION_FACES-SHAPES Schaefer2018_100Parcels region 28 mean z statistic
Task contrast 03_EMOTION_FACES-SHAPES Schaefer2018_100Parcels region 29 mean z statistic
Task contrast 03_EMOTION_FACES-SHAPES Schaefer2018_100Parcels region 30 mean z statistic
Task contrast 03_EMOTION_FACES-SHAPES Schaefer2018_100Parcels region 31 mean z statistic
Task contrast 03_EMOTION_FACES-SHAPES Schaefer2018_100Parcels region 32 mean z statistic
Task contrast 03_EMOTION_FACES-SHAPES Schaefer2018_100Parcels region 33 mean z statistic
Task contrast 03_EMOTION_FACES-SHAPES Schaefer2018_100Parcels region 34 mean z statistic
Task contrast 03_EMOTION_FACES-SHAPES Schaefer2018_100Parcels region 35 mean z statistic
Task contrast 03_EMOTION_FACES-SHAPES Schaefer2018_100Parcels region 36 mean z statistic
Task contrast 03_EMOTION_FACES-SHAPES Schaefer2018_100Parcels region 37 mean z statistic
Task contrast 03_EMOTION_FACES-SHAPES Schaefer2018_100Parcels region 38 mean z statistic
Task contrast 03_EMOTION_FACES-SHAPES Schaefer2018_100Parcels region 39 mean z statistic
Task contrast 03_EMOTION_FACES-SHAPES Schaefer2018_100Parcels region 40 mean z statistic
Task contrast 03_EMOTION_FACES-SHAPES Schaefer2018_100Parcels region 41 mean z statistic
Task contrast 03_EMOTION_FACES-SHAPES Schaefer2018_100Parcels region 42 mean z statistic
Task contrast 03_EMOTION_FACES-SHAPES Schaefer2018_100Parcels region 43 mean z statistic
Task contrast 03_EMOTION_FACES-SHAPES Schaefer2018_100Parcels region 44 mean z statistic
Task contrast 03_EMOTION_FACES-SHAPES Schaefer2018_100Parcels region 45 mean z statistic
Task contrast 03_EMOTION_FACES-SHAPES Schaefer2018_100Parcels region 46 mean z statistic
Task contrast 03_EMOTION_FACES-SHAPES Schaefer2018_100Parcels region 47 mean z statistic
Task contrast 03_EMOTION_FACES-SHAPES Schaefer2018_100Parcels region 48 mean z statistic
Task contrast 03_EMOTION_FACES-SHAPES Schaefer2018_100Parcels region 49 mean z statistic
Task contrast 03_EMOTION_FACES-SHAPES Schaefer2018_100Parcels region 50 mean z statistic
Task contrast 03_EMOTION_FACES-SHAPES Schaefer2018_100Parcels region 51 mean z statistic
Task contrast 03_EMOTION_FACES-SHAPES Schaefer2018_100Parcels region 52 mean z statistic
Task contrast 03_EMOTION_FACES-SHAPES Schaefer2018_100Parcels region 53 mean z statistic
Task contrast 03_EMOTION_FACES-SHAPES Schaefer2018_100Parcels region 54 mean z statistic
Task contrast 03_EMOTION_FACES-SHAPES Schaefer2018_100Parcels region 55 mean z statistic
Task contrast 03_EMOTION_FACES-SHAPES Schaefer2018_100Parcels region 56 mean z statistic
Task contrast 03_EMOTION_FACES-SHAPES Schaefer2018_100Parcels region 57 mean z statistic
Task contrast 03_EMOTION_FACES-SHAPES Schaefer2018_100Parcels region 58 mean z statistic
Task contrast 03_EMOTION_FACES-SHAPES Schaefer2018_100Parcels region 59 mean z statistic
Task contrast 03_EMOTION_FACES-SHAPES Schaefer2018_100Parcels region 60 mean z statistic
Task contrast 03_EMOTION_FACES-SHAPES Schaefer2018_100Parcels region 61 mean z statistic
Task contrast 03_EMOTION_FACES-SHAPES Schaefer2018_100Parcels region 62 mean z statistic
Task contrast 03_EMOTION_FACES-SHAPES Schaefer2018_100Parcels region 63 mean z statistic
Task contrast 03_EMOTION_FACES-SHAPES Schaefer2018_100Parcels region 64 mean z statistic
Task contrast 03_EMOTION_FACES-SHAPES Schaefer2018_100Parcels region 65 mean z statistic
Task contrast 03_EMOTION_FACES-SHAPES Schaefer2018_100Parcels region 66 mean z statistic
Task contrast 03_EMOTION_FACES-SHAPES Schaefer2018_100Parcels region 67 mean z statistic
Task contrast 03_EMOTION_FACES-SHAPES Schaefer2018_100Parcels region 68 mean z statistic
Task contrast 03_EMOTION_FACES-SHAPES Schaefer2018_100Parcels region 69 mean z statistic
Task contrast 03_EMOTION_FACES-SHAPES Schaefer2018_100Parcels region 70 mean z statistic
Task contrast 03_EMOTION_FACES-SHAPES Schaefer2018_100Parcels region 71 mean z statistic
Task contrast 03_EMOTION_FACES-SHAPES Schaefer2018_100Parcels region 72 mean z statistic
Task contrast 03_EMOTION_FACES-SHAPES Schaefer2018_100Parcels region 73 mean z statistic
Task contrast 03_EMOTION_FACES-SHAPES Schaefer2018_100Parcels region 74 mean z statistic
Task contrast 03_EMOTION_FACES-SHAPES Schaefer2018_100Parcels region 75 mean z statistic
Task contrast 03_EMOTION_FACES-SHAPES Schaefer2018_100Parcels region 76 mean z statistic
Task contrast 03_EMOTION_FACES-SHAPES Schaefer2018_100Parcels region 77 mean z statistic
Task contrast 03_EMOTION_FACES-SHAPES Schaefer2018_100Parcels region 78 mean z statistic
Task contrast 03_EMOTION_FACES-SHAPES Schaefer2018_100Parcels region 79 mean z statistic
Task contrast 03_EMOTION_FACES-SHAPES Schaefer2018_100Parcels region 80 mean z statistic
Task contrast 03_EMOTION_FACES-SHAPES Schaefer2018_100Parcels region 81 mean z statistic
Task contrast 03_EMOTION_FACES-SHAPES Schaefer2018_100Parcels region 82 mean z statistic
Task contrast 03_EMOTION_FACES-SHAPES Schaefer2018_100Parcels region 83 mean z statistic
Task contrast 03_EMOTION_FACES-SHAPES Schaefer2018_100Parcels region 84 mean z statistic
Task contrast 03_EMOTION_FACES-SHAPES Schaefer2018_100Parcels region 85 mean z statistic
Task contrast 03_EMOTION_FACES-SHAPES Schaefer2018_100Parcels region 86 mean z statistic
Task contrast 03_EMOTION_FACES-SHAPES Schaefer2018_100Parcels region 87 mean z statistic
Task contrast 03_EMOTION_FACES-SHAPES Schaefer2018_100Parcels region 88 mean z statistic
Task contrast 03_EMOTION_FACES-SHAPES Schaefer2018_100Parcels region 89 mean z statistic
Task contrast 03_EMOTION_FACES-SHAPES Schaefer2018_100Parcels region 90 mean z statistic
Task contrast 03_EMOTION_FACES-SHAPES Schaefer2018_100Parcels region 91 mean z statistic
Task contrast 03_EMOTION_FACES-SHAPES Schaefer2018_100Parcels region 92 mean z statistic
Task contrast 03_EMOTION_FACES-SHAPES Schaefer2018_100Parcels region 93 mean z statistic
Task contrast 03_EMOTION_FACES-SHAPES Schaefer2018_100Parcels region 94 mean z statistic
Task contrast 03_EMOTION_FACES-SHAPES Schaefer2018_100Parcels region 95 mean z statistic
Task contrast 03_EMOTION_FACES-SHAPES Schaefer2018_100Parcels region 96 mean z statistic
Task contrast 03_EMOTION_FACES-SHAPES Schaefer2018_100Parcels region 97 mean z statistic
Task contrast 03_EMOTION_FACES-SHAPES Schaefer2018_100Parcels region 98 mean z statistic
Task contrast 03_EMOTION_FACES-SHAPES Schaefer2018_100Parcels region 99 mean z statistic
Task contrast 03_EMOTION_FACES-SHAPES Schaefer2018_100Parcels region 100 mean z statistic
Task contrast 07_GAMBLING_PUNISH Schaefer2018_100Parcels region 1 mean z statistic
Task contrast 07_GAMBLING_PUNISH Schaefer2018_100Parcels region 2 mean z statistic
Task contrast 07_GAMBLING_PUNISH Schaefer2018_100Parcels region 3 mean z statistic
Task contrast 07_GAMBLING_PUNISH Schaefer2018_100Parcels region 4 mean z statistic
Task contrast 07_GAMBLING_PUNISH Schaefer2018_100Parcels region 5 mean z statistic
Task contrast 07_GAMBLING_PUNISH Schaefer2018_100Parcels region 6 mean z statistic
Task contrast 07_GAMBLING_PUNISH Schaefer2018_100Parcels region 7 mean z statistic
Task contrast 07_GAMBLING_PUNISH Schaefer2018_100Parcels region 8 mean z statistic
Task contrast 07_GAMBLING_PUNISH Schaefer2018_100Parcels region 9 mean z statistic
Task contrast 07_GAMBLING_PUNISH Schaefer2018_100Parcels region 10 mean z statistic
Task contrast 07_GAMBLING_PUNISH Schaefer2018_100Parcels region 11 mean z statistic
Task contrast 07_GAMBLING_PUNISH Schaefer2018_100Parcels region 12 mean z statistic
Task contrast 07_GAMBLING_PUNISH Schaefer2018_100Parcels region 13 mean z statistic
Task contrast 07_GAMBLING_PUNISH Schaefer2018_100Parcels region 14 mean z statistic
Task contrast 07_GAMBLING_PUNISH Schaefer2018_100Parcels region 15 mean z statistic
Task contrast 07_GAMBLING_PUNISH Schaefer2018_100Parcels region 16 mean z statistic
Task contrast 07_GAMBLING_PUNISH Schaefer2018_100Parcels region 17 mean z statistic
Task contrast 07_GAMBLING_PUNISH Schaefer2018_100Parcels region 18 mean z statistic
Task contrast 07_GAMBLING_PUNISH Schaefer2018_100Parcels region 19 mean z statistic
Task contrast 07_GAMBLING_PUNISH Schaefer2018_100Parcels region 20 mean z statistic
Task contrast 07_GAMBLING_PUNISH Schaefer2018_100Parcels region 21 mean z statistic
Task contrast 07_GAMBLING_PUNISH Schaefer2018_100Parcels region 22 mean z statistic
Task contrast 07_GAMBLING_PUNISH Schaefer2018_100Parcels region 23 mean z statistic
Task contrast 07_GAMBLING_PUNISH Schaefer2018_100Parcels region 24 mean z statistic
Task contrast 07_GAMBLING_PUNISH Schaefer2018_100Parcels region 25 mean z statistic
Task contrast 07_GAMBLING_PUNISH Schaefer2018_100Parcels region 26 mean z statistic
Task contrast 07_GAMBLING_PUNISH Schaefer2018_100Parcels region 27 mean z statistic
Task contrast 07_GAMBLING_PUNISH Schaefer2018_100Parcels region 28 mean z statistic
Task contrast 07_GAMBLING_PUNISH Schaefer2018_100Parcels region 29 mean z statistic
Task contrast 07_GAMBLING_PUNISH Schaefer2018_100Parcels region 30 mean z statistic
Task contrast 07_GAMBLING_PUNISH Schaefer2018_100Parcels region 31 mean z statistic
Task contrast 07_GAMBLING_PUNISH Schaefer2018_100Parcels region 32 mean z statistic
Task contrast 07_GAMBLING_PUNISH Schaefer2018_100Parcels region 33 mean z statistic
Task contrast 07_GAMBLING_PUNISH Schaefer2018_100Parcels region 34 mean z statistic
Task contrast 07_GAMBLING_PUNISH Schaefer2018_100Parcels region 35 mean z statistic
Task contrast 07_GAMBLING_PUNISH Schaefer2018_100Parcels region 36 mean z statistic
Task contrast 07_GAMBLING_PUNISH Schaefer2018_100Parcels region 37 mean z statistic
Task contrast 07_GAMBLING_PUNISH Schaefer2018_100Parcels region 38 mean z statistic
Task contrast 07_GAMBLING_PUNISH Schaefer2018_100Parcels region 39 mean z statistic
Task contrast 07_GAMBLING_PUNISH Schaefer2018_100Parcels region 40 mean z statistic
Task contrast 07_GAMBLING_PUNISH Schaefer2018_100Parcels region 41 mean z statistic
Task contrast 07_GAMBLING_PUNISH Schaefer2018_100Parcels region 42 mean z statistic
Task contrast 07_GAMBLING_PUNISH Schaefer2018_100Parcels region 43 mean z statistic
Task contrast 07_GAMBLING_PUNISH Schaefer2018_100Parcels region 44 mean z statistic
Task contrast 07_GAMBLING_PUNISH Schaefer2018_100Parcels region 45 mean z statistic
Task contrast 07_GAMBLING_PUNISH Schaefer2018_100Parcels region 46 mean z statistic
Task contrast 07_GAMBLING_PUNISH Schaefer2018_100Parcels region 47 mean z statistic
Task contrast 07_GAMBLING_PUNISH Schaefer2018_100Parcels region 48 mean z statistic
Task contrast 07_GAMBLING_PUNISH Schaefer2018_100Parcels region 49 mean z statistic
Task contrast 07_GAMBLING_PUNISH Schaefer2018_100Parcels region 50 mean z statistic
Task contrast 07_GAMBLING_PUNISH Schaefer2018_100Parcels region 51 mean z statistic
Task contrast 07_GAMBLING_PUNISH Schaefer2018_100Parcels region 52 mean z statistic
Task contrast 07_GAMBLING_PUNISH Schaefer2018_100Parcels region 53 mean z statistic
Task contrast 07_GAMBLING_PUNISH Schaefer2018_100Parcels region 54 mean z statistic
Task contrast 07_GAMBLING_PUNISH Schaefer2018_100Parcels region 55 mean z statistic
Task contrast 07_GAMBLING_PUNISH Schaefer2018_100Parcels region 56 mean z statistic
Task contrast 07_GAMBLING_PUNISH Schaefer2018_100Parcels region 57 mean z statistic
Task contrast 07_GAMBLING_PUNISH Schaefer2018_100Parcels region 58 mean z statistic
Task contrast 07_GAMBLING_PUNISH Schaefer2018_100Parcels region 59 mean z statistic
Task contrast 07_GAMBLING_PUNISH Schaefer2018_100Parcels region 60 mean z statistic
Task contrast 07_GAMBLING_PUNISH Schaefer2018_100Parcels region 61 mean z statistic
Task contrast 07_GAMBLING_PUNISH Schaefer2018_100Parcels region 62 mean z statistic
Task contrast 07_GAMBLING_PUNISH Schaefer2018_100Parcels region 63 mean z statistic
Task contrast 07_GAMBLING_PUNISH Schaefer2018_100Parcels region 64 mean z statistic
Task contrast 07_GAMBLING_PUNISH Schaefer2018_100Parcels region 65 mean z statistic
Task contrast 07_GAMBLING_PUNISH Schaefer2018_100Parcels region 66 mean z statistic
Task contrast 07_GAMBLING_PUNISH Schaefer2018_100Parcels region 67 mean z statistic
Task contrast 07_GAMBLING_PUNISH Schaefer2018_100Parcels region 68 mean z statistic
Task contrast 07_GAMBLING_PUNISH Schaefer2018_100Parcels region 69 mean z statistic
Task contrast 07_GAMBLING_PUNISH Schaefer2018_100Parcels region 70 mean z statistic
Task contrast 07_GAMBLING_PUNISH Schaefer2018_100Parcels region 71 mean z statistic
Task contrast 07_GAMBLING_PUNISH Schaefer2018_100Parcels region 72 mean z statistic
Task contrast 07_GAMBLING_PUNISH Schaefer2018_100Parcels region 73 mean z statistic
Task contrast 07_GAMBLING_PUNISH Schaefer2018_100Parcels region 74 mean z statistic
Task contrast 07_GAMBLING_PUNISH Schaefer2018_100Parcels region 75 mean z statistic
Task contrast 07_GAMBLING_PUNISH Schaefer2018_100Parcels region 76 mean z statistic
Task contrast 07_GAMBLING_PUNISH Schaefer2018_100Parcels region 77 mean z statistic
Task contrast 07_GAMBLING_PUNISH Schaefer2018_100Parcels region 78 mean z statistic
Task contrast 07_GAMBLING_PUNISH Schaefer2018_100Parcels region 79 mean z statistic
Task contrast 07_GAMBLING_PUNISH Schaefer2018_100Parcels region 80 mean z statistic
Task contrast 07_GAMBLING_PUNISH Schaefer2018_100Parcels region 81 mean z statistic
Task contrast 07_GAMBLING_PUNISH Schaefer2018_100Parcels region 82 mean z statistic
Task contrast 07_GAMBLING_PUNISH Schaefer2018_100Parcels region 83 mean z statistic
Task contrast 07_GAMBLING_PUNISH Schaefer2018_100Parcels region 84 mean z statistic
Task contrast 07_GAMBLING_PUNISH Schaefer2018_100Parcels region 85 mean z statistic
Task contrast 07_GAMBLING_PUNISH Schaefer2018_100Parcels region 86 mean z statistic
Task contrast 07_GAMBLING_PUNISH Schaefer2018_100Parcels region 87 mean z statistic
Task contrast 07_GAMBLING_PUNISH Schaefer2018_100Parcels region 88 mean z statistic
Task contrast 07_GAMBLING_PUNISH Schaefer2018_100Parcels region 89 mean z statistic
Task contrast 07_GAMBLING_PUNISH Schaefer2018_100Parcels region 90 mean z statistic
Task contrast 07_GAMBLING_PUNISH Schaefer2018_100Parcels region 91 mean z statistic
Task contrast 07_GAMBLING_PUNISH Schaefer2018_100Parcels region 92 mean z statistic
Task contrast 07_GAMBLING_PUNISH Schaefer2018_100Parcels region 93 mean z statistic
Task contrast 07_GAMBLING_PUNISH Schaefer2018_100Parcels region 94 mean z statistic
Task contrast 07_GAMBLING_PUNISH Schaefer2018_100Parcels region 95 mean z statistic
Task contrast 07_GAMBLING_PUNISH Schaefer2018_100Parcels region 96 mean z statistic
Task contrast 07_GAMBLING_PUNISH Schaefer2018_100Parcels region 97 mean z statistic
Task contrast 07_GAMBLING_PUNISH Schaefer2018_100Parcels region 98 mean z statistic
Task contrast 07_GAMBLING_PUNISH Schaefer2018_100Parcels region 99 mean z statistic
Task contrast 07_GAMBLING_PUNISH Schaefer2018_100Parcels region 100 mean z statistic
Task contrast 08_GAMBLING_REWARD Schaefer2018_100Parcels region 1 mean z statistic
Task contrast 08_GAMBLING_REWARD Schaefer2018_100Parcels region 2 mean z statistic
Task contrast 08_GAMBLING_REWARD Schaefer2018_100Parcels region 3 mean z statistic
Task contrast 08_GAMBLING_REWARD Schaefer2018_100Parcels region 4 mean z statistic
Task contrast 08_GAMBLING_REWARD Schaefer2018_100Parcels region 5 mean z statistic
Task contrast 08_GAMBLING_REWARD Schaefer2018_100Parcels region 6 mean z statistic
Task contrast 08_GAMBLING_REWARD Schaefer2018_100Parcels region 7 mean z statistic
Task contrast 08_GAMBLING_REWARD Schaefer2018_100Parcels region 8 mean z statistic
Task contrast 08_GAMBLING_REWARD Schaefer2018_100Parcels region 9 mean z statistic
Task contrast 08_GAMBLING_REWARD Schaefer2018_100Parcels region 10 mean z statistic
Task contrast 08_GAMBLING_REWARD Schaefer2018_100Parcels region 11 mean z statistic
Task contrast 08_GAMBLING_REWARD Schaefer2018_100Parcels region 12 mean z statistic
Task contrast 08_GAMBLING_REWARD Schaefer2018_100Parcels region 13 mean z statistic
Task contrast 08_GAMBLING_REWARD Schaefer2018_100Parcels region 14 mean z statistic
Task contrast 08_GAMBLING_REWARD Schaefer2018_100Parcels region 15 mean z statistic
Task contrast 08_GAMBLING_REWARD Schaefer2018_100Parcels region 16 mean z statistic
Task contrast 08_GAMBLING_REWARD Schaefer2018_100Parcels region 17 mean z statistic
Task contrast 08_GAMBLING_REWARD Schaefer2018_100Parcels region 18 mean z statistic
Task contrast 08_GAMBLING_REWARD Schaefer2018_100Parcels region 19 mean z statistic
Task contrast 08_GAMBLING_REWARD Schaefer2018_100Parcels region 20 mean z statistic
Task contrast 08_GAMBLING_REWARD Schaefer2018_100Parcels region 21 mean z statistic
Task contrast 08_GAMBLING_REWARD Schaefer2018_100Parcels region 22 mean z statistic
Task contrast 08_GAMBLING_REWARD Schaefer2018_100Parcels region 23 mean z statistic
Task contrast 08_GAMBLING_REWARD Schaefer2018_100Parcels region 24 mean z statistic
Task contrast 08_GAMBLING_REWARD Schaefer2018_100Parcels region 25 mean z statistic
Task contrast 08_GAMBLING_REWARD Schaefer2018_100Parcels region 26 mean z statistic
Task contrast 08_GAMBLING_REWARD Schaefer2018_100Parcels region 27 mean z statistic
Task contrast 08_GAMBLING_REWARD Schaefer2018_100Parcels region 28 mean z statistic
Task contrast 08_GAMBLING_REWARD Schaefer2018_100Parcels region 29 mean z statistic
Task contrast 08_GAMBLING_REWARD Schaefer2018_100Parcels region 30 mean z statistic
Task contrast 08_GAMBLING_REWARD Schaefer2018_100Parcels region 31 mean z statistic
Task contrast 08_GAMBLING_REWARD Schaefer2018_100Parcels region 32 mean z statistic
Task contrast 08_GAMBLING_REWARD Schaefer2018_100Parcels region 33 mean z statistic
Task contrast 08_GAMBLING_REWARD Schaefer2018_100Parcels region 34 mean z statistic
Task contrast 08_GAMBLING_REWARD Schaefer2018_100Parcels region 35 mean z statistic
Task contrast 08_GAMBLING_REWARD Schaefer2018_100Parcels region 36 mean z statistic
Task contrast 08_GAMBLING_REWARD Schaefer2018_100Parcels region 37 mean z statistic
Task contrast 08_GAMBLING_REWARD Schaefer2018_100Parcels region 38 mean z statistic
Task contrast 08_GAMBLING_REWARD Schaefer2018_100Parcels region 39 mean z statistic
Task contrast 08_GAMBLING_REWARD Schaefer2018_100Parcels region 40 mean z statistic
Task contrast 08_GAMBLING_REWARD Schaefer2018_100Parcels region 41 mean z statistic
Task contrast 08_GAMBLING_REWARD Schaefer2018_100Parcels region 42 mean z statistic
Task contrast 08_GAMBLING_REWARD Schaefer2018_100Parcels region 43 mean z statistic
Task contrast 08_GAMBLING_REWARD Schaefer2018_100Parcels region 44 mean z statistic
Task contrast 08_GAMBLING_REWARD Schaefer2018_100Parcels region 45 mean z statistic
Task contrast 08_GAMBLING_REWARD Schaefer2018_100Parcels region 46 mean z statistic
Task contrast 08_GAMBLING_REWARD Schaefer2018_100Parcels region 47 mean z statistic
Task contrast 08_GAMBLING_REWARD Schaefer2018_100Parcels region 48 mean z statistic
Task contrast 08_GAMBLING_REWARD Schaefer2018_100Parcels region 49 mean z statistic
Task contrast 08_GAMBLING_REWARD Schaefer2018_100Parcels region 50 mean z statistic
Task contrast 08_GAMBLING_REWARD Schaefer2018_100Parcels region 51 mean z statistic
Task contrast 08_GAMBLING_REWARD Schaefer2018_100Parcels region 52 mean z statistic
Task contrast 08_GAMBLING_REWARD Schaefer2018_100Parcels region 53 mean z statistic
Task contrast 08_GAMBLING_REWARD Schaefer2018_100Parcels region 54 mean z statistic
Task contrast 08_GAMBLING_REWARD Schaefer2018_100Parcels region 55 mean z statistic
Task contrast 08_GAMBLING_REWARD Schaefer2018_100Parcels region 56 mean z statistic
Task contrast 08_GAMBLING_REWARD Schaefer2018_100Parcels region 57 mean z statistic
Task contrast 08_GAMBLING_REWARD Schaefer2018_100Parcels region 58 mean z statistic
Task contrast 08_GAMBLING_REWARD Schaefer2018_100Parcels region 59 mean z statistic
Task contrast 08_GAMBLING_REWARD Schaefer2018_100Parcels region 60 mean z statistic
Task contrast 08_GAMBLING_REWARD Schaefer2018_100Parcels region 61 mean z statistic
Task contrast 08_GAMBLING_REWARD Schaefer2018_100Parcels region 62 mean z statistic
Task contrast 08_GAMBLING_REWARD Schaefer2018_100Parcels region 63 mean z statistic
Task contrast 08_GAMBLING_REWARD Schaefer2018_100Parcels region 64 mean z statistic
Task contrast 08_GAMBLING_REWARD Schaefer2018_100Parcels region 65 mean z statistic
Task contrast 08_GAMBLING_REWARD Schaefer2018_100Parcels region 66 mean z statistic
Task contrast 08_GAMBLING_REWARD Schaefer2018_100Parcels region 67 mean z statistic
Task contrast 08_GAMBLING_REWARD Schaefer2018_100Parcels region 68 mean z statistic
Task contrast 08_GAMBLING_REWARD Schaefer2018_100Parcels region 69 mean z statistic
Task contrast 08_GAMBLING_REWARD Schaefer2018_100Parcels region 70 mean z statistic
Task contrast 08_GAMBLING_REWARD Schaefer2018_100Parcels region 71 mean z statistic
Task contrast 08_GAMBLING_REWARD Schaefer2018_100Parcels region 72 mean z statistic
Task contrast 08_GAMBLING_REWARD Schaefer2018_100Parcels region 73 mean z statistic
Task contrast 08_GAMBLING_REWARD Schaefer2018_100Parcels region 74 mean z statistic
Task contrast 08_GAMBLING_REWARD Schaefer2018_100Parcels region 75 mean z statistic
Task contrast 08_GAMBLING_REWARD Schaefer2018_100Parcels region 76 mean z statistic
Task contrast 08_GAMBLING_REWARD Schaefer2018_100Parcels region 77 mean z statistic
Task contrast 08_GAMBLING_REWARD Schaefer2018_100Parcels region 78 mean z statistic
Task contrast 08_GAMBLING_REWARD Schaefer2018_100Parcels region 79 mean z statistic
Task contrast 08_GAMBLING_REWARD Schaefer2018_100Parcels region 80 mean z statistic
Task contrast 08_GAMBLING_REWARD Schaefer2018_100Parcels region 81 mean z statistic
Task contrast 08_GAMBLING_REWARD Schaefer2018_100Parcels region 82 mean z statistic
Task contrast 08_GAMBLING_REWARD Schaefer2018_100Parcels region 83 mean z statistic
Task contrast 08_GAMBLING_REWARD Schaefer2018_100Parcels region 84 mean z statistic
Task contrast 08_GAMBLING_REWARD Schaefer2018_100Parcels region 85 mean z statistic
Task contrast 08_GAMBLING_REWARD Schaefer2018_100Parcels region 86 mean z statistic
Task contrast 08_GAMBLING_REWARD Schaefer2018_100Parcels region 87 mean z statistic
Task contrast 08_GAMBLING_REWARD Schaefer2018_100Parcels region 88 mean z statistic
Task contrast 08_GAMBLING_REWARD Schaefer2018_100Parcels region 89 mean z statistic
Task contrast 08_GAMBLING_REWARD Schaefer2018_100Parcels region 90 mean z statistic
Task contrast 08_GAMBLING_REWARD Schaefer2018_100Parcels region 91 mean z statistic
Task contrast 08_GAMBLING_REWARD Schaefer2018_100Parcels region 92 mean z statistic
Task contrast 08_GAMBLING_REWARD Schaefer2018_100Parcels region 93 mean z statistic
Task contrast 08_GAMBLING_REWARD Schaefer2018_100Parcels region 94 mean z statistic
Task contrast 08_GAMBLING_REWARD Schaefer2018_100Parcels region 95 mean z statistic
Task contrast 08_GAMBLING_REWARD Schaefer2018_100Parcels region 96 mean z statistic
Task contrast 08_GAMBLING_REWARD Schaefer2018_100Parcels region 97 mean z statistic
Task contrast 08_GAMBLING_REWARD Schaefer2018_100Parcels region 98 mean z statistic
Task contrast 08_GAMBLING_REWARD Schaefer2018_100Parcels region 99 mean z statistic
Task contrast 08_GAMBLING_REWARD Schaefer2018_100Parcels region 100 mean z statistic
Task contrast 09_GAMBLING_PUNISH-REWARD Schaefer2018_100Parcels region 1 mean z statistic
Task contrast 09_GAMBLING_PUNISH-REWARD Schaefer2018_100Parcels region 2 mean z statistic
Task contrast 09_GAMBLING_PUNISH-REWARD Schaefer2018_100Parcels region 3 mean z statistic
Task contrast 09_GAMBLING_PUNISH-REWARD Schaefer2018_100Parcels region 4 mean z statistic
Task contrast 09_GAMBLING_PUNISH-REWARD Schaefer2018_100Parcels region 5 mean z statistic
Task contrast 09_GAMBLING_PUNISH-REWARD Schaefer2018_100Parcels region 6 mean z statistic
Task contrast 09_GAMBLING_PUNISH-REWARD Schaefer2018_100Parcels region 7 mean z statistic
Task contrast 09_GAMBLING_PUNISH-REWARD Schaefer2018_100Parcels region 8 mean z statistic
Task contrast 09_GAMBLING_PUNISH-REWARD Schaefer2018_100Parcels region 9 mean z statistic
Task contrast 09_GAMBLING_PUNISH-REWARD Schaefer2018_100Parcels region 10 mean z statistic
Task contrast 09_GAMBLING_PUNISH-REWARD Schaefer2018_100Parcels region 11 mean z statistic
Task contrast 09_GAMBLING_PUNISH-REWARD Schaefer2018_100Parcels region 12 mean z statistic
Task contrast 09_GAMBLING_PUNISH-REWARD Schaefer2018_100Parcels region 13 mean z statistic
Task contrast 09_GAMBLING_PUNISH-REWARD Schaefer2018_100Parcels region 14 mean z statistic
Task contrast 09_GAMBLING_PUNISH-REWARD Schaefer2018_100Parcels region 15 mean z statistic
Task contrast 09_GAMBLING_PUNISH-REWARD Schaefer2018_100Parcels region 16 mean z statistic
Task contrast 09_GAMBLING_PUNISH-REWARD Schaefer2018_100Parcels region 17 mean z statistic
Task contrast 09_GAMBLING_PUNISH-REWARD Schaefer2018_100Parcels region 18 mean z statistic
Task contrast 09_GAMBLING_PUNISH-REWARD Schaefer2018_100Parcels region 19 mean z statistic
Task contrast 09_GAMBLING_PUNISH-REWARD Schaefer2018_100Parcels region 20 mean z statistic
Task contrast 09_GAMBLING_PUNISH-REWARD Schaefer2018_100Parcels region 21 mean z statistic
Task contrast 09_GAMBLING_PUNISH-REWARD Schaefer2018_100Parcels region 22 mean z statistic
Task contrast 09_GAMBLING_PUNISH-REWARD Schaefer2018_100Parcels region 23 mean z statistic
Task contrast 09_GAMBLING_PUNISH-REWARD Schaefer2018_100Parcels region 24 mean z statistic
Task contrast 09_GAMBLING_PUNISH-REWARD Schaefer2018_100Parcels region 25 mean z statistic
Task contrast 09_GAMBLING_PUNISH-REWARD Schaefer2018_100Parcels region 26 mean z statistic
Task contrast 09_GAMBLING_PUNISH-REWARD Schaefer2018_100Parcels region 27 mean z statistic
Task contrast 09_GAMBLING_PUNISH-REWARD Schaefer2018_100Parcels region 28 mean z statistic
Task contrast 09_GAMBLING_PUNISH-REWARD Schaefer2018_100Parcels region 29 mean z statistic
Task contrast 09_GAMBLING_PUNISH-REWARD Schaefer2018_100Parcels region 30 mean z statistic
Task contrast 09_GAMBLING_PUNISH-REWARD Schaefer2018_100Parcels region 31 mean z statistic
Task contrast 09_GAMBLING_PUNISH-REWARD Schaefer2018_100Parcels region 32 mean z statistic
Task contrast 09_GAMBLING_PUNISH-REWARD Schaefer2018_100Parcels region 33 mean z statistic
Task contrast 09_GAMBLING_PUNISH-REWARD Schaefer2018_100Parcels region 34 mean z statistic
Task contrast 09_GAMBLING_PUNISH-REWARD Schaefer2018_100Parcels region 35 mean z statistic
Task contrast 09_GAMBLING_PUNISH-REWARD Schaefer2018_100Parcels region 36 mean z statistic
Task contrast 09_GAMBLING_PUNISH-REWARD Schaefer2018_100Parcels region 37 mean z statistic
Task contrast 09_GAMBLING_PUNISH-REWARD Schaefer2018_100Parcels region 38 mean z statistic
Task contrast 09_GAMBLING_PUNISH-REWARD Schaefer2018_100Parcels region 39 mean z statistic
Task contrast 09_GAMBLING_PUNISH-REWARD Schaefer2018_100Parcels region 40 mean z statistic
Task contrast 09_GAMBLING_PUNISH-REWARD Schaefer2018_100Parcels region 41 mean z statistic
Task contrast 09_GAMBLING_PUNISH-REWARD Schaefer2018_100Parcels region 42 mean z statistic
Task contrast 09_GAMBLING_PUNISH-REWARD Schaefer2018_100Parcels region 43 mean z statistic
Task contrast 09_GAMBLING_PUNISH-REWARD Schaefer2018_100Parcels region 44 mean z statistic
Task contrast 09_GAMBLING_PUNISH-REWARD Schaefer2018_100Parcels region 45 mean z statistic
Task contrast 09_GAMBLING_PUNISH-REWARD Schaefer2018_100Parcels region 46 mean z statistic
Task contrast 09_GAMBLING_PUNISH-REWARD Schaefer2018_100Parcels region 47 mean z statistic
Task contrast 09_GAMBLING_PUNISH-REWARD Schaefer2018_100Parcels region 48 mean z statistic
Task contrast 09_GAMBLING_PUNISH-REWARD Schaefer2018_100Parcels region 49 mean z statistic
Task contrast 09_GAMBLING_PUNISH-REWARD Schaefer2018_100Parcels region 50 mean z statistic
Task contrast 09_GAMBLING_PUNISH-REWARD Schaefer2018_100Parcels region 51 mean z statistic
Task contrast 09_GAMBLING_PUNISH-REWARD Schaefer2018_100Parcels region 52 mean z statistic
Task contrast 09_GAMBLING_PUNISH-REWARD Schaefer2018_100Parcels region 53 mean z statistic
Task contrast 09_GAMBLING_PUNISH-REWARD Schaefer2018_100Parcels region 54 mean z statistic
Task contrast 09_GAMBLING_PUNISH-REWARD Schaefer2018_100Parcels region 55 mean z statistic
Task contrast 09_GAMBLING_PUNISH-REWARD Schaefer2018_100Parcels region 56 mean z statistic
Task contrast 09_GAMBLING_PUNISH-REWARD Schaefer2018_100Parcels region 57 mean z statistic
Task contrast 09_GAMBLING_PUNISH-REWARD Schaefer2018_100Parcels region 58 mean z statistic
Task contrast 09_GAMBLING_PUNISH-REWARD Schaefer2018_100Parcels region 59 mean z statistic
Task contrast 09_GAMBLING_PUNISH-REWARD Schaefer2018_100Parcels region 60 mean z statistic
Task contrast 09_GAMBLING_PUNISH-REWARD Schaefer2018_100Parcels region 61 mean z statistic
Task contrast 09_GAMBLING_PUNISH-REWARD Schaefer2018_100Parcels region 62 mean z statistic
Task contrast 09_GAMBLING_PUNISH-REWARD Schaefer2018_100Parcels region 63 mean z statistic
Task contrast 09_GAMBLING_PUNISH-REWARD Schaefer2018_100Parcels region 64 mean z statistic
Task contrast 09_GAMBLING_PUNISH-REWARD Schaefer2018_100Parcels region 65 mean z statistic
Task contrast 09_GAMBLING_PUNISH-REWARD Schaefer2018_100Parcels region 66 mean z statistic
Task contrast 09_GAMBLING_PUNISH-REWARD Schaefer2018_100Parcels region 67 mean z statistic
Task contrast 09_GAMBLING_PUNISH-REWARD Schaefer2018_100Parcels region 68 mean z statistic
Task contrast 09_GAMBLING_PUNISH-REWARD Schaefer2018_100Parcels region 69 mean z statistic
Task contrast 09_GAMBLING_PUNISH-REWARD Schaefer2018_100Parcels region 70 mean z statistic
Task contrast 09_GAMBLING_PUNISH-REWARD Schaefer2018_100Parcels region 71 mean z statistic
Task contrast 09_GAMBLING_PUNISH-REWARD Schaefer2018_100Parcels region 72 mean z statistic
Task contrast 09_GAMBLING_PUNISH-REWARD Schaefer2018_100Parcels region 73 mean z statistic
Task contrast 09_GAMBLING_PUNISH-REWARD Schaefer2018_100Parcels region 74 mean z statistic
Task contrast 09_GAMBLING_PUNISH-REWARD Schaefer2018_100Parcels region 75 mean z statistic
Task contrast 09_GAMBLING_PUNISH-REWARD Schaefer2018_100Parcels region 76 mean z statistic
Task contrast 09_GAMBLING_PUNISH-REWARD Schaefer2018_100Parcels region 77 mean z statistic
Task contrast 09_GAMBLING_PUNISH-REWARD Schaefer2018_100Parcels region 78 mean z statistic
Task contrast 09_GAMBLING_PUNISH-REWARD Schaefer2018_100Parcels region 79 mean z statistic
Task contrast 09_GAMBLING_PUNISH-REWARD Schaefer2018_100Parcels region 80 mean z statistic
Task contrast 09_GAMBLING_PUNISH-REWARD Schaefer2018_100Parcels region 81 mean z statistic
Task contrast 09_GAMBLING_PUNISH-REWARD Schaefer2018_100Parcels region 82 mean z statistic
Task contrast 09_GAMBLING_PUNISH-REWARD Schaefer2018_100Parcels region 83 mean z statistic
Task contrast 09_GAMBLING_PUNISH-REWARD Schaefer2018_100Parcels region 84 mean z statistic
Task contrast 09_GAMBLING_PUNISH-REWARD Schaefer2018_100Parcels region 85 mean z statistic
Task contrast 09_GAMBLING_PUNISH-REWARD Schaefer2018_100Parcels region 86 mean z statistic
Task contrast 09_GAMBLING_PUNISH-REWARD Schaefer2018_100Parcels region 87 mean z statistic
Task contrast 09_GAMBLING_PUNISH-REWARD Schaefer2018_100Parcels region 88 mean z statistic
Task contrast 09_GAMBLING_PUNISH-REWARD Schaefer2018_100Parcels region 89 mean z statistic
Task contrast 09_GAMBLING_PUNISH-REWARD Schaefer2018_100Parcels region 90 mean z statistic
Task contrast 09_GAMBLING_PUNISH-REWARD Schaefer2018_100Parcels region 91 mean z statistic
Task contrast 09_GAMBLING_PUNISH-REWARD Schaefer2018_100Parcels region 92 mean z statistic
Task contrast 09_GAMBLING_PUNISH-REWARD Schaefer2018_100Parcels region 93 mean z statistic
Task contrast 09_GAMBLING_PUNISH-REWARD Schaefer2018_100Parcels region 94 mean z statistic
Task contrast 09_GAMBLING_PUNISH-REWARD Schaefer2018_100Parcels region 95 mean z statistic
Task contrast 09_GAMBLING_PUNISH-REWARD Schaefer2018_100Parcels region 96 mean z statistic
Task contrast 09_GAMBLING_PUNISH-REWARD Schaefer2018_100Parcels region 97 mean z statistic
Task contrast 09_GAMBLING_PUNISH-REWARD Schaefer2018_100Parcels region 98 mean z statistic
Task contrast 09_GAMBLING_PUNISH-REWARD Schaefer2018_100Parcels region 99 mean z statistic
Task contrast 09_GAMBLING_PUNISH-REWARD Schaefer2018_100Parcels region 100 mean z statistic
Task contrast 13_LANGUAGE_MATH Schaefer2018_100Parcels region 1 mean z statistic
Task contrast 13_LANGUAGE_MATH Schaefer2018_100Parcels region 2 mean z statistic
Task contrast 13_LANGUAGE_MATH Schaefer2018_100Parcels region 3 mean z statistic
Task contrast 13_LANGUAGE_MATH Schaefer2018_100Parcels region 4 mean z statistic
Task contrast 13_LANGUAGE_MATH Schaefer2018_100Parcels region 5 mean z statistic
Task contrast 13_LANGUAGE_MATH Schaefer2018_100Parcels region 6 mean z statistic
Task contrast 13_LANGUAGE_MATH Schaefer2018_100Parcels region 7 mean z statistic
Task contrast 13_LANGUAGE_MATH Schaefer2018_100Parcels region 8 mean z statistic
Task contrast 13_LANGUAGE_MATH Schaefer2018_100Parcels region 9 mean z statistic
Task contrast 13_LANGUAGE_MATH Schaefer2018_100Parcels region 10 mean z statistic
Task contrast 13_LANGUAGE_MATH Schaefer2018_100Parcels region 11 mean z statistic
Task contrast 13_LANGUAGE_MATH Schaefer2018_100Parcels region 12 mean z statistic
Task contrast 13_LANGUAGE_MATH Schaefer2018_100Parcels region 13 mean z statistic
Task contrast 13_LANGUAGE_MATH Schaefer2018_100Parcels region 14 mean z statistic
Task contrast 13_LANGUAGE_MATH Schaefer2018_100Parcels region 15 mean z statistic
Task contrast 13_LANGUAGE_MATH Schaefer2018_100Parcels region 16 mean z statistic
Task contrast 13_LANGUAGE_MATH Schaefer2018_100Parcels region 17 mean z statistic
Task contrast 13_LANGUAGE_MATH Schaefer2018_100Parcels region 18 mean z statistic
Task contrast 13_LANGUAGE_MATH Schaefer2018_100Parcels region 19 mean z statistic
Task contrast 13_LANGUAGE_MATH Schaefer2018_100Parcels region 20 mean z statistic
Task contrast 13_LANGUAGE_MATH Schaefer2018_100Parcels region 21 mean z statistic
Task contrast 13_LANGUAGE_MATH Schaefer2018_100Parcels region 22 mean z statistic
Task contrast 13_LANGUAGE_MATH Schaefer2018_100Parcels region 23 mean z statistic
Task contrast 13_LANGUAGE_MATH Schaefer2018_100Parcels region 24 mean z statistic
Task contrast 13_LANGUAGE_MATH Schaefer2018_100Parcels region 25 mean z statistic
Task contrast 13_LANGUAGE_MATH Schaefer2018_100Parcels region 26 mean z statistic
Task contrast 13_LANGUAGE_MATH Schaefer2018_100Parcels region 27 mean z statistic
Task contrast 13_LANGUAGE_MATH Schaefer2018_100Parcels region 28 mean z statistic
Task contrast 13_LANGUAGE_MATH Schaefer2018_100Parcels region 29 mean z statistic
Task contrast 13_LANGUAGE_MATH Schaefer2018_100Parcels region 30 mean z statistic
Task contrast 13_LANGUAGE_MATH Schaefer2018_100Parcels region 31 mean z statistic
Task contrast 13_LANGUAGE_MATH Schaefer2018_100Parcels region 32 mean z statistic
Task contrast 13_LANGUAGE_MATH Schaefer2018_100Parcels region 33 mean z statistic
Task contrast 13_LANGUAGE_MATH Schaefer2018_100Parcels region 34 mean z statistic
Task contrast 13_LANGUAGE_MATH Schaefer2018_100Parcels region 35 mean z statistic
Task contrast 13_LANGUAGE_MATH Schaefer2018_100Parcels region 36 mean z statistic
Task contrast 13_LANGUAGE_MATH Schaefer2018_100Parcels region 37 mean z statistic
Task contrast 13_LANGUAGE_MATH Schaefer2018_100Parcels region 38 mean z statistic
Task contrast 13_LANGUAGE_MATH Schaefer2018_100Parcels region 39 mean z statistic
Task contrast 13_LANGUAGE_MATH Schaefer2018_100Parcels region 40 mean z statistic
Task contrast 13_LANGUAGE_MATH Schaefer2018_100Parcels region 41 mean z statistic
Task contrast 13_LANGUAGE_MATH Schaefer2018_100Parcels region 42 mean z statistic
Task contrast 13_LANGUAGE_MATH Schaefer2018_100Parcels region 43 mean z statistic
Task contrast 13_LANGUAGE_MATH Schaefer2018_100Parcels region 44 mean z statistic
Task contrast 13_LANGUAGE_MATH Schaefer2018_100Parcels region 45 mean z statistic
Task contrast 13_LANGUAGE_MATH Schaefer2018_100Parcels region 46 mean z statistic
Task contrast 13_LANGUAGE_MATH Schaefer2018_100Parcels region 47 mean z statistic
Task contrast 13_LANGUAGE_MATH Schaefer2018_100Parcels region 48 mean z statistic
Task contrast 13_LANGUAGE_MATH Schaefer2018_100Parcels region 49 mean z statistic
Task contrast 13_LANGUAGE_MATH Schaefer2018_100Parcels region 50 mean z statistic
Task contrast 13_LANGUAGE_MATH Schaefer2018_100Parcels region 51 mean z statistic
Task contrast 13_LANGUAGE_MATH Schaefer2018_100Parcels region 52 mean z statistic
Task contrast 13_LANGUAGE_MATH Schaefer2018_100Parcels region 53 mean z statistic
Task contrast 13_LANGUAGE_MATH Schaefer2018_100Parcels region 54 mean z statistic
Task contrast 13_LANGUAGE_MATH Schaefer2018_100Parcels region 55 mean z statistic
Task contrast 13_LANGUAGE_MATH Schaefer2018_100Parcels region 56 mean z statistic
Task contrast 13_LANGUAGE_MATH Schaefer2018_100Parcels region 57 mean z statistic
Task contrast 13_LANGUAGE_MATH Schaefer2018_100Parcels region 58 mean z statistic
Task contrast 13_LANGUAGE_MATH Schaefer2018_100Parcels region 59 mean z statistic
Task contrast 13_LANGUAGE_MATH Schaefer2018_100Parcels region 60 mean z statistic
Task contrast 13_LANGUAGE_MATH Schaefer2018_100Parcels region 61 mean z statistic
Task contrast 13_LANGUAGE_MATH Schaefer2018_100Parcels region 62 mean z statistic
Task contrast 13_LANGUAGE_MATH Schaefer2018_100Parcels region 63 mean z statistic
Task contrast 13_LANGUAGE_MATH Schaefer2018_100Parcels region 64 mean z statistic
Task contrast 13_LANGUAGE_MATH Schaefer2018_100Parcels region 65 mean z statistic
Task contrast 13_LANGUAGE_MATH Schaefer2018_100Parcels region 66 mean z statistic
Task contrast 13_LANGUAGE_MATH Schaefer2018_100Parcels region 67 mean z statistic
Task contrast 13_LANGUAGE_MATH Schaefer2018_100Parcels region 68 mean z statistic
Task contrast 13_LANGUAGE_MATH Schaefer2018_100Parcels region 69 mean z statistic
Task contrast 13_LANGUAGE_MATH Schaefer2018_100Parcels region 70 mean z statistic
Task contrast 13_LANGUAGE_MATH Schaefer2018_100Parcels region 71 mean z statistic
Task contrast 13_LANGUAGE_MATH Schaefer2018_100Parcels region 72 mean z statistic
Task contrast 13_LANGUAGE_MATH Schaefer2018_100Parcels region 73 mean z statistic
Task contrast 13_LANGUAGE_MATH Schaefer2018_100Parcels region 74 mean z statistic
Task contrast 13_LANGUAGE_MATH Schaefer2018_100Parcels region 75 mean z statistic
Task contrast 13_LANGUAGE_MATH Schaefer2018_100Parcels region 76 mean z statistic
Task contrast 13_LANGUAGE_MATH Schaefer2018_100Parcels region 77 mean z statistic
Task contrast 13_LANGUAGE_MATH Schaefer2018_100Parcels region 78 mean z statistic
Task contrast 13_LANGUAGE_MATH Schaefer2018_100Parcels region 79 mean z statistic
Task contrast 13_LANGUAGE_MATH Schaefer2018_100Parcels region 80 mean z statistic
Task contrast 13_LANGUAGE_MATH Schaefer2018_100Parcels region 81 mean z statistic
Task contrast 13_LANGUAGE_MATH Schaefer2018_100Parcels region 82 mean z statistic
Task contrast 13_LANGUAGE_MATH Schaefer2018_100Parcels region 83 mean z statistic
Task contrast 13_LANGUAGE_MATH Schaefer2018_100Parcels region 84 mean z statistic
Task contrast 13_LANGUAGE_MATH Schaefer2018_100Parcels region 85 mean z statistic
Task contrast 13_LANGUAGE_MATH Schaefer2018_100Parcels region 86 mean z statistic
Task contrast 13_LANGUAGE_MATH Schaefer2018_100Parcels region 87 mean z statistic
Task contrast 13_LANGUAGE_MATH Schaefer2018_100Parcels region 88 mean z statistic
Task contrast 13_LANGUAGE_MATH Schaefer2018_100Parcels region 89 mean z statistic
Task contrast 13_LANGUAGE_MATH Schaefer2018_100Parcels region 90 mean z statistic
Task contrast 13_LANGUAGE_MATH Schaefer2018_100Parcels region 91 mean z statistic
Task contrast 13_LANGUAGE_MATH Schaefer2018_100Parcels region 92 mean z statistic
Task contrast 13_LANGUAGE_MATH Schaefer2018_100Parcels region 93 mean z statistic
Task contrast 13_LANGUAGE_MATH Schaefer2018_100Parcels region 94 mean z statistic
Task contrast 13_LANGUAGE_MATH Schaefer2018_100Parcels region 95 mean z statistic
Task contrast 13_LANGUAGE_MATH Schaefer2018_100Parcels region 96 mean z statistic
Task contrast 13_LANGUAGE_MATH Schaefer2018_100Parcels region 97 mean z statistic
Task contrast 13_LANGUAGE_MATH Schaefer2018_100Parcels region 98 mean z statistic
Task contrast 13_LANGUAGE_MATH Schaefer2018_100Parcels region 99 mean z statistic
Task contrast 13_LANGUAGE_MATH Schaefer2018_100Parcels region 100 mean z statistic
Task contrast 14_LANGUAGE_STORY Schaefer2018_100Parcels region 1 mean z statistic
Task contrast 14_LANGUAGE_STORY Schaefer2018_100Parcels region 2 mean z statistic
Task contrast 14_LANGUAGE_STORY Schaefer2018_100Parcels region 3 mean z statistic
Task contrast 14_LANGUAGE_STORY Schaefer2018_100Parcels region 4 mean z statistic
Task contrast 14_LANGUAGE_STORY Schaefer2018_100Parcels region 5 mean z statistic
Task contrast 14_LANGUAGE_STORY Schaefer2018_100Parcels region 6 mean z statistic
Task contrast 14_LANGUAGE_STORY Schaefer2018_100Parcels region 7 mean z statistic
Task contrast 14_LANGUAGE_STORY Schaefer2018_100Parcels region 8 mean z statistic
Task contrast 14_LANGUAGE_STORY Schaefer2018_100Parcels region 9 mean z statistic
Task contrast 14_LANGUAGE_STORY Schaefer2018_100Parcels region 10 mean z statistic
Task contrast 14_LANGUAGE_STORY Schaefer2018_100Parcels region 11 mean z statistic
Task contrast 14_LANGUAGE_STORY Schaefer2018_100Parcels region 12 mean z statistic
Task contrast 14_LANGUAGE_STORY Schaefer2018_100Parcels region 13 mean z statistic
Task contrast 14_LANGUAGE_STORY Schaefer2018_100Parcels region 14 mean z statistic
Task contrast 14_LANGUAGE_STORY Schaefer2018_100Parcels region 15 mean z statistic
Task contrast 14_LANGUAGE_STORY Schaefer2018_100Parcels region 16 mean z statistic
Task contrast 14_LANGUAGE_STORY Schaefer2018_100Parcels region 17 mean z statistic
Task contrast 14_LANGUAGE_STORY Schaefer2018_100Parcels region 18 mean z statistic
Task contrast 14_LANGUAGE_STORY Schaefer2018_100Parcels region 19 mean z statistic
Task contrast 14_LANGUAGE_STORY Schaefer2018_100Parcels region 20 mean z statistic
Task contrast 14_LANGUAGE_STORY Schaefer2018_100Parcels region 21 mean z statistic
Task contrast 14_LANGUAGE_STORY Schaefer2018_100Parcels region 22 mean z statistic
Task contrast 14_LANGUAGE_STORY Schaefer2018_100Parcels region 23 mean z statistic
Task contrast 14_LANGUAGE_STORY Schaefer2018_100Parcels region 24 mean z statistic
Task contrast 14_LANGUAGE_STORY Schaefer2018_100Parcels region 25 mean z statistic
Task contrast 14_LANGUAGE_STORY Schaefer2018_100Parcels region 26 mean z statistic
Task contrast 14_LANGUAGE_STORY Schaefer2018_100Parcels region 27 mean z statistic
Task contrast 14_LANGUAGE_STORY Schaefer2018_100Parcels region 28 mean z statistic
Task contrast 14_LANGUAGE_STORY Schaefer2018_100Parcels region 29 mean z statistic
Task contrast 14_LANGUAGE_STORY Schaefer2018_100Parcels region 30 mean z statistic
Task contrast 14_LANGUAGE_STORY Schaefer2018_100Parcels region 31 mean z statistic
Task contrast 14_LANGUAGE_STORY Schaefer2018_100Parcels region 32 mean z statistic
Task contrast 14_LANGUAGE_STORY Schaefer2018_100Parcels region 33 mean z statistic
Task contrast 14_LANGUAGE_STORY Schaefer2018_100Parcels region 34 mean z statistic
Task contrast 14_LANGUAGE_STORY Schaefer2018_100Parcels region 35 mean z statistic
Task contrast 14_LANGUAGE_STORY Schaefer2018_100Parcels region 36 mean z statistic
Task contrast 14_LANGUAGE_STORY Schaefer2018_100Parcels region 37 mean z statistic
Task contrast 14_LANGUAGE_STORY Schaefer2018_100Parcels region 38 mean z statistic
Task contrast 14_LANGUAGE_STORY Schaefer2018_100Parcels region 39 mean z statistic
Task contrast 14_LANGUAGE_STORY Schaefer2018_100Parcels region 40 mean z statistic
Task contrast 14_LANGUAGE_STORY Schaefer2018_100Parcels region 41 mean z statistic
Task contrast 14_LANGUAGE_STORY Schaefer2018_100Parcels region 42 mean z statistic
Task contrast 14_LANGUAGE_STORY Schaefer2018_100Parcels region 43 mean z statistic
Task contrast 14_LANGUAGE_STORY Schaefer2018_100Parcels region 44 mean z statistic
Task contrast 14_LANGUAGE_STORY Schaefer2018_100Parcels region 45 mean z statistic
Task contrast 14_LANGUAGE_STORY Schaefer2018_100Parcels region 46 mean z statistic
Task contrast 14_LANGUAGE_STORY Schaefer2018_100Parcels region 47 mean z statistic
Task contrast 14_LANGUAGE_STORY Schaefer2018_100Parcels region 48 mean z statistic
Task contrast 14_LANGUAGE_STORY Schaefer2018_100Parcels region 49 mean z statistic
Task contrast 14_LANGUAGE_STORY Schaefer2018_100Parcels region 50 mean z statistic
Task contrast 14_LANGUAGE_STORY Schaefer2018_100Parcels region 51 mean z statistic
Task contrast 14_LANGUAGE_STORY Schaefer2018_100Parcels region 52 mean z statistic
Task contrast 14_LANGUAGE_STORY Schaefer2018_100Parcels region 53 mean z statistic
Task contrast 14_LANGUAGE_STORY Schaefer2018_100Parcels region 54 mean z statistic
Task contrast 14_LANGUAGE_STORY Schaefer2018_100Parcels region 55 mean z statistic
Task contrast 14_LANGUAGE_STORY Schaefer2018_100Parcels region 56 mean z statistic
Task contrast 14_LANGUAGE_STORY Schaefer2018_100Parcels region 57 mean z statistic
Task contrast 14_LANGUAGE_STORY Schaefer2018_100Parcels region 58 mean z statistic
Task contrast 14_LANGUAGE_STORY Schaefer2018_100Parcels region 59 mean z statistic
Task contrast 14_LANGUAGE_STORY Schaefer2018_100Parcels region 60 mean z statistic
Task contrast 14_LANGUAGE_STORY Schaefer2018_100Parcels region 61 mean z statistic
Task contrast 14_LANGUAGE_STORY Schaefer2018_100Parcels region 62 mean z statistic
Task contrast 14_LANGUAGE_STORY Schaefer2018_100Parcels region 63 mean z statistic
Task contrast 14_LANGUAGE_STORY Schaefer2018_100Parcels region 64 mean z statistic
Task contrast 14_LANGUAGE_STORY Schaefer2018_100Parcels region 65 mean z statistic
Task contrast 14_LANGUAGE_STORY Schaefer2018_100Parcels region 66 mean z statistic
Task contrast 14_LANGUAGE_STORY Schaefer2018_100Parcels region 67 mean z statistic
Task contrast 14_LANGUAGE_STORY Schaefer2018_100Parcels region 68 mean z statistic
Task contrast 14_LANGUAGE_STORY Schaefer2018_100Parcels region 69 mean z statistic
Task contrast 14_LANGUAGE_STORY Schaefer2018_100Parcels region 70 mean z statistic
Task contrast 14_LANGUAGE_STORY Schaefer2018_100Parcels region 71 mean z statistic
Task contrast 14_LANGUAGE_STORY Schaefer2018_100Parcels region 72 mean z statistic
Task contrast 14_LANGUAGE_STORY Schaefer2018_100Parcels region 73 mean z statistic
Task contrast 14_LANGUAGE_STORY Schaefer2018_100Parcels region 74 mean z statistic
Task contrast 14_LANGUAGE_STORY Schaefer2018_100Parcels region 75 mean z statistic
Task contrast 14_LANGUAGE_STORY Schaefer2018_100Parcels region 76 mean z statistic
Task contrast 14_LANGUAGE_STORY Schaefer2018_100Parcels region 77 mean z statistic
Task contrast 14_LANGUAGE_STORY Schaefer2018_100Parcels region 78 mean z statistic
Task contrast 14_LANGUAGE_STORY Schaefer2018_100Parcels region 79 mean z statistic
Task contrast 14_LANGUAGE_STORY Schaefer2018_100Parcels region 80 mean z statistic
Task contrast 14_LANGUAGE_STORY Schaefer2018_100Parcels region 81 mean z statistic
Task contrast 14_LANGUAGE_STORY Schaefer2018_100Parcels region 82 mean z statistic
Task contrast 14_LANGUAGE_STORY Schaefer2018_100Parcels region 83 mean z statistic
Task contrast 14_LANGUAGE_STORY Schaefer2018_100Parcels region 84 mean z statistic
Task contrast 14_LANGUAGE_STORY Schaefer2018_100Parcels region 85 mean z statistic
Task contrast 14_LANGUAGE_STORY Schaefer2018_100Parcels region 86 mean z statistic
Task contrast 14_LANGUAGE_STORY Schaefer2018_100Parcels region 87 mean z statistic
Task contrast 14_LANGUAGE_STORY Schaefer2018_100Parcels region 88 mean z statistic
Task contrast 14_LANGUAGE_STORY Schaefer2018_100Parcels region 89 mean z statistic
Task contrast 14_LANGUAGE_STORY Schaefer2018_100Parcels region 90 mean z statistic
Task contrast 14_LANGUAGE_STORY Schaefer2018_100Parcels region 91 mean z statistic
Task contrast 14_LANGUAGE_STORY Schaefer2018_100Parcels region 92 mean z statistic
Task contrast 14_LANGUAGE_STORY Schaefer2018_100Parcels region 93 mean z statistic
Task contrast 14_LANGUAGE_STORY Schaefer2018_100Parcels region 94 mean z statistic
Task contrast 14_LANGUAGE_STORY Schaefer2018_100Parcels region 95 mean z statistic
Task contrast 14_LANGUAGE_STORY Schaefer2018_100Parcels region 96 mean z statistic
Task contrast 14_LANGUAGE_STORY Schaefer2018_100Parcels region 97 mean z statistic
Task contrast 14_LANGUAGE_STORY Schaefer2018_100Parcels region 98 mean z statistic
Task contrast 14_LANGUAGE_STORY Schaefer2018_100Parcels region 99 mean z statistic
Task contrast 14_LANGUAGE_STORY Schaefer2018_100Parcels region 100 mean z statistic
Task contrast 15_LANGUAGE_MATH-STORY Schaefer2018_100Parcels region 1 mean z statistic
Task contrast 15_LANGUAGE_MATH-STORY Schaefer2018_100Parcels region 2 mean z statistic
Task contrast 15_LANGUAGE_MATH-STORY Schaefer2018_100Parcels region 3 mean z statistic
Task contrast 15_LANGUAGE_MATH-STORY Schaefer2018_100Parcels region 4 mean z statistic
Task contrast 15_LANGUAGE_MATH-STORY Schaefer2018_100Parcels region 5 mean z statistic
Task contrast 15_LANGUAGE_MATH-STORY Schaefer2018_100Parcels region 6 mean z statistic
Task contrast 15_LANGUAGE_MATH-STORY Schaefer2018_100Parcels region 7 mean z statistic
Task contrast 15_LANGUAGE_MATH-STORY Schaefer2018_100Parcels region 8 mean z statistic
Task contrast 15_LANGUAGE_MATH-STORY Schaefer2018_100Parcels region 9 mean z statistic
Task contrast 15_LANGUAGE_MATH-STORY Schaefer2018_100Parcels region 10 mean z statistic
Task contrast 15_LANGUAGE_MATH-STORY Schaefer2018_100Parcels region 11 mean z statistic
Task contrast 15_LANGUAGE_MATH-STORY Schaefer2018_100Parcels region 12 mean z statistic
Task contrast 15_LANGUAGE_MATH-STORY Schaefer2018_100Parcels region 13 mean z statistic
Task contrast 15_LANGUAGE_MATH-STORY Schaefer2018_100Parcels region 14 mean z statistic
Task contrast 15_LANGUAGE_MATH-STORY Schaefer2018_100Parcels region 15 mean z statistic
Task contrast 15_LANGUAGE_MATH-STORY Schaefer2018_100Parcels region 16 mean z statistic
Task contrast 15_LANGUAGE_MATH-STORY Schaefer2018_100Parcels region 17 mean z statistic
Task contrast 15_LANGUAGE_MATH-STORY Schaefer2018_100Parcels region 18 mean z statistic
Task contrast 15_LANGUAGE_MATH-STORY Schaefer2018_100Parcels region 19 mean z statistic
Task contrast 15_LANGUAGE_MATH-STORY Schaefer2018_100Parcels region 20 mean z statistic
Task contrast 15_LANGUAGE_MATH-STORY Schaefer2018_100Parcels region 21 mean z statistic
Task contrast 15_LANGUAGE_MATH-STORY Schaefer2018_100Parcels region 22 mean z statistic
Task contrast 15_LANGUAGE_MATH-STORY Schaefer2018_100Parcels region 23 mean z statistic
Task contrast 15_LANGUAGE_MATH-STORY Schaefer2018_100Parcels region 24 mean z statistic
Task contrast 15_LANGUAGE_MATH-STORY Schaefer2018_100Parcels region 25 mean z statistic
Task contrast 15_LANGUAGE_MATH-STORY Schaefer2018_100Parcels region 26 mean z statistic
Task contrast 15_LANGUAGE_MATH-STORY Schaefer2018_100Parcels region 27 mean z statistic
Task contrast 15_LANGUAGE_MATH-STORY Schaefer2018_100Parcels region 28 mean z statistic
Task contrast 15_LANGUAGE_MATH-STORY Schaefer2018_100Parcels region 29 mean z statistic
Task contrast 15_LANGUAGE_MATH-STORY Schaefer2018_100Parcels region 30 mean z statistic
Task contrast 15_LANGUAGE_MATH-STORY Schaefer2018_100Parcels region 31 mean z statistic
Task contrast 15_LANGUAGE_MATH-STORY Schaefer2018_100Parcels region 32 mean z statistic
Task contrast 15_LANGUAGE_MATH-STORY Schaefer2018_100Parcels region 33 mean z statistic
Task contrast 15_LANGUAGE_MATH-STORY Schaefer2018_100Parcels region 34 mean z statistic
Task contrast 15_LANGUAGE_MATH-STORY Schaefer2018_100Parcels region 35 mean z statistic
Task contrast 15_LANGUAGE_MATH-STORY Schaefer2018_100Parcels region 36 mean z statistic
Task contrast 15_LANGUAGE_MATH-STORY Schaefer2018_100Parcels region 37 mean z statistic
Task contrast 15_LANGUAGE_MATH-STORY Schaefer2018_100Parcels region 38 mean z statistic
Task contrast 15_LANGUAGE_MATH-STORY Schaefer2018_100Parcels region 39 mean z statistic
Task contrast 15_LANGUAGE_MATH-STORY Schaefer2018_100Parcels region 40 mean z statistic
Task contrast 15_LANGUAGE_MATH-STORY Schaefer2018_100Parcels region 41 mean z statistic
Task contrast 15_LANGUAGE_MATH-STORY Schaefer2018_100Parcels region 42 mean z statistic
Task contrast 15_LANGUAGE_MATH-STORY Schaefer2018_100Parcels region 43 mean z statistic
Task contrast 15_LANGUAGE_MATH-STORY Schaefer2018_100Parcels region 44 mean z statistic
Task contrast 15_LANGUAGE_MATH-STORY Schaefer2018_100Parcels region 45 mean z statistic
Task contrast 15_LANGUAGE_MATH-STORY Schaefer2018_100Parcels region 46 mean z statistic
Task contrast 15_LANGUAGE_MATH-STORY Schaefer2018_100Parcels region 47 mean z statistic
Task contrast 15_LANGUAGE_MATH-STORY Schaefer2018_100Parcels region 48 mean z statistic
Task contrast 15_LANGUAGE_MATH-STORY Schaefer2018_100Parcels region 49 mean z statistic
Task contrast 15_LANGUAGE_MATH-STORY Schaefer2018_100Parcels region 50 mean z statistic
Task contrast 15_LANGUAGE_MATH-STORY Schaefer2018_100Parcels region 51 mean z statistic
Task contrast 15_LANGUAGE_MATH-STORY Schaefer2018_100Parcels region 52 mean z statistic
Task contrast 15_LANGUAGE_MATH-STORY Schaefer2018_100Parcels region 53 mean z statistic
Task contrast 15_LANGUAGE_MATH-STORY Schaefer2018_100Parcels region 54 mean z statistic
Task contrast 15_LANGUAGE_MATH-STORY Schaefer2018_100Parcels region 55 mean z statistic
Task contrast 15_LANGUAGE_MATH-STORY Schaefer2018_100Parcels region 56 mean z statistic
Task contrast 15_LANGUAGE_MATH-STORY Schaefer2018_100Parcels region 57 mean z statistic
Task contrast 15_LANGUAGE_MATH-STORY Schaefer2018_100Parcels region 58 mean z statistic
Task contrast 15_LANGUAGE_MATH-STORY Schaefer2018_100Parcels region 59 mean z statistic
Task contrast 15_LANGUAGE_MATH-STORY Schaefer2018_100Parcels region 60 mean z statistic
Task contrast 15_LANGUAGE_MATH-STORY Schaefer2018_100Parcels region 61 mean z statistic
Task contrast 15_LANGUAGE_MATH-STORY Schaefer2018_100Parcels region 62 mean z statistic
Task contrast 15_LANGUAGE_MATH-STORY Schaefer2018_100Parcels region 63 mean z statistic
Task contrast 15_LANGUAGE_MATH-STORY Schaefer2018_100Parcels region 64 mean z statistic
Task contrast 15_LANGUAGE_MATH-STORY Schaefer2018_100Parcels region 65 mean z statistic
Task contrast 15_LANGUAGE_MATH-STORY Schaefer2018_100Parcels region 66 mean z statistic
Task contrast 15_LANGUAGE_MATH-STORY Schaefer2018_100Parcels region 67 mean z statistic
Task contrast 15_LANGUAGE_MATH-STORY Schaefer2018_100Parcels region 68 mean z statistic
Task contrast 15_LANGUAGE_MATH-STORY Schaefer2018_100Parcels region 69 mean z statistic
Task contrast 15_LANGUAGE_MATH-STORY Schaefer2018_100Parcels region 70 mean z statistic
Task contrast 15_LANGUAGE_MATH-STORY Schaefer2018_100Parcels region 71 mean z statistic
Task contrast 15_LANGUAGE_MATH-STORY Schaefer2018_100Parcels region 72 mean z statistic
Task contrast 15_LANGUAGE_MATH-STORY Schaefer2018_100Parcels region 73 mean z statistic
Task contrast 15_LANGUAGE_MATH-STORY Schaefer2018_100Parcels region 74 mean z statistic
Task contrast 15_LANGUAGE_MATH-STORY Schaefer2018_100Parcels region 75 mean z statistic
Task contrast 15_LANGUAGE_MATH-STORY Schaefer2018_100Parcels region 76 mean z statistic
Task contrast 15_LANGUAGE_MATH-STORY Schaefer2018_100Parcels region 77 mean z statistic
Task contrast 15_LANGUAGE_MATH-STORY Schaefer2018_100Parcels region 78 mean z statistic
Task contrast 15_LANGUAGE_MATH-STORY Schaefer2018_100Parcels region 79 mean z statistic
Task contrast 15_LANGUAGE_MATH-STORY Schaefer2018_100Parcels region 80 mean z statistic
Task contrast 15_LANGUAGE_MATH-STORY Schaefer2018_100Parcels region 81 mean z statistic
Task contrast 15_LANGUAGE_MATH-STORY Schaefer2018_100Parcels region 82 mean z statistic
Task contrast 15_LANGUAGE_MATH-STORY Schaefer2018_100Parcels region 83 mean z statistic
Task contrast 15_LANGUAGE_MATH-STORY Schaefer2018_100Parcels region 84 mean z statistic
Task contrast 15_LANGUAGE_MATH-STORY Schaefer2018_100Parcels region 85 mean z statistic
Task contrast 15_LANGUAGE_MATH-STORY Schaefer2018_100Parcels region 86 mean z statistic
Task contrast 15_LANGUAGE_MATH-STORY Schaefer2018_100Parcels region 87 mean z statistic
Task contrast 15_LANGUAGE_MATH-STORY Schaefer2018_100Parcels region 88 mean z statistic
Task contrast 15_LANGUAGE_MATH-STORY Schaefer2018_100Parcels region 89 mean z statistic
Task contrast 15_LANGUAGE_MATH-STORY Schaefer2018_100Parcels region 90 mean z statistic
Task contrast 15_LANGUAGE_MATH-STORY Schaefer2018_100Parcels region 91 mean z statistic
Task contrast 15_LANGUAGE_MATH-STORY Schaefer2018_100Parcels region 92 mean z statistic
Task contrast 15_LANGUAGE_MATH-STORY Schaefer2018_100Parcels region 93 mean z statistic
Task contrast 15_LANGUAGE_MATH-STORY Schaefer2018_100Parcels region 94 mean z statistic
Task contrast 15_LANGUAGE_MATH-STORY Schaefer2018_100Parcels region 95 mean z statistic
Task contrast 15_LANGUAGE_MATH-STORY Schaefer2018_100Parcels region 96 mean z statistic
Task contrast 15_LANGUAGE_MATH-STORY Schaefer2018_100Parcels region 97 mean z statistic
Task contrast 15_LANGUAGE_MATH-STORY Schaefer2018_100Parcels region 98 mean z statistic
Task contrast 15_LANGUAGE_MATH-STORY Schaefer2018_100Parcels region 99 mean z statistic
Task contrast 15_LANGUAGE_MATH-STORY Schaefer2018_100Parcels region 100 mean z statistic
Task contrast 19_MOTOR_CUE Schaefer2018_100Parcels region 1 mean z statistic
Task contrast 19_MOTOR_CUE Schaefer2018_100Parcels region 2 mean z statistic
Task contrast 19_MOTOR_CUE Schaefer2018_100Parcels region 3 mean z statistic
Task contrast 19_MOTOR_CUE Schaefer2018_100Parcels region 4 mean z statistic
Task contrast 19_MOTOR_CUE Schaefer2018_100Parcels region 5 mean z statistic
Task contrast 19_MOTOR_CUE Schaefer2018_100Parcels region 6 mean z statistic
Task contrast 19_MOTOR_CUE Schaefer2018_100Parcels region 7 mean z statistic
Task contrast 19_MOTOR_CUE Schaefer2018_100Parcels region 8 mean z statistic
Task contrast 19_MOTOR_CUE Schaefer2018_100Parcels region 9 mean z statistic
Task contrast 19_MOTOR_CUE Schaefer2018_100Parcels region 10 mean z statistic
Task contrast 19_MOTOR_CUE Schaefer2018_100Parcels region 11 mean z statistic
Task contrast 19_MOTOR_CUE Schaefer2018_100Parcels region 12 mean z statistic
Task contrast 19_MOTOR_CUE Schaefer2018_100Parcels region 13 mean z statistic
Task contrast 19_MOTOR_CUE Schaefer2018_100Parcels region 14 mean z statistic
Task contrast 19_MOTOR_CUE Schaefer2018_100Parcels region 15 mean z statistic
Task contrast 19_MOTOR_CUE Schaefer2018_100Parcels region 16 mean z statistic
Task contrast 19_MOTOR_CUE Schaefer2018_100Parcels region 17 mean z statistic
Task contrast 19_MOTOR_CUE Schaefer2018_100Parcels region 18 mean z statistic
Task contrast 19_MOTOR_CUE Schaefer2018_100Parcels region 19 mean z statistic
Task contrast 19_MOTOR_CUE Schaefer2018_100Parcels region 20 mean z statistic
Task contrast 19_MOTOR_CUE Schaefer2018_100Parcels region 21 mean z statistic
Task contrast 19_MOTOR_CUE Schaefer2018_100Parcels region 22 mean z statistic
Task contrast 19_MOTOR_CUE Schaefer2018_100Parcels region 23 mean z statistic
Task contrast 19_MOTOR_CUE Schaefer2018_100Parcels region 24 mean z statistic
Task contrast 19_MOTOR_CUE Schaefer2018_100Parcels region 25 mean z statistic
Task contrast 19_MOTOR_CUE Schaefer2018_100Parcels region 26 mean z statistic
Task contrast 19_MOTOR_CUE Schaefer2018_100Parcels region 27 mean z statistic
Task contrast 19_MOTOR_CUE Schaefer2018_100Parcels region 28 mean z statistic
Task contrast 19_MOTOR_CUE Schaefer2018_100Parcels region 29 mean z statistic
Task contrast 19_MOTOR_CUE Schaefer2018_100Parcels region 30 mean z statistic
Task contrast 19_MOTOR_CUE Schaefer2018_100Parcels region 31 mean z statistic
Task contrast 19_MOTOR_CUE Schaefer2018_100Parcels region 32 mean z statistic
Task contrast 19_MOTOR_CUE Schaefer2018_100Parcels region 33 mean z statistic
Task contrast 19_MOTOR_CUE Schaefer2018_100Parcels region 34 mean z statistic
Task contrast 19_MOTOR_CUE Schaefer2018_100Parcels region 35 mean z statistic
Task contrast 19_MOTOR_CUE Schaefer2018_100Parcels region 36 mean z statistic
Task contrast 19_MOTOR_CUE Schaefer2018_100Parcels region 37 mean z statistic
Task contrast 19_MOTOR_CUE Schaefer2018_100Parcels region 38 mean z statistic
Task contrast 19_MOTOR_CUE Schaefer2018_100Parcels region 39 mean z statistic
Task contrast 19_MOTOR_CUE Schaefer2018_100Parcels region 40 mean z statistic
Task contrast 19_MOTOR_CUE Schaefer2018_100Parcels region 41 mean z statistic
Task contrast 19_MOTOR_CUE Schaefer2018_100Parcels region 42 mean z statistic
Task contrast 19_MOTOR_CUE Schaefer2018_100Parcels region 43 mean z statistic
Task contrast 19_MOTOR_CUE Schaefer2018_100Parcels region 44 mean z statistic
Task contrast 19_MOTOR_CUE Schaefer2018_100Parcels region 45 mean z statistic
Task contrast 19_MOTOR_CUE Schaefer2018_100Parcels region 46 mean z statistic
Task contrast 19_MOTOR_CUE Schaefer2018_100Parcels region 47 mean z statistic
Task contrast 19_MOTOR_CUE Schaefer2018_100Parcels region 48 mean z statistic
Task contrast 19_MOTOR_CUE Schaefer2018_100Parcels region 49 mean z statistic
Task contrast 19_MOTOR_CUE Schaefer2018_100Parcels region 50 mean z statistic
Task contrast 19_MOTOR_CUE Schaefer2018_100Parcels region 51 mean z statistic
Task contrast 19_MOTOR_CUE Schaefer2018_100Parcels region 52 mean z statistic
Task contrast 19_MOTOR_CUE Schaefer2018_100Parcels region 53 mean z statistic
Task contrast 19_MOTOR_CUE Schaefer2018_100Parcels region 54 mean z statistic
Task contrast 19_MOTOR_CUE Schaefer2018_100Parcels region 55 mean z statistic
Task contrast 19_MOTOR_CUE Schaefer2018_100Parcels region 56 mean z statistic
Task contrast 19_MOTOR_CUE Schaefer2018_100Parcels region 57 mean z statistic
Task contrast 19_MOTOR_CUE Schaefer2018_100Parcels region 58 mean z statistic
Task contrast 19_MOTOR_CUE Schaefer2018_100Parcels region 59 mean z statistic
Task contrast 19_MOTOR_CUE Schaefer2018_100Parcels region 60 mean z statistic
Task contrast 19_MOTOR_CUE Schaefer2018_100Parcels region 61 mean z statistic
Task contrast 19_MOTOR_CUE Schaefer2018_100Parcels region 62 mean z statistic
Task contrast 19_MOTOR_CUE Schaefer2018_100Parcels region 63 mean z statistic
Task contrast 19_MOTOR_CUE Schaefer2018_100Parcels region 64 mean z statistic
Task contrast 19_MOTOR_CUE Schaefer2018_100Parcels region 65 mean z statistic
Task contrast 19_MOTOR_CUE Schaefer2018_100Parcels region 66 mean z statistic
Task contrast 19_MOTOR_CUE Schaefer2018_100Parcels region 67 mean z statistic
Task contrast 19_MOTOR_CUE Schaefer2018_100Parcels region 68 mean z statistic
Task contrast 19_MOTOR_CUE Schaefer2018_100Parcels region 69 mean z statistic
Task contrast 19_MOTOR_CUE Schaefer2018_100Parcels region 70 mean z statistic
Task contrast 19_MOTOR_CUE Schaefer2018_100Parcels region 71 mean z statistic
Task contrast 19_MOTOR_CUE Schaefer2018_100Parcels region 72 mean z statistic
Task contrast 19_MOTOR_CUE Schaefer2018_100Parcels region 73 mean z statistic
Task contrast 19_MOTOR_CUE Schaefer2018_100Parcels region 74 mean z statistic
Task contrast 19_MOTOR_CUE Schaefer2018_100Parcels region 75 mean z statistic
Task contrast 19_MOTOR_CUE Schaefer2018_100Parcels region 76 mean z statistic
Task contrast 19_MOTOR_CUE Schaefer2018_100Parcels region 77 mean z statistic
Task contrast 19_MOTOR_CUE Schaefer2018_100Parcels region 78 mean z statistic
Task contrast 19_MOTOR_CUE Schaefer2018_100Parcels region 79 mean z statistic
Task contrast 19_MOTOR_CUE Schaefer2018_100Parcels region 80 mean z statistic
Task contrast 19_MOTOR_CUE Schaefer2018_100Parcels region 81 mean z statistic
Task contrast 19_MOTOR_CUE Schaefer2018_100Parcels region 82 mean z statistic
Task contrast 19_MOTOR_CUE Schaefer2018_100Parcels region 83 mean z statistic
Task contrast 19_MOTOR_CUE Schaefer2018_100Parcels region 84 mean z statistic
Task contrast 19_MOTOR_CUE Schaefer2018_100Parcels region 85 mean z statistic
Task contrast 19_MOTOR_CUE Schaefer2018_100Parcels region 86 mean z statistic
Task contrast 19_MOTOR_CUE Schaefer2018_100Parcels region 87 mean z statistic
Task contrast 19_MOTOR_CUE Schaefer2018_100Parcels region 88 mean z statistic
Task contrast 19_MOTOR_CUE Schaefer2018_100Parcels region 89 mean z statistic
Task contrast 19_MOTOR_CUE Schaefer2018_100Parcels region 90 mean z statistic
Task contrast 19_MOTOR_CUE Schaefer2018_100Parcels region 91 mean z statistic
Task contrast 19_MOTOR_CUE Schaefer2018_100Parcels region 92 mean z statistic
Task contrast 19_MOTOR_CUE Schaefer2018_100Parcels region 93 mean z statistic
Task contrast 19_MOTOR_CUE Schaefer2018_100Parcels region 94 mean z statistic
Task contrast 19_MOTOR_CUE Schaefer2018_100Parcels region 95 mean z statistic
Task contrast 19_MOTOR_CUE Schaefer2018_100Parcels region 96 mean z statistic
Task contrast 19_MOTOR_CUE Schaefer2018_100Parcels region 97 mean z statistic
Task contrast 19_MOTOR_CUE Schaefer2018_100Parcels region 98 mean z statistic
Task contrast 19_MOTOR_CUE Schaefer2018_100Parcels region 99 mean z statistic
Task contrast 19_MOTOR_CUE Schaefer2018_100Parcels region 100 mean z statistic
Task contrast 20_MOTOR_LF Schaefer2018_100Parcels region 1 mean z statistic
Task contrast 20_MOTOR_LF Schaefer2018_100Parcels region 2 mean z statistic
Task contrast 20_MOTOR_LF Schaefer2018_100Parcels region 3 mean z statistic
Task contrast 20_MOTOR_LF Schaefer2018_100Parcels region 4 mean z statistic
Task contrast 20_MOTOR_LF Schaefer2018_100Parcels region 5 mean z statistic
Task contrast 20_MOTOR_LF Schaefer2018_100Parcels region 6 mean z statistic
Task contrast 20_MOTOR_LF Schaefer2018_100Parcels region 7 mean z statistic
Task contrast 20_MOTOR_LF Schaefer2018_100Parcels region 8 mean z statistic
Task contrast 20_MOTOR_LF Schaefer2018_100Parcels region 9 mean z statistic
Task contrast 20_MOTOR_LF Schaefer2018_100Parcels region 10 mean z statistic
Task contrast 20_MOTOR_LF Schaefer2018_100Parcels region 11 mean z statistic
Task contrast 20_MOTOR_LF Schaefer2018_100Parcels region 12 mean z statistic
Task contrast 20_MOTOR_LF Schaefer2018_100Parcels region 13 mean z statistic
Task contrast 20_MOTOR_LF Schaefer2018_100Parcels region 14 mean z statistic
Task contrast 20_MOTOR_LF Schaefer2018_100Parcels region 15 mean z statistic
Task contrast 20_MOTOR_LF Schaefer2018_100Parcels region 16 mean z statistic
Task contrast 20_MOTOR_LF Schaefer2018_100Parcels region 17 mean z statistic
Task contrast 20_MOTOR_LF Schaefer2018_100Parcels region 18 mean z statistic
Task contrast 20_MOTOR_LF Schaefer2018_100Parcels region 19 mean z statistic
Task contrast 20_MOTOR_LF Schaefer2018_100Parcels region 20 mean z statistic
Task contrast 20_MOTOR_LF Schaefer2018_100Parcels region 21 mean z statistic
Task contrast 20_MOTOR_LF Schaefer2018_100Parcels region 22 mean z statistic
Task contrast 20_MOTOR_LF Schaefer2018_100Parcels region 23 mean z statistic
Task contrast 20_MOTOR_LF Schaefer2018_100Parcels region 24 mean z statistic
Task contrast 20_MOTOR_LF Schaefer2018_100Parcels region 25 mean z statistic
Task contrast 20_MOTOR_LF Schaefer2018_100Parcels region 26 mean z statistic
Task contrast 20_MOTOR_LF Schaefer2018_100Parcels region 27 mean z statistic
Task contrast 20_MOTOR_LF Schaefer2018_100Parcels region 28 mean z statistic
Task contrast 20_MOTOR_LF Schaefer2018_100Parcels region 29 mean z statistic
Task contrast 20_MOTOR_LF Schaefer2018_100Parcels region 30 mean z statistic
Task contrast 20_MOTOR_LF Schaefer2018_100Parcels region 31 mean z statistic
Task contrast 20_MOTOR_LF Schaefer2018_100Parcels region 32 mean z statistic
Task contrast 20_MOTOR_LF Schaefer2018_100Parcels region 33 mean z statistic
Task contrast 20_MOTOR_LF Schaefer2018_100Parcels region 34 mean z statistic
Task contrast 20_MOTOR_LF Schaefer2018_100Parcels region 35 mean z statistic
Task contrast 20_MOTOR_LF Schaefer2018_100Parcels region 36 mean z statistic
Task contrast 20_MOTOR_LF Schaefer2018_100Parcels region 37 mean z statistic
Task contrast 20_MOTOR_LF Schaefer2018_100Parcels region 38 mean z statistic
Task contrast 20_MOTOR_LF Schaefer2018_100Parcels region 39 mean z statistic
Task contrast 20_MOTOR_LF Schaefer2018_100Parcels region 40 mean z statistic
Task contrast 20_MOTOR_LF Schaefer2018_100Parcels region 41 mean z statistic
Task contrast 20_MOTOR_LF Schaefer2018_100Parcels region 42 mean z statistic
Task contrast 20_MOTOR_LF Schaefer2018_100Parcels region 43 mean z statistic
Task contrast 20_MOTOR_LF Schaefer2018_100Parcels region 44 mean z statistic
Task contrast 20_MOTOR_LF Schaefer2018_100Parcels region 45 mean z statistic
Task contrast 20_MOTOR_LF Schaefer2018_100Parcels region 46 mean z statistic
Task contrast 20_MOTOR_LF Schaefer2018_100Parcels region 47 mean z statistic
Task contrast 20_MOTOR_LF Schaefer2018_100Parcels region 48 mean z statistic
Task contrast 20_MOTOR_LF Schaefer2018_100Parcels region 49 mean z statistic
Task contrast 20_MOTOR_LF Schaefer2018_100Parcels region 50 mean z statistic
Task contrast 20_MOTOR_LF Schaefer2018_100Parcels region 51 mean z statistic
Task contrast 20_MOTOR_LF Schaefer2018_100Parcels region 52 mean z statistic
Task contrast 20_MOTOR_LF Schaefer2018_100Parcels region 53 mean z statistic
Task contrast 20_MOTOR_LF Schaefer2018_100Parcels region 54 mean z statistic
Task contrast 20_MOTOR_LF Schaefer2018_100Parcels region 55 mean z statistic
Task contrast 20_MOTOR_LF Schaefer2018_100Parcels region 56 mean z statistic
Task contrast 20_MOTOR_LF Schaefer2018_100Parcels region 57 mean z statistic
Task contrast 20_MOTOR_LF Schaefer2018_100Parcels region 58 mean z statistic
Task contrast 20_MOTOR_LF Schaefer2018_100Parcels region 59 mean z statistic
Task contrast 20_MOTOR_LF Schaefer2018_100Parcels region 60 mean z statistic
Task contrast 20_MOTOR_LF Schaefer2018_100Parcels region 61 mean z statistic
Task contrast 20_MOTOR_LF Schaefer2018_100Parcels region 62 mean z statistic
Task contrast 20_MOTOR_LF Schaefer2018_100Parcels region 63 mean z statistic
Task contrast 20_MOTOR_LF Schaefer2018_100Parcels region 64 mean z statistic
Task contrast 20_MOTOR_LF Schaefer2018_100Parcels region 65 mean z statistic
Task contrast 20_MOTOR_LF Schaefer2018_100Parcels region 66 mean z statistic
Task contrast 20_MOTOR_LF Schaefer2018_100Parcels region 67 mean z statistic
Task contrast 20_MOTOR_LF Schaefer2018_100Parcels region 68 mean z statistic
Task contrast 20_MOTOR_LF Schaefer2018_100Parcels region 69 mean z statistic
Task contrast 20_MOTOR_LF Schaefer2018_100Parcels region 70 mean z statistic
Task contrast 20_MOTOR_LF Schaefer2018_100Parcels region 71 mean z statistic
Task contrast 20_MOTOR_LF Schaefer2018_100Parcels region 72 mean z statistic
Task contrast 20_MOTOR_LF Schaefer2018_100Parcels region 73 mean z statistic
Task contrast 20_MOTOR_LF Schaefer2018_100Parcels region 74 mean z statistic
Task contrast 20_MOTOR_LF Schaefer2018_100Parcels region 75 mean z statistic
Task contrast 20_MOTOR_LF Schaefer2018_100Parcels region 76 mean z statistic
Task contrast 20_MOTOR_LF Schaefer2018_100Parcels region 77 mean z statistic
Task contrast 20_MOTOR_LF Schaefer2018_100Parcels region 78 mean z statistic
Task contrast 20_MOTOR_LF Schaefer2018_100Parcels region 79 mean z statistic
Task contrast 20_MOTOR_LF Schaefer2018_100Parcels region 80 mean z statistic
Task contrast 20_MOTOR_LF Schaefer2018_100Parcels region 81 mean z statistic
Task contrast 20_MOTOR_LF Schaefer2018_100Parcels region 82 mean z statistic
Task contrast 20_MOTOR_LF Schaefer2018_100Parcels region 83 mean z statistic
Task contrast 20_MOTOR_LF Schaefer2018_100Parcels region 84 mean z statistic
Task contrast 20_MOTOR_LF Schaefer2018_100Parcels region 85 mean z statistic
Task contrast 20_MOTOR_LF Schaefer2018_100Parcels region 86 mean z statistic
Task contrast 20_MOTOR_LF Schaefer2018_100Parcels region 87 mean z statistic
Task contrast 20_MOTOR_LF Schaefer2018_100Parcels region 88 mean z statistic
Task contrast 20_MOTOR_LF Schaefer2018_100Parcels region 89 mean z statistic
Task contrast 20_MOTOR_LF Schaefer2018_100Parcels region 90 mean z statistic
Task contrast 20_MOTOR_LF Schaefer2018_100Parcels region 91 mean z statistic
Task contrast 20_MOTOR_LF Schaefer2018_100Parcels region 92 mean z statistic
Task contrast 20_MOTOR_LF Schaefer2018_100Parcels region 93 mean z statistic
Task contrast 20_MOTOR_LF Schaefer2018_100Parcels region 94 mean z statistic
Task contrast 20_MOTOR_LF Schaefer2018_100Parcels region 95 mean z statistic
Task contrast 20_MOTOR_LF Schaefer2018_100Parcels region 96 mean z statistic
Task contrast 20_MOTOR_LF Schaefer2018_100Parcels region 97 mean z statistic
Task contrast 20_MOTOR_LF Schaefer2018_100Parcels region 98 mean z statistic
Task contrast 20_MOTOR_LF Schaefer2018_100Parcels region 99 mean z statistic
Task contrast 20_MOTOR_LF Schaefer2018_100Parcels region 100 mean z statistic
Task contrast 21_MOTOR_LH Schaefer2018_100Parcels region 1 mean z statistic
Task contrast 21_MOTOR_LH Schaefer2018_100Parcels region 2 mean z statistic
Task contrast 21_MOTOR_LH Schaefer2018_100Parcels region 3 mean z statistic
Task contrast 21_MOTOR_LH Schaefer2018_100Parcels region 4 mean z statistic
Task contrast 21_MOTOR_LH Schaefer2018_100Parcels region 5 mean z statistic
Task contrast 21_MOTOR_LH Schaefer2018_100Parcels region 6 mean z statistic
Task contrast 21_MOTOR_LH Schaefer2018_100Parcels region 7 mean z statistic
Task contrast 21_MOTOR_LH Schaefer2018_100Parcels region 8 mean z statistic
Task contrast 21_MOTOR_LH Schaefer2018_100Parcels region 9 mean z statistic
Task contrast 21_MOTOR_LH Schaefer2018_100Parcels region 10 mean z statistic
Task contrast 21_MOTOR_LH Schaefer2018_100Parcels region 11 mean z statistic
Task contrast 21_MOTOR_LH Schaefer2018_100Parcels region 12 mean z statistic
Task contrast 21_MOTOR_LH Schaefer2018_100Parcels region 13 mean z statistic
Task contrast 21_MOTOR_LH Schaefer2018_100Parcels region 14 mean z statistic
Task contrast 21_MOTOR_LH Schaefer2018_100Parcels region 15 mean z statistic
Task contrast 21_MOTOR_LH Schaefer2018_100Parcels region 16 mean z statistic
Task contrast 21_MOTOR_LH Schaefer2018_100Parcels region 17 mean z statistic
Task contrast 21_MOTOR_LH Schaefer2018_100Parcels region 18 mean z statistic
Task contrast 21_MOTOR_LH Schaefer2018_100Parcels region 19 mean z statistic
Task contrast 21_MOTOR_LH Schaefer2018_100Parcels region 20 mean z statistic
Task contrast 21_MOTOR_LH Schaefer2018_100Parcels region 21 mean z statistic
Task contrast 21_MOTOR_LH Schaefer2018_100Parcels region 22 mean z statistic
Task contrast 21_MOTOR_LH Schaefer2018_100Parcels region 23 mean z statistic
Task contrast 21_MOTOR_LH Schaefer2018_100Parcels region 24 mean z statistic
Task contrast 21_MOTOR_LH Schaefer2018_100Parcels region 25 mean z statistic
Task contrast 21_MOTOR_LH Schaefer2018_100Parcels region 26 mean z statistic
Task contrast 21_MOTOR_LH Schaefer2018_100Parcels region 27 mean z statistic
Task contrast 21_MOTOR_LH Schaefer2018_100Parcels region 28 mean z statistic
Task contrast 21_MOTOR_LH Schaefer2018_100Parcels region 29 mean z statistic
Task contrast 21_MOTOR_LH Schaefer2018_100Parcels region 30 mean z statistic
Task contrast 21_MOTOR_LH Schaefer2018_100Parcels region 31 mean z statistic
Task contrast 21_MOTOR_LH Schaefer2018_100Parcels region 32 mean z statistic
Task contrast 21_MOTOR_LH Schaefer2018_100Parcels region 33 mean z statistic
Task contrast 21_MOTOR_LH Schaefer2018_100Parcels region 34 mean z statistic
Task contrast 21_MOTOR_LH Schaefer2018_100Parcels region 35 mean z statistic
Task contrast 21_MOTOR_LH Schaefer2018_100Parcels region 36 mean z statistic
Task contrast 21_MOTOR_LH Schaefer2018_100Parcels region 37 mean z statistic
Task contrast 21_MOTOR_LH Schaefer2018_100Parcels region 38 mean z statistic
Task contrast 21_MOTOR_LH Schaefer2018_100Parcels region 39 mean z statistic
Task contrast 21_MOTOR_LH Schaefer2018_100Parcels region 40 mean z statistic
Task contrast 21_MOTOR_LH Schaefer2018_100Parcels region 41 mean z statistic
Task contrast 21_MOTOR_LH Schaefer2018_100Parcels region 42 mean z statistic
Task contrast 21_MOTOR_LH Schaefer2018_100Parcels region 43 mean z statistic
Task contrast 21_MOTOR_LH Schaefer2018_100Parcels region 44 mean z statistic
Task contrast 21_MOTOR_LH Schaefer2018_100Parcels region 45 mean z statistic
Task contrast 21_MOTOR_LH Schaefer2018_100Parcels region 46 mean z statistic
Task contrast 21_MOTOR_LH Schaefer2018_100Parcels region 47 mean z statistic
Task contrast 21_MOTOR_LH Schaefer2018_100Parcels region 48 mean z statistic
Task contrast 21_MOTOR_LH Schaefer2018_100Parcels region 49 mean z statistic
Task contrast 21_MOTOR_LH Schaefer2018_100Parcels region 50 mean z statistic
Task contrast 21_MOTOR_LH Schaefer2018_100Parcels region 51 mean z statistic
Task contrast 21_MOTOR_LH Schaefer2018_100Parcels region 52 mean z statistic
Task contrast 21_MOTOR_LH Schaefer2018_100Parcels region 53 mean z statistic
Task contrast 21_MOTOR_LH Schaefer2018_100Parcels region 54 mean z statistic
Task contrast 21_MOTOR_LH Schaefer2018_100Parcels region 55 mean z statistic
Task contrast 21_MOTOR_LH Schaefer2018_100Parcels region 56 mean z statistic
Task contrast 21_MOTOR_LH Schaefer2018_100Parcels region 57 mean z statistic
Task contrast 21_MOTOR_LH Schaefer2018_100Parcels region 58 mean z statistic
Task contrast 21_MOTOR_LH Schaefer2018_100Parcels region 59 mean z statistic
Task contrast 21_MOTOR_LH Schaefer2018_100Parcels region 60 mean z statistic
Task contrast 21_MOTOR_LH Schaefer2018_100Parcels region 61 mean z statistic
Task contrast 21_MOTOR_LH Schaefer2018_100Parcels region 62 mean z statistic
Task contrast 21_MOTOR_LH Schaefer2018_100Parcels region 63 mean z statistic
Task contrast 21_MOTOR_LH Schaefer2018_100Parcels region 64 mean z statistic
Task contrast 21_MOTOR_LH Schaefer2018_100Parcels region 65 mean z statistic
Task contrast 21_MOTOR_LH Schaefer2018_100Parcels region 66 mean z statistic
Task contrast 21_MOTOR_LH Schaefer2018_100Parcels region 67 mean z statistic
Task contrast 21_MOTOR_LH Schaefer2018_100Parcels region 68 mean z statistic
Task contrast 21_MOTOR_LH Schaefer2018_100Parcels region 69 mean z statistic
Task contrast 21_MOTOR_LH Schaefer2018_100Parcels region 70 mean z statistic
Task contrast 21_MOTOR_LH Schaefer2018_100Parcels region 71 mean z statistic
Task contrast 21_MOTOR_LH Schaefer2018_100Parcels region 72 mean z statistic
Task contrast 21_MOTOR_LH Schaefer2018_100Parcels region 73 mean z statistic
Task contrast 21_MOTOR_LH Schaefer2018_100Parcels region 74 mean z statistic
Task contrast 21_MOTOR_LH Schaefer2018_100Parcels region 75 mean z statistic
Task contrast 21_MOTOR_LH Schaefer2018_100Parcels region 76 mean z statistic
Task contrast 21_MOTOR_LH Schaefer2018_100Parcels region 77 mean z statistic
Task contrast 21_MOTOR_LH Schaefer2018_100Parcels region 78 mean z statistic
Task contrast 21_MOTOR_LH Schaefer2018_100Parcels region 79 mean z statistic
Task contrast 21_MOTOR_LH Schaefer2018_100Parcels region 80 mean z statistic
Task contrast 21_MOTOR_LH Schaefer2018_100Parcels region 81 mean z statistic
Task contrast 21_MOTOR_LH Schaefer2018_100Parcels region 82 mean z statistic
Task contrast 21_MOTOR_LH Schaefer2018_100Parcels region 83 mean z statistic
Task contrast 21_MOTOR_LH Schaefer2018_100Parcels region 84 mean z statistic
Task contrast 21_MOTOR_LH Schaefer2018_100Parcels region 85 mean z statistic
Task contrast 21_MOTOR_LH Schaefer2018_100Parcels region 86 mean z statistic
Task contrast 21_MOTOR_LH Schaefer2018_100Parcels region 87 mean z statistic
Task contrast 21_MOTOR_LH Schaefer2018_100Parcels region 88 mean z statistic
Task contrast 21_MOTOR_LH Schaefer2018_100Parcels region 89 mean z statistic
Task contrast 21_MOTOR_LH Schaefer2018_100Parcels region 90 mean z statistic
Task contrast 21_MOTOR_LH Schaefer2018_100Parcels region 91 mean z statistic
Task contrast 21_MOTOR_LH Schaefer2018_100Parcels region 92 mean z statistic
Task contrast 21_MOTOR_LH Schaefer2018_100Parcels region 93 mean z statistic
Task contrast 21_MOTOR_LH Schaefer2018_100Parcels region 94 mean z statistic
Task contrast 21_MOTOR_LH Schaefer2018_100Parcels region 95 mean z statistic
Task contrast 21_MOTOR_LH Schaefer2018_100Parcels region 96 mean z statistic
Task contrast 21_MOTOR_LH Schaefer2018_100Parcels region 97 mean z statistic
Task contrast 21_MOTOR_LH Schaefer2018_100Parcels region 98 mean z statistic
Task contrast 21_MOTOR_LH Schaefer2018_100Parcels region 99 mean z statistic
Task contrast 21_MOTOR_LH Schaefer2018_100Parcels region 100 mean z statistic
Task contrast 22_MOTOR_RF Schaefer2018_100Parcels region 1 mean z statistic
Task contrast 22_MOTOR_RF Schaefer2018_100Parcels region 2 mean z statistic
Task contrast 22_MOTOR_RF Schaefer2018_100Parcels region 3 mean z statistic
Task contrast 22_MOTOR_RF Schaefer2018_100Parcels region 4 mean z statistic
Task contrast 22_MOTOR_RF Schaefer2018_100Parcels region 5 mean z statistic
Task contrast 22_MOTOR_RF Schaefer2018_100Parcels region 6 mean z statistic
Task contrast 22_MOTOR_RF Schaefer2018_100Parcels region 7 mean z statistic
Task contrast 22_MOTOR_RF Schaefer2018_100Parcels region 8 mean z statistic
Task contrast 22_MOTOR_RF Schaefer2018_100Parcels region 9 mean z statistic
Task contrast 22_MOTOR_RF Schaefer2018_100Parcels region 10 mean z statistic
Task contrast 22_MOTOR_RF Schaefer2018_100Parcels region 11 mean z statistic
Task contrast 22_MOTOR_RF Schaefer2018_100Parcels region 12 mean z statistic
Task contrast 22_MOTOR_RF Schaefer2018_100Parcels region 13 mean z statistic
Task contrast 22_MOTOR_RF Schaefer2018_100Parcels region 14 mean z statistic
Task contrast 22_MOTOR_RF Schaefer2018_100Parcels region 15 mean z statistic
Task contrast 22_MOTOR_RF Schaefer2018_100Parcels region 16 mean z statistic
Task contrast 22_MOTOR_RF Schaefer2018_100Parcels region 17 mean z statistic
Task contrast 22_MOTOR_RF Schaefer2018_100Parcels region 18 mean z statistic
Task contrast 22_MOTOR_RF Schaefer2018_100Parcels region 19 mean z statistic
Task contrast 22_MOTOR_RF Schaefer2018_100Parcels region 20 mean z statistic
Task contrast 22_MOTOR_RF Schaefer2018_100Parcels region 21 mean z statistic
Task contrast 22_MOTOR_RF Schaefer2018_100Parcels region 22 mean z statistic
Task contrast 22_MOTOR_RF Schaefer2018_100Parcels region 23 mean z statistic
Task contrast 22_MOTOR_RF Schaefer2018_100Parcels region 24 mean z statistic
Task contrast 22_MOTOR_RF Schaefer2018_100Parcels region 25 mean z statistic
Task contrast 22_MOTOR_RF Schaefer2018_100Parcels region 26 mean z statistic
Task contrast 22_MOTOR_RF Schaefer2018_100Parcels region 27 mean z statistic
Task contrast 22_MOTOR_RF Schaefer2018_100Parcels region 28 mean z statistic
Task contrast 22_MOTOR_RF Schaefer2018_100Parcels region 29 mean z statistic
Task contrast 22_MOTOR_RF Schaefer2018_100Parcels region 30 mean z statistic
Task contrast 22_MOTOR_RF Schaefer2018_100Parcels region 31 mean z statistic
Task contrast 22_MOTOR_RF Schaefer2018_100Parcels region 32 mean z statistic
Task contrast 22_MOTOR_RF Schaefer2018_100Parcels region 33 mean z statistic
Task contrast 22_MOTOR_RF Schaefer2018_100Parcels region 34 mean z statistic
Task contrast 22_MOTOR_RF Schaefer2018_100Parcels region 35 mean z statistic
Task contrast 22_MOTOR_RF Schaefer2018_100Parcels region 36 mean z statistic
Task contrast 22_MOTOR_RF Schaefer2018_100Parcels region 37 mean z statistic
Task contrast 22_MOTOR_RF Schaefer2018_100Parcels region 38 mean z statistic
Task contrast 22_MOTOR_RF Schaefer2018_100Parcels region 39 mean z statistic
Task contrast 22_MOTOR_RF Schaefer2018_100Parcels region 40 mean z statistic
Task contrast 22_MOTOR_RF Schaefer2018_100Parcels region 41 mean z statistic
Task contrast 22_MOTOR_RF Schaefer2018_100Parcels region 42 mean z statistic
Task contrast 22_MOTOR_RF Schaefer2018_100Parcels region 43 mean z statistic
Task contrast 22_MOTOR_RF Schaefer2018_100Parcels region 44 mean z statistic
Task contrast 22_MOTOR_RF Schaefer2018_100Parcels region 45 mean z statistic
Task contrast 22_MOTOR_RF Schaefer2018_100Parcels region 46 mean z statistic
Task contrast 22_MOTOR_RF Schaefer2018_100Parcels region 47 mean z statistic
Task contrast 22_MOTOR_RF Schaefer2018_100Parcels region 48 mean z statistic
Task contrast 22_MOTOR_RF Schaefer2018_100Parcels region 49 mean z statistic
Task contrast 22_MOTOR_RF Schaefer2018_100Parcels region 50 mean z statistic
Task contrast 22_MOTOR_RF Schaefer2018_100Parcels region 51 mean z statistic
Task contrast 22_MOTOR_RF Schaefer2018_100Parcels region 52 mean z statistic
Task contrast 22_MOTOR_RF Schaefer2018_100Parcels region 53 mean z statistic
Task contrast 22_MOTOR_RF Schaefer2018_100Parcels region 54 mean z statistic
Task contrast 22_MOTOR_RF Schaefer2018_100Parcels region 55 mean z statistic
Task contrast 22_MOTOR_RF Schaefer2018_100Parcels region 56 mean z statistic
Task contrast 22_MOTOR_RF Schaefer2018_100Parcels region 57 mean z statistic
Task contrast 22_MOTOR_RF Schaefer2018_100Parcels region 58 mean z statistic
Task contrast 22_MOTOR_RF Schaefer2018_100Parcels region 59 mean z statistic
Task contrast 22_MOTOR_RF Schaefer2018_100Parcels region 60 mean z statistic
Task contrast 22_MOTOR_RF Schaefer2018_100Parcels region 61 mean z statistic
Task contrast 22_MOTOR_RF Schaefer2018_100Parcels region 62 mean z statistic
Task contrast 22_MOTOR_RF Schaefer2018_100Parcels region 63 mean z statistic
Task contrast 22_MOTOR_RF Schaefer2018_100Parcels region 64 mean z statistic
Task contrast 22_MOTOR_RF Schaefer2018_100Parcels region 65 mean z statistic
Task contrast 22_MOTOR_RF Schaefer2018_100Parcels region 66 mean z statistic
Task contrast 22_MOTOR_RF Schaefer2018_100Parcels region 67 mean z statistic
Task contrast 22_MOTOR_RF Schaefer2018_100Parcels region 68 mean z statistic
Task contrast 22_MOTOR_RF Schaefer2018_100Parcels region 69 mean z statistic
Task contrast 22_MOTOR_RF Schaefer2018_100Parcels region 70 mean z statistic
Task contrast 22_MOTOR_RF Schaefer2018_100Parcels region 71 mean z statistic
Task contrast 22_MOTOR_RF Schaefer2018_100Parcels region 72 mean z statistic
Task contrast 22_MOTOR_RF Schaefer2018_100Parcels region 73 mean z statistic
Task contrast 22_MOTOR_RF Schaefer2018_100Parcels region 74 mean z statistic
Task contrast 22_MOTOR_RF Schaefer2018_100Parcels region 75 mean z statistic
Task contrast 22_MOTOR_RF Schaefer2018_100Parcels region 76 mean z statistic
Task contrast 22_MOTOR_RF Schaefer2018_100Parcels region 77 mean z statistic
Task contrast 22_MOTOR_RF Schaefer2018_100Parcels region 78 mean z statistic
Task contrast 22_MOTOR_RF Schaefer2018_100Parcels region 79 mean z statistic
Task contrast 22_MOTOR_RF Schaefer2018_100Parcels region 80 mean z statistic
Task contrast 22_MOTOR_RF Schaefer2018_100Parcels region 81 mean z statistic
Task contrast 22_MOTOR_RF Schaefer2018_100Parcels region 82 mean z statistic
Task contrast 22_MOTOR_RF Schaefer2018_100Parcels region 83 mean z statistic
Task contrast 22_MOTOR_RF Schaefer2018_100Parcels region 84 mean z statistic
Task contrast 22_MOTOR_RF Schaefer2018_100Parcels region 85 mean z statistic
Task contrast 22_MOTOR_RF Schaefer2018_100Parcels region 86 mean z statistic
Task contrast 22_MOTOR_RF Schaefer2018_100Parcels region 87 mean z statistic
Task contrast 22_MOTOR_RF Schaefer2018_100Parcels region 88 mean z statistic
Task contrast 22_MOTOR_RF Schaefer2018_100Parcels region 89 mean z statistic
Task contrast 22_MOTOR_RF Schaefer2018_100Parcels region 90 mean z statistic
Task contrast 22_MOTOR_RF Schaefer2018_100Parcels region 91 mean z statistic
Task contrast 22_MOTOR_RF Schaefer2018_100Parcels region 92 mean z statistic
Task contrast 22_MOTOR_RF Schaefer2018_100Parcels region 93 mean z statistic
Task contrast 22_MOTOR_RF Schaefer2018_100Parcels region 94 mean z statistic
Task contrast 22_MOTOR_RF Schaefer2018_100Parcels region 95 mean z statistic
Task contrast 22_MOTOR_RF Schaefer2018_100Parcels region 96 mean z statistic
Task contrast 22_MOTOR_RF Schaefer2018_100Parcels region 97 mean z statistic
Task contrast 22_MOTOR_RF Schaefer2018_100Parcels region 98 mean z statistic
Task contrast 22_MOTOR_RF Schaefer2018_100Parcels region 99 mean z statistic
Task contrast 22_MOTOR_RF Schaefer2018_100Parcels region 100 mean z statistic
Task contrast 23_MOTOR_RH Schaefer2018_100Parcels region 1 mean z statistic
Task contrast 23_MOTOR_RH Schaefer2018_100Parcels region 2 mean z statistic
Task contrast 23_MOTOR_RH Schaefer2018_100Parcels region 3 mean z statistic
Task contrast 23_MOTOR_RH Schaefer2018_100Parcels region 4 mean z statistic
Task contrast 23_MOTOR_RH Schaefer2018_100Parcels region 5 mean z statistic
Task contrast 23_MOTOR_RH Schaefer2018_100Parcels region 6 mean z statistic
Task contrast 23_MOTOR_RH Schaefer2018_100Parcels region 7 mean z statistic
Task contrast 23_MOTOR_RH Schaefer2018_100Parcels region 8 mean z statistic
Task contrast 23_MOTOR_RH Schaefer2018_100Parcels region 9 mean z statistic
Task contrast 23_MOTOR_RH Schaefer2018_100Parcels region 10 mean z statistic
Task contrast 23_MOTOR_RH Schaefer2018_100Parcels region 11 mean z statistic
Task contrast 23_MOTOR_RH Schaefer2018_100Parcels region 12 mean z statistic
Task contrast 23_MOTOR_RH Schaefer2018_100Parcels region 13 mean z statistic
Task contrast 23_MOTOR_RH Schaefer2018_100Parcels region 14 mean z statistic
Task contrast 23_MOTOR_RH Schaefer2018_100Parcels region 15 mean z statistic
Task contrast 23_MOTOR_RH Schaefer2018_100Parcels region 16 mean z statistic
Task contrast 23_MOTOR_RH Schaefer2018_100Parcels region 17 mean z statistic
Task contrast 23_MOTOR_RH Schaefer2018_100Parcels region 18 mean z statistic
Task contrast 23_MOTOR_RH Schaefer2018_100Parcels region 19 mean z statistic
Task contrast 23_MOTOR_RH Schaefer2018_100Parcels region 20 mean z statistic
Task contrast 23_MOTOR_RH Schaefer2018_100Parcels region 21 mean z statistic
Task contrast 23_MOTOR_RH Schaefer2018_100Parcels region 22 mean z statistic
Task contrast 23_MOTOR_RH Schaefer2018_100Parcels region 23 mean z statistic
Task contrast 23_MOTOR_RH Schaefer2018_100Parcels region 24 mean z statistic
Task contrast 23_MOTOR_RH Schaefer2018_100Parcels region 25 mean z statistic
Task contrast 23_MOTOR_RH Schaefer2018_100Parcels region 26 mean z statistic
Task contrast 23_MOTOR_RH Schaefer2018_100Parcels region 27 mean z statistic
Task contrast 23_MOTOR_RH Schaefer2018_100Parcels region 28 mean z statistic
Task contrast 23_MOTOR_RH Schaefer2018_100Parcels region 29 mean z statistic
Task contrast 23_MOTOR_RH Schaefer2018_100Parcels region 30 mean z statistic
Task contrast 23_MOTOR_RH Schaefer2018_100Parcels region 31 mean z statistic
Task contrast 23_MOTOR_RH Schaefer2018_100Parcels region 32 mean z statistic
Task contrast 23_MOTOR_RH Schaefer2018_100Parcels region 33 mean z statistic
Task contrast 23_MOTOR_RH Schaefer2018_100Parcels region 34 mean z statistic
Task contrast 23_MOTOR_RH Schaefer2018_100Parcels region 35 mean z statistic
Task contrast 23_MOTOR_RH Schaefer2018_100Parcels region 36 mean z statistic
Task contrast 23_MOTOR_RH Schaefer2018_100Parcels region 37 mean z statistic
Task contrast 23_MOTOR_RH Schaefer2018_100Parcels region 38 mean z statistic
Task contrast 23_MOTOR_RH Schaefer2018_100Parcels region 39 mean z statistic
Task contrast 23_MOTOR_RH Schaefer2018_100Parcels region 40 mean z statistic
Task contrast 23_MOTOR_RH Schaefer2018_100Parcels region 41 mean z statistic
Task contrast 23_MOTOR_RH Schaefer2018_100Parcels region 42 mean z statistic
Task contrast 23_MOTOR_RH Schaefer2018_100Parcels region 43 mean z statistic
Task contrast 23_MOTOR_RH Schaefer2018_100Parcels region 44 mean z statistic
Task contrast 23_MOTOR_RH Schaefer2018_100Parcels region 45 mean z statistic
Task contrast 23_MOTOR_RH Schaefer2018_100Parcels region 46 mean z statistic
Task contrast 23_MOTOR_RH Schaefer2018_100Parcels region 47 mean z statistic
Task contrast 23_MOTOR_RH Schaefer2018_100Parcels region 48 mean z statistic
Task contrast 23_MOTOR_RH Schaefer2018_100Parcels region 49 mean z statistic
Task contrast 23_MOTOR_RH Schaefer2018_100Parcels region 50 mean z statistic
Task contrast 23_MOTOR_RH Schaefer2018_100Parcels region 51 mean z statistic
Task contrast 23_MOTOR_RH Schaefer2018_100Parcels region 52 mean z statistic
Task contrast 23_MOTOR_RH Schaefer2018_100Parcels region 53 mean z statistic
Task contrast 23_MOTOR_RH Schaefer2018_100Parcels region 54 mean z statistic
Task contrast 23_MOTOR_RH Schaefer2018_100Parcels region 55 mean z statistic
Task contrast 23_MOTOR_RH Schaefer2018_100Parcels region 56 mean z statistic
Task contrast 23_MOTOR_RH Schaefer2018_100Parcels region 57 mean z statistic
Task contrast 23_MOTOR_RH Schaefer2018_100Parcels region 58 mean z statistic
Task contrast 23_MOTOR_RH Schaefer2018_100Parcels region 59 mean z statistic
Task contrast 23_MOTOR_RH Schaefer2018_100Parcels region 60 mean z statistic
Task contrast 23_MOTOR_RH Schaefer2018_100Parcels region 61 mean z statistic
Task contrast 23_MOTOR_RH Schaefer2018_100Parcels region 62 mean z statistic
Task contrast 23_MOTOR_RH Schaefer2018_100Parcels region 63 mean z statistic
Task contrast 23_MOTOR_RH Schaefer2018_100Parcels region 64 mean z statistic
Task contrast 23_MOTOR_RH Schaefer2018_100Parcels region 65 mean z statistic
Task contrast 23_MOTOR_RH Schaefer2018_100Parcels region 66 mean z statistic
Task contrast 23_MOTOR_RH Schaefer2018_100Parcels region 67 mean z statistic
Task contrast 23_MOTOR_RH Schaefer2018_100Parcels region 68 mean z statistic
Task contrast 23_MOTOR_RH Schaefer2018_100Parcels region 69 mean z statistic
Task contrast 23_MOTOR_RH Schaefer2018_100Parcels region 70 mean z statistic
Task contrast 23_MOTOR_RH Schaefer2018_100Parcels region 71 mean z statistic
Task contrast 23_MOTOR_RH Schaefer2018_100Parcels region 72 mean z statistic
Task contrast 23_MOTOR_RH Schaefer2018_100Parcels region 73 mean z statistic
Task contrast 23_MOTOR_RH Schaefer2018_100Parcels region 74 mean z statistic
Task contrast 23_MOTOR_RH Schaefer2018_100Parcels region 75 mean z statistic
Task contrast 23_MOTOR_RH Schaefer2018_100Parcels region 76 mean z statistic
Task contrast 23_MOTOR_RH Schaefer2018_100Parcels region 77 mean z statistic
Task contrast 23_MOTOR_RH Schaefer2018_100Parcels region 78 mean z statistic
Task contrast 23_MOTOR_RH Schaefer2018_100Parcels region 79 mean z statistic
Task contrast 23_MOTOR_RH Schaefer2018_100Parcels region 80 mean z statistic
Task contrast 23_MOTOR_RH Schaefer2018_100Parcels region 81 mean z statistic
Task contrast 23_MOTOR_RH Schaefer2018_100Parcels region 82 mean z statistic
Task contrast 23_MOTOR_RH Schaefer2018_100Parcels region 83 mean z statistic
Task contrast 23_MOTOR_RH Schaefer2018_100Parcels region 84 mean z statistic
Task contrast 23_MOTOR_RH Schaefer2018_100Parcels region 85 mean z statistic
Task contrast 23_MOTOR_RH Schaefer2018_100Parcels region 86 mean z statistic
Task contrast 23_MOTOR_RH Schaefer2018_100Parcels region 87 mean z statistic
Task contrast 23_MOTOR_RH Schaefer2018_100Parcels region 88 mean z statistic
Task contrast 23_MOTOR_RH Schaefer2018_100Parcels region 89 mean z statistic
Task contrast 23_MOTOR_RH Schaefer2018_100Parcels region 90 mean z statistic
Task contrast 23_MOTOR_RH Schaefer2018_100Parcels region 91 mean z statistic
Task contrast 23_MOTOR_RH Schaefer2018_100Parcels region 92 mean z statistic
Task contrast 23_MOTOR_RH Schaefer2018_100Parcels region 93 mean z statistic
Task contrast 23_MOTOR_RH Schaefer2018_100Parcels region 94 mean z statistic
Task contrast 23_MOTOR_RH Schaefer2018_100Parcels region 95 mean z statistic
Task contrast 23_MOTOR_RH Schaefer2018_100Parcels region 96 mean z statistic
Task contrast 23_MOTOR_RH Schaefer2018_100Parcels region 97 mean z statistic
Task contrast 23_MOTOR_RH Schaefer2018_100Parcels region 98 mean z statistic
Task contrast 23_MOTOR_RH Schaefer2018_100Parcels region 99 mean z statistic
Task contrast 23_MOTOR_RH Schaefer2018_100Parcels region 100 mean z statistic
Task contrast 24_MOTOR_T Schaefer2018_100Parcels region 1 mean z statistic
Task contrast 24_MOTOR_T Schaefer2018_100Parcels region 2 mean z statistic
Task contrast 24_MOTOR_T Schaefer2018_100Parcels region 3 mean z statistic
Task contrast 24_MOTOR_T Schaefer2018_100Parcels region 4 mean z statistic
Task contrast 24_MOTOR_T Schaefer2018_100Parcels region 5 mean z statistic
Task contrast 24_MOTOR_T Schaefer2018_100Parcels region 6 mean z statistic
Task contrast 24_MOTOR_T Schaefer2018_100Parcels region 7 mean z statistic
Task contrast 24_MOTOR_T Schaefer2018_100Parcels region 8 mean z statistic
Task contrast 24_MOTOR_T Schaefer2018_100Parcels region 9 mean z statistic
Task contrast 24_MOTOR_T Schaefer2018_100Parcels region 10 mean z statistic
Task contrast 24_MOTOR_T Schaefer2018_100Parcels region 11 mean z statistic
Task contrast 24_MOTOR_T Schaefer2018_100Parcels region 12 mean z statistic
Task contrast 24_MOTOR_T Schaefer2018_100Parcels region 13 mean z statistic
Task contrast 24_MOTOR_T Schaefer2018_100Parcels region 14 mean z statistic
Task contrast 24_MOTOR_T Schaefer2018_100Parcels region 15 mean z statistic
Task contrast 24_MOTOR_T Schaefer2018_100Parcels region 16 mean z statistic
Task contrast 24_MOTOR_T Schaefer2018_100Parcels region 17 mean z statistic
Task contrast 24_MOTOR_T Schaefer2018_100Parcels region 18 mean z statistic
Task contrast 24_MOTOR_T Schaefer2018_100Parcels region 19 mean z statistic
Task contrast 24_MOTOR_T Schaefer2018_100Parcels region 20 mean z statistic
Task contrast 24_MOTOR_T Schaefer2018_100Parcels region 21 mean z statistic
Task contrast 24_MOTOR_T Schaefer2018_100Parcels region 22 mean z statistic
Task contrast 24_MOTOR_T Schaefer2018_100Parcels region 23 mean z statistic
Task contrast 24_MOTOR_T Schaefer2018_100Parcels region 24 mean z statistic
Task contrast 24_MOTOR_T Schaefer2018_100Parcels region 25 mean z statistic
Task contrast 24_MOTOR_T Schaefer2018_100Parcels region 26 mean z statistic
Task contrast 24_MOTOR_T Schaefer2018_100Parcels region 27 mean z statistic
Task contrast 24_MOTOR_T Schaefer2018_100Parcels region 28 mean z statistic
Task contrast 24_MOTOR_T Schaefer2018_100Parcels region 29 mean z statistic
Task contrast 24_MOTOR_T Schaefer2018_100Parcels region 30 mean z statistic
Task contrast 24_MOTOR_T Schaefer2018_100Parcels region 31 mean z statistic
Task contrast 24_MOTOR_T Schaefer2018_100Parcels region 32 mean z statistic
Task contrast 24_MOTOR_T Schaefer2018_100Parcels region 33 mean z statistic
Task contrast 24_MOTOR_T Schaefer2018_100Parcels region 34 mean z statistic
Task contrast 24_MOTOR_T Schaefer2018_100Parcels region 35 mean z statistic
Task contrast 24_MOTOR_T Schaefer2018_100Parcels region 36 mean z statistic
Task contrast 24_MOTOR_T Schaefer2018_100Parcels region 37 mean z statistic
Task contrast 24_MOTOR_T Schaefer2018_100Parcels region 38 mean z statistic
Task contrast 24_MOTOR_T Schaefer2018_100Parcels region 39 mean z statistic
Task contrast 24_MOTOR_T Schaefer2018_100Parcels region 40 mean z statistic
Task contrast 24_MOTOR_T Schaefer2018_100Parcels region 41 mean z statistic
Task contrast 24_MOTOR_T Schaefer2018_100Parcels region 42 mean z statistic
Task contrast 24_MOTOR_T Schaefer2018_100Parcels region 43 mean z statistic
Task contrast 24_MOTOR_T Schaefer2018_100Parcels region 44 mean z statistic
Task contrast 24_MOTOR_T Schaefer2018_100Parcels region 45 mean z statistic
Task contrast 24_MOTOR_T Schaefer2018_100Parcels region 46 mean z statistic
Task contrast 24_MOTOR_T Schaefer2018_100Parcels region 47 mean z statistic
Task contrast 24_MOTOR_T Schaefer2018_100Parcels region 48 mean z statistic
Task contrast 24_MOTOR_T Schaefer2018_100Parcels region 49 mean z statistic
Task contrast 24_MOTOR_T Schaefer2018_100Parcels region 50 mean z statistic
Task contrast 24_MOTOR_T Schaefer2018_100Parcels region 51 mean z statistic
Task contrast 24_MOTOR_T Schaefer2018_100Parcels region 52 mean z statistic
Task contrast 24_MOTOR_T Schaefer2018_100Parcels region 53 mean z statistic
Task contrast 24_MOTOR_T Schaefer2018_100Parcels region 54 mean z statistic
Task contrast 24_MOTOR_T Schaefer2018_100Parcels region 55 mean z statistic
Task contrast 24_MOTOR_T Schaefer2018_100Parcels region 56 mean z statistic
Task contrast 24_MOTOR_T Schaefer2018_100Parcels region 57 mean z statistic
Task contrast 24_MOTOR_T Schaefer2018_100Parcels region 58 mean z statistic
Task contrast 24_MOTOR_T Schaefer2018_100Parcels region 59 mean z statistic
Task contrast 24_MOTOR_T Schaefer2018_100Parcels region 60 mean z statistic
Task contrast 24_MOTOR_T Schaefer2018_100Parcels region 61 mean z statistic
Task contrast 24_MOTOR_T Schaefer2018_100Parcels region 62 mean z statistic
Task contrast 24_MOTOR_T Schaefer2018_100Parcels region 63 mean z statistic
Task contrast 24_MOTOR_T Schaefer2018_100Parcels region 64 mean z statistic
Task contrast 24_MOTOR_T Schaefer2018_100Parcels region 65 mean z statistic
Task contrast 24_MOTOR_T Schaefer2018_100Parcels region 66 mean z statistic
Task contrast 24_MOTOR_T Schaefer2018_100Parcels region 67 mean z statistic
Task contrast 24_MOTOR_T Schaefer2018_100Parcels region 68 mean z statistic
Task contrast 24_MOTOR_T Schaefer2018_100Parcels region 69 mean z statistic
Task contrast 24_MOTOR_T Schaefer2018_100Parcels region 70 mean z statistic
Task contrast 24_MOTOR_T Schaefer2018_100Parcels region 71 mean z statistic
Task contrast 24_MOTOR_T Schaefer2018_100Parcels region 72 mean z statistic
Task contrast 24_MOTOR_T Schaefer2018_100Parcels region 73 mean z statistic
Task contrast 24_MOTOR_T Schaefer2018_100Parcels region 74 mean z statistic
Task contrast 24_MOTOR_T Schaefer2018_100Parcels region 75 mean z statistic
Task contrast 24_MOTOR_T Schaefer2018_100Parcels region 76 mean z statistic
Task contrast 24_MOTOR_T Schaefer2018_100Parcels region 77 mean z statistic
Task contrast 24_MOTOR_T Schaefer2018_100Parcels region 78 mean z statistic
Task contrast 24_MOTOR_T Schaefer2018_100Parcels region 79 mean z statistic
Task contrast 24_MOTOR_T Schaefer2018_100Parcels region 80 mean z statistic
Task contrast 24_MOTOR_T Schaefer2018_100Parcels region 81 mean z statistic
Task contrast 24_MOTOR_T Schaefer2018_100Parcels region 82 mean z statistic
Task contrast 24_MOTOR_T Schaefer2018_100Parcels region 83 mean z statistic
Task contrast 24_MOTOR_T Schaefer2018_100Parcels region 84 mean z statistic
Task contrast 24_MOTOR_T Schaefer2018_100Parcels region 85 mean z statistic
Task contrast 24_MOTOR_T Schaefer2018_100Parcels region 86 mean z statistic
Task contrast 24_MOTOR_T Schaefer2018_100Parcels region 87 mean z statistic
Task contrast 24_MOTOR_T Schaefer2018_100Parcels region 88 mean z statistic
Task contrast 24_MOTOR_T Schaefer2018_100Parcels region 89 mean z statistic
Task contrast 24_MOTOR_T Schaefer2018_100Parcels region 90 mean z statistic
Task contrast 24_MOTOR_T Schaefer2018_100Parcels region 91 mean z statistic
Task contrast 24_MOTOR_T Schaefer2018_100Parcels region 92 mean z statistic
Task contrast 24_MOTOR_T Schaefer2018_100Parcels region 93 mean z statistic
Task contrast 24_MOTOR_T Schaefer2018_100Parcels region 94 mean z statistic
Task contrast 24_MOTOR_T Schaefer2018_100Parcels region 95 mean z statistic
Task contrast 24_MOTOR_T Schaefer2018_100Parcels region 96 mean z statistic
Task contrast 24_MOTOR_T Schaefer2018_100Parcels region 97 mean z statistic
Task contrast 24_MOTOR_T Schaefer2018_100Parcels region 98 mean z statistic
Task contrast 24_MOTOR_T Schaefer2018_100Parcels region 99 mean z statistic
Task contrast 24_MOTOR_T Schaefer2018_100Parcels region 100 mean z statistic
Task contrast 25_MOTOR_AVG Schaefer2018_100Parcels region 1 mean z statistic
Task contrast 25_MOTOR_AVG Schaefer2018_100Parcels region 2 mean z statistic
Task contrast 25_MOTOR_AVG Schaefer2018_100Parcels region 3 mean z statistic
Task contrast 25_MOTOR_AVG Schaefer2018_100Parcels region 4 mean z statistic
Task contrast 25_MOTOR_AVG Schaefer2018_100Parcels region 5 mean z statistic
Task contrast 25_MOTOR_AVG Schaefer2018_100Parcels region 6 mean z statistic
Task contrast 25_MOTOR_AVG Schaefer2018_100Parcels region 7 mean z statistic
Task contrast 25_MOTOR_AVG Schaefer2018_100Parcels region 8 mean z statistic
Task contrast 25_MOTOR_AVG Schaefer2018_100Parcels region 9 mean z statistic
Task contrast 25_MOTOR_AVG Schaefer2018_100Parcels region 10 mean z statistic
Task contrast 25_MOTOR_AVG Schaefer2018_100Parcels region 11 mean z statistic
Task contrast 25_MOTOR_AVG Schaefer2018_100Parcels region 12 mean z statistic
Task contrast 25_MOTOR_AVG Schaefer2018_100Parcels region 13 mean z statistic
Task contrast 25_MOTOR_AVG Schaefer2018_100Parcels region 14 mean z statistic
Task contrast 25_MOTOR_AVG Schaefer2018_100Parcels region 15 mean z statistic
Task contrast 25_MOTOR_AVG Schaefer2018_100Parcels region 16 mean z statistic
Task contrast 25_MOTOR_AVG Schaefer2018_100Parcels region 17 mean z statistic
Task contrast 25_MOTOR_AVG Schaefer2018_100Parcels region 18 mean z statistic
Task contrast 25_MOTOR_AVG Schaefer2018_100Parcels region 19 mean z statistic
Task contrast 25_MOTOR_AVG Schaefer2018_100Parcels region 20 mean z statistic
Task contrast 25_MOTOR_AVG Schaefer2018_100Parcels region 21 mean z statistic
Task contrast 25_MOTOR_AVG Schaefer2018_100Parcels region 22 mean z statistic
Task contrast 25_MOTOR_AVG Schaefer2018_100Parcels region 23 mean z statistic
Task contrast 25_MOTOR_AVG Schaefer2018_100Parcels region 24 mean z statistic
Task contrast 25_MOTOR_AVG Schaefer2018_100Parcels region 25 mean z statistic
Task contrast 25_MOTOR_AVG Schaefer2018_100Parcels region 26 mean z statistic
Task contrast 25_MOTOR_AVG Schaefer2018_100Parcels region 27 mean z statistic
Task contrast 25_MOTOR_AVG Schaefer2018_100Parcels region 28 mean z statistic
Task contrast 25_MOTOR_AVG Schaefer2018_100Parcels region 29 mean z statistic
Task contrast 25_MOTOR_AVG Schaefer2018_100Parcels region 30 mean z statistic
Task contrast 25_MOTOR_AVG Schaefer2018_100Parcels region 31 mean z statistic
Task contrast 25_MOTOR_AVG Schaefer2018_100Parcels region 32 mean z statistic
Task contrast 25_MOTOR_AVG Schaefer2018_100Parcels region 33 mean z statistic
Task contrast 25_MOTOR_AVG Schaefer2018_100Parcels region 34 mean z statistic
Task contrast 25_MOTOR_AVG Schaefer2018_100Parcels region 35 mean z statistic
Task contrast 25_MOTOR_AVG Schaefer2018_100Parcels region 36 mean z statistic
Task contrast 25_MOTOR_AVG Schaefer2018_100Parcels region 37 mean z statistic
Task contrast 25_MOTOR_AVG Schaefer2018_100Parcels region 38 mean z statistic
Task contrast 25_MOTOR_AVG Schaefer2018_100Parcels region 39 mean z statistic
Task contrast 25_MOTOR_AVG Schaefer2018_100Parcels region 40 mean z statistic
Task contrast 25_MOTOR_AVG Schaefer2018_100Parcels region 41 mean z statistic
Task contrast 25_MOTOR_AVG Schaefer2018_100Parcels region 42 mean z statistic
Task contrast 25_MOTOR_AVG Schaefer2018_100Parcels region 43 mean z statistic
Task contrast 25_MOTOR_AVG Schaefer2018_100Parcels region 44 mean z statistic
Task contrast 25_MOTOR_AVG Schaefer2018_100Parcels region 45 mean z statistic
Task contrast 25_MOTOR_AVG Schaefer2018_100Parcels region 46 mean z statistic
Task contrast 25_MOTOR_AVG Schaefer2018_100Parcels region 47 mean z statistic
Task contrast 25_MOTOR_AVG Schaefer2018_100Parcels region 48 mean z statistic
Task contrast 25_MOTOR_AVG Schaefer2018_100Parcels region 49 mean z statistic
Task contrast 25_MOTOR_AVG Schaefer2018_100Parcels region 50 mean z statistic
Task contrast 25_MOTOR_AVG Schaefer2018_100Parcels region 51 mean z statistic
Task contrast 25_MOTOR_AVG Schaefer2018_100Parcels region 52 mean z statistic
Task contrast 25_MOTOR_AVG Schaefer2018_100Parcels region 53 mean z statistic
Task contrast 25_MOTOR_AVG Schaefer2018_100Parcels region 54 mean z statistic
Task contrast 25_MOTOR_AVG Schaefer2018_100Parcels region 55 mean z statistic
Task contrast 25_MOTOR_AVG Schaefer2018_100Parcels region 56 mean z statistic
Task contrast 25_MOTOR_AVG Schaefer2018_100Parcels region 57 mean z statistic
Task contrast 25_MOTOR_AVG Schaefer2018_100Parcels region 58 mean z statistic
Task contrast 25_MOTOR_AVG Schaefer2018_100Parcels region 59 mean z statistic
Task contrast 25_MOTOR_AVG Schaefer2018_100Parcels region 60 mean z statistic
Task contrast 25_MOTOR_AVG Schaefer2018_100Parcels region 61 mean z statistic
Task contrast 25_MOTOR_AVG Schaefer2018_100Parcels region 62 mean z statistic
Task contrast 25_MOTOR_AVG Schaefer2018_100Parcels region 63 mean z statistic
Task contrast 25_MOTOR_AVG Schaefer2018_100Parcels region 64 mean z statistic
Task contrast 25_MOTOR_AVG Schaefer2018_100Parcels region 65 mean z statistic
Task contrast 25_MOTOR_AVG Schaefer2018_100Parcels region 66 mean z statistic
Task contrast 25_MOTOR_AVG Schaefer2018_100Parcels region 67 mean z statistic
Task contrast 25_MOTOR_AVG Schaefer2018_100Parcels region 68 mean z statistic
Task contrast 25_MOTOR_AVG Schaefer2018_100Parcels region 69 mean z statistic
Task contrast 25_MOTOR_AVG Schaefer2018_100Parcels region 70 mean z statistic
Task contrast 25_MOTOR_AVG Schaefer2018_100Parcels region 71 mean z statistic
Task contrast 25_MOTOR_AVG Schaefer2018_100Parcels region 72 mean z statistic
Task contrast 25_MOTOR_AVG Schaefer2018_100Parcels region 73 mean z statistic
Task contrast 25_MOTOR_AVG Schaefer2018_100Parcels region 74 mean z statistic
Task contrast 25_MOTOR_AVG Schaefer2018_100Parcels region 75 mean z statistic
Task contrast 25_MOTOR_AVG Schaefer2018_100Parcels region 76 mean z statistic
Task contrast 25_MOTOR_AVG Schaefer2018_100Parcels region 77 mean z statistic
Task contrast 25_MOTOR_AVG Schaefer2018_100Parcels region 78 mean z statistic
Task contrast 25_MOTOR_AVG Schaefer2018_100Parcels region 79 mean z statistic
Task contrast 25_MOTOR_AVG Schaefer2018_100Parcels region 80 mean z statistic
Task contrast 25_MOTOR_AVG Schaefer2018_100Parcels region 81 mean z statistic
Task contrast 25_MOTOR_AVG Schaefer2018_100Parcels region 82 mean z statistic
Task contrast 25_MOTOR_AVG Schaefer2018_100Parcels region 83 mean z statistic
Task contrast 25_MOTOR_AVG Schaefer2018_100Parcels region 84 mean z statistic
Task contrast 25_MOTOR_AVG Schaefer2018_100Parcels region 85 mean z statistic
Task contrast 25_MOTOR_AVG Schaefer2018_100Parcels region 86 mean z statistic
Task contrast 25_MOTOR_AVG Schaefer2018_100Parcels region 87 mean z statistic
Task contrast 25_MOTOR_AVG Schaefer2018_100Parcels region 88 mean z statistic
Task contrast 25_MOTOR_AVG Schaefer2018_100Parcels region 89 mean z statistic
Task contrast 25_MOTOR_AVG Schaefer2018_100Parcels region 90 mean z statistic
Task contrast 25_MOTOR_AVG Schaefer2018_100Parcels region 91 mean z statistic
Task contrast 25_MOTOR_AVG Schaefer2018_100Parcels region 92 mean z statistic
Task contrast 25_MOTOR_AVG Schaefer2018_100Parcels region 93 mean z statistic
Task contrast 25_MOTOR_AVG Schaefer2018_100Parcels region 94 mean z statistic
Task contrast 25_MOTOR_AVG Schaefer2018_100Parcels region 95 mean z statistic
Task contrast 25_MOTOR_AVG Schaefer2018_100Parcels region 96 mean z statistic
Task contrast 25_MOTOR_AVG Schaefer2018_100Parcels region 97 mean z statistic
Task contrast 25_MOTOR_AVG Schaefer2018_100Parcels region 98 mean z statistic
Task contrast 25_MOTOR_AVG Schaefer2018_100Parcels region 99 mean z statistic
Task contrast 25_MOTOR_AVG Schaefer2018_100Parcels region 100 mean z statistic
Task contrast 26_MOTOR_CUE-AVG Schaefer2018_100Parcels region 1 mean z statistic
Task contrast 26_MOTOR_CUE-AVG Schaefer2018_100Parcels region 2 mean z statistic
Task contrast 26_MOTOR_CUE-AVG Schaefer2018_100Parcels region 3 mean z statistic
Task contrast 26_MOTOR_CUE-AVG Schaefer2018_100Parcels region 4 mean z statistic
Task contrast 26_MOTOR_CUE-AVG Schaefer2018_100Parcels region 5 mean z statistic
Task contrast 26_MOTOR_CUE-AVG Schaefer2018_100Parcels region 6 mean z statistic
Task contrast 26_MOTOR_CUE-AVG Schaefer2018_100Parcels region 7 mean z statistic
Task contrast 26_MOTOR_CUE-AVG Schaefer2018_100Parcels region 8 mean z statistic
Task contrast 26_MOTOR_CUE-AVG Schaefer2018_100Parcels region 9 mean z statistic
Task contrast 26_MOTOR_CUE-AVG Schaefer2018_100Parcels region 10 mean z statistic
Task contrast 26_MOTOR_CUE-AVG Schaefer2018_100Parcels region 11 mean z statistic
Task contrast 26_MOTOR_CUE-AVG Schaefer2018_100Parcels region 12 mean z statistic
Task contrast 26_MOTOR_CUE-AVG Schaefer2018_100Parcels region 13 mean z statistic
Task contrast 26_MOTOR_CUE-AVG Schaefer2018_100Parcels region 14 mean z statistic
Task contrast 26_MOTOR_CUE-AVG Schaefer2018_100Parcels region 15 mean z statistic
Task contrast 26_MOTOR_CUE-AVG Schaefer2018_100Parcels region 16 mean z statistic
Task contrast 26_MOTOR_CUE-AVG Schaefer2018_100Parcels region 17 mean z statistic
Task contrast 26_MOTOR_CUE-AVG Schaefer2018_100Parcels region 18 mean z statistic
Task contrast 26_MOTOR_CUE-AVG Schaefer2018_100Parcels region 19 mean z statistic
Task contrast 26_MOTOR_CUE-AVG Schaefer2018_100Parcels region 20 mean z statistic
Task contrast 26_MOTOR_CUE-AVG Schaefer2018_100Parcels region 21 mean z statistic
Task contrast 26_MOTOR_CUE-AVG Schaefer2018_100Parcels region 22 mean z statistic
Task contrast 26_MOTOR_CUE-AVG Schaefer2018_100Parcels region 23 mean z statistic
Task contrast 26_MOTOR_CUE-AVG Schaefer2018_100Parcels region 24 mean z statistic
Task contrast 26_MOTOR_CUE-AVG Schaefer2018_100Parcels region 25 mean z statistic
Task contrast 26_MOTOR_CUE-AVG Schaefer2018_100Parcels region 26 mean z statistic
Task contrast 26_MOTOR_CUE-AVG Schaefer2018_100Parcels region 27 mean z statistic
Task contrast 26_MOTOR_CUE-AVG Schaefer2018_100Parcels region 28 mean z statistic
Task contrast 26_MOTOR_CUE-AVG Schaefer2018_100Parcels region 29 mean z statistic
Task contrast 26_MOTOR_CUE-AVG Schaefer2018_100Parcels region 30 mean z statistic
Task contrast 26_MOTOR_CUE-AVG Schaefer2018_100Parcels region 31 mean z statistic
Task contrast 26_MOTOR_CUE-AVG Schaefer2018_100Parcels region 32 mean z statistic
Task contrast 26_MOTOR_CUE-AVG Schaefer2018_100Parcels region 33 mean z statistic
Task contrast 26_MOTOR_CUE-AVG Schaefer2018_100Parcels region 34 mean z statistic
Task contrast 26_MOTOR_CUE-AVG Schaefer2018_100Parcels region 35 mean z statistic
Task contrast 26_MOTOR_CUE-AVG Schaefer2018_100Parcels region 36 mean z statistic
Task contrast 26_MOTOR_CUE-AVG Schaefer2018_100Parcels region 37 mean z statistic
Task contrast 26_MOTOR_CUE-AVG Schaefer2018_100Parcels region 38 mean z statistic
Task contrast 26_MOTOR_CUE-AVG Schaefer2018_100Parcels region 39 mean z statistic
Task contrast 26_MOTOR_CUE-AVG Schaefer2018_100Parcels region 40 mean z statistic
Task contrast 26_MOTOR_CUE-AVG Schaefer2018_100Parcels region 41 mean z statistic
Task contrast 26_MOTOR_CUE-AVG Schaefer2018_100Parcels region 42 mean z statistic
Task contrast 26_MOTOR_CUE-AVG Schaefer2018_100Parcels region 43 mean z statistic
Task contrast 26_MOTOR_CUE-AVG Schaefer2018_100Parcels region 44 mean z statistic
Task contrast 26_MOTOR_CUE-AVG Schaefer2018_100Parcels region 45 mean z statistic
Task contrast 26_MOTOR_CUE-AVG Schaefer2018_100Parcels region 46 mean z statistic
Task contrast 26_MOTOR_CUE-AVG Schaefer2018_100Parcels region 47 mean z statistic
Task contrast 26_MOTOR_CUE-AVG Schaefer2018_100Parcels region 48 mean z statistic
Task contrast 26_MOTOR_CUE-AVG Schaefer2018_100Parcels region 49 mean z statistic
Task contrast 26_MOTOR_CUE-AVG Schaefer2018_100Parcels region 50 mean z statistic
Task contrast 26_MOTOR_CUE-AVG Schaefer2018_100Parcels region 51 mean z statistic
Task contrast 26_MOTOR_CUE-AVG Schaefer2018_100Parcels region 52 mean z statistic
Task contrast 26_MOTOR_CUE-AVG Schaefer2018_100Parcels region 53 mean z statistic
Task contrast 26_MOTOR_CUE-AVG Schaefer2018_100Parcels region 54 mean z statistic
Task contrast 26_MOTOR_CUE-AVG Schaefer2018_100Parcels region 55 mean z statistic
Task contrast 26_MOTOR_CUE-AVG Schaefer2018_100Parcels region 56 mean z statistic
Task contrast 26_MOTOR_CUE-AVG Schaefer2018_100Parcels region 57 mean z statistic
Task contrast 26_MOTOR_CUE-AVG Schaefer2018_100Parcels region 58 mean z statistic
Task contrast 26_MOTOR_CUE-AVG Schaefer2018_100Parcels region 59 mean z statistic
Task contrast 26_MOTOR_CUE-AVG Schaefer2018_100Parcels region 60 mean z statistic
Task contrast 26_MOTOR_CUE-AVG Schaefer2018_100Parcels region 61 mean z statistic
Task contrast 26_MOTOR_CUE-AVG Schaefer2018_100Parcels region 62 mean z statistic
Task contrast 26_MOTOR_CUE-AVG Schaefer2018_100Parcels region 63 mean z statistic
Task contrast 26_MOTOR_CUE-AVG Schaefer2018_100Parcels region 64 mean z statistic
Task contrast 26_MOTOR_CUE-AVG Schaefer2018_100Parcels region 65 mean z statistic
Task contrast 26_MOTOR_CUE-AVG Schaefer2018_100Parcels region 66 mean z statistic
Task contrast 26_MOTOR_CUE-AVG Schaefer2018_100Parcels region 67 mean z statistic
Task contrast 26_MOTOR_CUE-AVG Schaefer2018_100Parcels region 68 mean z statistic
Task contrast 26_MOTOR_CUE-AVG Schaefer2018_100Parcels region 69 mean z statistic
Task contrast 26_MOTOR_CUE-AVG Schaefer2018_100Parcels region 70 mean z statistic
Task contrast 26_MOTOR_CUE-AVG Schaefer2018_100Parcels region 71 mean z statistic
Task contrast 26_MOTOR_CUE-AVG Schaefer2018_100Parcels region 72 mean z statistic
Task contrast 26_MOTOR_CUE-AVG Schaefer2018_100Parcels region 73 mean z statistic
Task contrast 26_MOTOR_CUE-AVG Schaefer2018_100Parcels region 74 mean z statistic
Task contrast 26_MOTOR_CUE-AVG Schaefer2018_100Parcels region 75 mean z statistic
Task contrast 26_MOTOR_CUE-AVG Schaefer2018_100Parcels region 76 mean z statistic
Task contrast 26_MOTOR_CUE-AVG Schaefer2018_100Parcels region 77 mean z statistic
Task contrast 26_MOTOR_CUE-AVG Schaefer2018_100Parcels region 78 mean z statistic
Task contrast 26_MOTOR_CUE-AVG Schaefer2018_100Parcels region 79 mean z statistic
Task contrast 26_MOTOR_CUE-AVG Schaefer2018_100Parcels region 80 mean z statistic
Task contrast 26_MOTOR_CUE-AVG Schaefer2018_100Parcels region 81 mean z statistic
Task contrast 26_MOTOR_CUE-AVG Schaefer2018_100Parcels region 82 mean z statistic
Task contrast 26_MOTOR_CUE-AVG Schaefer2018_100Parcels region 83 mean z statistic
Task contrast 26_MOTOR_CUE-AVG Schaefer2018_100Parcels region 84 mean z statistic
Task contrast 26_MOTOR_CUE-AVG Schaefer2018_100Parcels region 85 mean z statistic
Task contrast 26_MOTOR_CUE-AVG Schaefer2018_100Parcels region 86 mean z statistic
Task contrast 26_MOTOR_CUE-AVG Schaefer2018_100Parcels region 87 mean z statistic
Task contrast 26_MOTOR_CUE-AVG Schaefer2018_100Parcels region 88 mean z statistic
Task contrast 26_MOTOR_CUE-AVG Schaefer2018_100Parcels region 89 mean z statistic
Task contrast 26_MOTOR_CUE-AVG Schaefer2018_100Parcels region 90 mean z statistic
Task contrast 26_MOTOR_CUE-AVG Schaefer2018_100Parcels region 91 mean z statistic
Task contrast 26_MOTOR_CUE-AVG Schaefer2018_100Parcels region 92 mean z statistic
Task contrast 26_MOTOR_CUE-AVG Schaefer2018_100Parcels region 93 mean z statistic
Task contrast 26_MOTOR_CUE-AVG Schaefer2018_100Parcels region 94 mean z statistic
Task contrast 26_MOTOR_CUE-AVG Schaefer2018_100Parcels region 95 mean z statistic
Task contrast 26_MOTOR_CUE-AVG Schaefer2018_100Parcels region 96 mean z statistic
Task contrast 26_MOTOR_CUE-AVG Schaefer2018_100Parcels region 97 mean z statistic
Task contrast 26_MOTOR_CUE-AVG Schaefer2018_100Parcels region 98 mean z statistic
Task contrast 26_MOTOR_CUE-AVG Schaefer2018_100Parcels region 99 mean z statistic
Task contrast 26_MOTOR_CUE-AVG Schaefer2018_100Parcels region 100 mean z statistic
Task contrast 27_MOTOR_LF-AVG Schaefer2018_100Parcels region 1 mean z statistic
Task contrast 27_MOTOR_LF-AVG Schaefer2018_100Parcels region 2 mean z statistic
Task contrast 27_MOTOR_LF-AVG Schaefer2018_100Parcels region 3 mean z statistic
Task contrast 27_MOTOR_LF-AVG Schaefer2018_100Parcels region 4 mean z statistic
Task contrast 27_MOTOR_LF-AVG Schaefer2018_100Parcels region 5 mean z statistic
Task contrast 27_MOTOR_LF-AVG Schaefer2018_100Parcels region 6 mean z statistic
Task contrast 27_MOTOR_LF-AVG Schaefer2018_100Parcels region 7 mean z statistic
Task contrast 27_MOTOR_LF-AVG Schaefer2018_100Parcels region 8 mean z statistic
Task contrast 27_MOTOR_LF-AVG Schaefer2018_100Parcels region 9 mean z statistic
Task contrast 27_MOTOR_LF-AVG Schaefer2018_100Parcels region 10 mean z statistic
Task contrast 27_MOTOR_LF-AVG Schaefer2018_100Parcels region 11 mean z statistic
Task contrast 27_MOTOR_LF-AVG Schaefer2018_100Parcels region 12 mean z statistic
Task contrast 27_MOTOR_LF-AVG Schaefer2018_100Parcels region 13 mean z statistic
Task contrast 27_MOTOR_LF-AVG Schaefer2018_100Parcels region 14 mean z statistic
Task contrast 27_MOTOR_LF-AVG Schaefer2018_100Parcels region 15 mean z statistic
Task contrast 27_MOTOR_LF-AVG Schaefer2018_100Parcels region 16 mean z statistic
Task contrast 27_MOTOR_LF-AVG Schaefer2018_100Parcels region 17 mean z statistic
Task contrast 27_MOTOR_LF-AVG Schaefer2018_100Parcels region 18 mean z statistic
Task contrast 27_MOTOR_LF-AVG Schaefer2018_100Parcels region 19 mean z statistic
Task contrast 27_MOTOR_LF-AVG Schaefer2018_100Parcels region 20 mean z statistic
Task contrast 27_MOTOR_LF-AVG Schaefer2018_100Parcels region 21 mean z statistic
Task contrast 27_MOTOR_LF-AVG Schaefer2018_100Parcels region 22 mean z statistic
Task contrast 27_MOTOR_LF-AVG Schaefer2018_100Parcels region 23 mean z statistic
Task contrast 27_MOTOR_LF-AVG Schaefer2018_100Parcels region 24 mean z statistic
Task contrast 27_MOTOR_LF-AVG Schaefer2018_100Parcels region 25 mean z statistic
Task contrast 27_MOTOR_LF-AVG Schaefer2018_100Parcels region 26 mean z statistic
Task contrast 27_MOTOR_LF-AVG Schaefer2018_100Parcels region 27 mean z statistic
Task contrast 27_MOTOR_LF-AVG Schaefer2018_100Parcels region 28 mean z statistic
Task contrast 27_MOTOR_LF-AVG Schaefer2018_100Parcels region 29 mean z statistic
Task contrast 27_MOTOR_LF-AVG Schaefer2018_100Parcels region 30 mean z statistic
Task contrast 27_MOTOR_LF-AVG Schaefer2018_100Parcels region 31 mean z statistic
Task contrast 27_MOTOR_LF-AVG Schaefer2018_100Parcels region 32 mean z statistic
Task contrast 27_MOTOR_LF-AVG Schaefer2018_100Parcels region 33 mean z statistic
Task contrast 27_MOTOR_LF-AVG Schaefer2018_100Parcels region 34 mean z statistic
Task contrast 27_MOTOR_LF-AVG Schaefer2018_100Parcels region 35 mean z statistic
Task contrast 27_MOTOR_LF-AVG Schaefer2018_100Parcels region 36 mean z statistic
Task contrast 27_MOTOR_LF-AVG Schaefer2018_100Parcels region 37 mean z statistic
Task contrast 27_MOTOR_LF-AVG Schaefer2018_100Parcels region 38 mean z statistic
Task contrast 27_MOTOR_LF-AVG Schaefer2018_100Parcels region 39 mean z statistic
Task contrast 27_MOTOR_LF-AVG Schaefer2018_100Parcels region 40 mean z statistic
Task contrast 27_MOTOR_LF-AVG Schaefer2018_100Parcels region 41 mean z statistic
Task contrast 27_MOTOR_LF-AVG Schaefer2018_100Parcels region 42 mean z statistic
Task contrast 27_MOTOR_LF-AVG Schaefer2018_100Parcels region 43 mean z statistic
Task contrast 27_MOTOR_LF-AVG Schaefer2018_100Parcels region 44 mean z statistic
Task contrast 27_MOTOR_LF-AVG Schaefer2018_100Parcels region 45 mean z statistic
Task contrast 27_MOTOR_LF-AVG Schaefer2018_100Parcels region 46 mean z statistic
Task contrast 27_MOTOR_LF-AVG Schaefer2018_100Parcels region 47 mean z statistic
Task contrast 27_MOTOR_LF-AVG Schaefer2018_100Parcels region 48 mean z statistic
Task contrast 27_MOTOR_LF-AVG Schaefer2018_100Parcels region 49 mean z statistic
Task contrast 27_MOTOR_LF-AVG Schaefer2018_100Parcels region 50 mean z statistic
Task contrast 27_MOTOR_LF-AVG Schaefer2018_100Parcels region 51 mean z statistic
Task contrast 27_MOTOR_LF-AVG Schaefer2018_100Parcels region 52 mean z statistic
Task contrast 27_MOTOR_LF-AVG Schaefer2018_100Parcels region 53 mean z statistic
Task contrast 27_MOTOR_LF-AVG Schaefer2018_100Parcels region 54 mean z statistic
Task contrast 27_MOTOR_LF-AVG Schaefer2018_100Parcels region 55 mean z statistic
Task contrast 27_MOTOR_LF-AVG Schaefer2018_100Parcels region 56 mean z statistic
Task contrast 27_MOTOR_LF-AVG Schaefer2018_100Parcels region 57 mean z statistic
Task contrast 27_MOTOR_LF-AVG Schaefer2018_100Parcels region 58 mean z statistic
Task contrast 27_MOTOR_LF-AVG Schaefer2018_100Parcels region 59 mean z statistic
Task contrast 27_MOTOR_LF-AVG Schaefer2018_100Parcels region 60 mean z statistic
Task contrast 27_MOTOR_LF-AVG Schaefer2018_100Parcels region 61 mean z statistic
Task contrast 27_MOTOR_LF-AVG Schaefer2018_100Parcels region 62 mean z statistic
Task contrast 27_MOTOR_LF-AVG Schaefer2018_100Parcels region 63 mean z statistic
Task contrast 27_MOTOR_LF-AVG Schaefer2018_100Parcels region 64 mean z statistic
Task contrast 27_MOTOR_LF-AVG Schaefer2018_100Parcels region 65 mean z statistic
Task contrast 27_MOTOR_LF-AVG Schaefer2018_100Parcels region 66 mean z statistic
Task contrast 27_MOTOR_LF-AVG Schaefer2018_100Parcels region 67 mean z statistic
Task contrast 27_MOTOR_LF-AVG Schaefer2018_100Parcels region 68 mean z statistic
Task contrast 27_MOTOR_LF-AVG Schaefer2018_100Parcels region 69 mean z statistic
Task contrast 27_MOTOR_LF-AVG Schaefer2018_100Parcels region 70 mean z statistic
Task contrast 27_MOTOR_LF-AVG Schaefer2018_100Parcels region 71 mean z statistic
Task contrast 27_MOTOR_LF-AVG Schaefer2018_100Parcels region 72 mean z statistic
Task contrast 27_MOTOR_LF-AVG Schaefer2018_100Parcels region 73 mean z statistic
Task contrast 27_MOTOR_LF-AVG Schaefer2018_100Parcels region 74 mean z statistic
Task contrast 27_MOTOR_LF-AVG Schaefer2018_100Parcels region 75 mean z statistic
Task contrast 27_MOTOR_LF-AVG Schaefer2018_100Parcels region 76 mean z statistic
Task contrast 27_MOTOR_LF-AVG Schaefer2018_100Parcels region 77 mean z statistic
Task contrast 27_MOTOR_LF-AVG Schaefer2018_100Parcels region 78 mean z statistic
Task contrast 27_MOTOR_LF-AVG Schaefer2018_100Parcels region 79 mean z statistic
Task contrast 27_MOTOR_LF-AVG Schaefer2018_100Parcels region 80 mean z statistic
Task contrast 27_MOTOR_LF-AVG Schaefer2018_100Parcels region 81 mean z statistic
Task contrast 27_MOTOR_LF-AVG Schaefer2018_100Parcels region 82 mean z statistic
Task contrast 27_MOTOR_LF-AVG Schaefer2018_100Parcels region 83 mean z statistic
Task contrast 27_MOTOR_LF-AVG Schaefer2018_100Parcels region 84 mean z statistic
Task contrast 27_MOTOR_LF-AVG Schaefer2018_100Parcels region 85 mean z statistic
Task contrast 27_MOTOR_LF-AVG Schaefer2018_100Parcels region 86 mean z statistic
Task contrast 27_MOTOR_LF-AVG Schaefer2018_100Parcels region 87 mean z statistic
Task contrast 27_MOTOR_LF-AVG Schaefer2018_100Parcels region 88 mean z statistic
Task contrast 27_MOTOR_LF-AVG Schaefer2018_100Parcels region 89 mean z statistic
Task contrast 27_MOTOR_LF-AVG Schaefer2018_100Parcels region 90 mean z statistic
Task contrast 27_MOTOR_LF-AVG Schaefer2018_100Parcels region 91 mean z statistic
Task contrast 27_MOTOR_LF-AVG Schaefer2018_100Parcels region 92 mean z statistic
Task contrast 27_MOTOR_LF-AVG Schaefer2018_100Parcels region 93 mean z statistic
Task contrast 27_MOTOR_LF-AVG Schaefer2018_100Parcels region 94 mean z statistic
Task contrast 27_MOTOR_LF-AVG Schaefer2018_100Parcels region 95 mean z statistic
Task contrast 27_MOTOR_LF-AVG Schaefer2018_100Parcels region 96 mean z statistic
Task contrast 27_MOTOR_LF-AVG Schaefer2018_100Parcels region 97 mean z statistic
Task contrast 27_MOTOR_LF-AVG Schaefer2018_100Parcels region 98 mean z statistic
Task contrast 27_MOTOR_LF-AVG Schaefer2018_100Parcels region 99 mean z statistic
Task contrast 27_MOTOR_LF-AVG Schaefer2018_100Parcels region 100 mean z statistic
Task contrast 28_MOTOR_LH-AVG Schaefer2018_100Parcels region 1 mean z statistic
Task contrast 28_MOTOR_LH-AVG Schaefer2018_100Parcels region 2 mean z statistic
Task contrast 28_MOTOR_LH-AVG Schaefer2018_100Parcels region 3 mean z statistic
Task contrast 28_MOTOR_LH-AVG Schaefer2018_100Parcels region 4 mean z statistic
Task contrast 28_MOTOR_LH-AVG Schaefer2018_100Parcels region 5 mean z statistic
Task contrast 28_MOTOR_LH-AVG Schaefer2018_100Parcels region 6 mean z statistic
Task contrast 28_MOTOR_LH-AVG Schaefer2018_100Parcels region 7 mean z statistic
Task contrast 28_MOTOR_LH-AVG Schaefer2018_100Parcels region 8 mean z statistic
Task contrast 28_MOTOR_LH-AVG Schaefer2018_100Parcels region 9 mean z statistic
Task contrast 28_MOTOR_LH-AVG Schaefer2018_100Parcels region 10 mean z statistic
Task contrast 28_MOTOR_LH-AVG Schaefer2018_100Parcels region 11 mean z statistic
Task contrast 28_MOTOR_LH-AVG Schaefer2018_100Parcels region 12 mean z statistic
Task contrast 28_MOTOR_LH-AVG Schaefer2018_100Parcels region 13 mean z statistic
Task contrast 28_MOTOR_LH-AVG Schaefer2018_100Parcels region 14 mean z statistic
Task contrast 28_MOTOR_LH-AVG Schaefer2018_100Parcels region 15 mean z statistic
Task contrast 28_MOTOR_LH-AVG Schaefer2018_100Parcels region 16 mean z statistic
Task contrast 28_MOTOR_LH-AVG Schaefer2018_100Parcels region 17 mean z statistic
Task contrast 28_MOTOR_LH-AVG Schaefer2018_100Parcels region 18 mean z statistic
Task contrast 28_MOTOR_LH-AVG Schaefer2018_100Parcels region 19 mean z statistic
Task contrast 28_MOTOR_LH-AVG Schaefer2018_100Parcels region 20 mean z statistic
Task contrast 28_MOTOR_LH-AVG Schaefer2018_100Parcels region 21 mean z statistic
Task contrast 28_MOTOR_LH-AVG Schaefer2018_100Parcels region 22 mean z statistic
Task contrast 28_MOTOR_LH-AVG Schaefer2018_100Parcels region 23 mean z statistic
Task contrast 28_MOTOR_LH-AVG Schaefer2018_100Parcels region 24 mean z statistic
Task contrast 28_MOTOR_LH-AVG Schaefer2018_100Parcels region 25 mean z statistic
Task contrast 28_MOTOR_LH-AVG Schaefer2018_100Parcels region 26 mean z statistic
Task contrast 28_MOTOR_LH-AVG Schaefer2018_100Parcels region 27 mean z statistic
Task contrast 28_MOTOR_LH-AVG Schaefer2018_100Parcels region 28 mean z statistic
Task contrast 28_MOTOR_LH-AVG Schaefer2018_100Parcels region 29 mean z statistic
Task contrast 28_MOTOR_LH-AVG Schaefer2018_100Parcels region 30 mean z statistic
Task contrast 28_MOTOR_LH-AVG Schaefer2018_100Parcels region 31 mean z statistic
Task contrast 28_MOTOR_LH-AVG Schaefer2018_100Parcels region 32 mean z statistic
Task contrast 28_MOTOR_LH-AVG Schaefer2018_100Parcels region 33 mean z statistic
Task contrast 28_MOTOR_LH-AVG Schaefer2018_100Parcels region 34 mean z statistic
Task contrast 28_MOTOR_LH-AVG Schaefer2018_100Parcels region 35 mean z statistic
Task contrast 28_MOTOR_LH-AVG Schaefer2018_100Parcels region 36 mean z statistic
Task contrast 28_MOTOR_LH-AVG Schaefer2018_100Parcels region 37 mean z statistic
Task contrast 28_MOTOR_LH-AVG Schaefer2018_100Parcels region 38 mean z statistic
Task contrast 28_MOTOR_LH-AVG Schaefer2018_100Parcels region 39 mean z statistic
Task contrast 28_MOTOR_LH-AVG Schaefer2018_100Parcels region 40 mean z statistic
Task contrast 28_MOTOR_LH-AVG Schaefer2018_100Parcels region 41 mean z statistic
Task contrast 28_MOTOR_LH-AVG Schaefer2018_100Parcels region 42 mean z statistic
Task contrast 28_MOTOR_LH-AVG Schaefer2018_100Parcels region 43 mean z statistic
Task contrast 28_MOTOR_LH-AVG Schaefer2018_100Parcels region 44 mean z statistic
Task contrast 28_MOTOR_LH-AVG Schaefer2018_100Parcels region 45 mean z statistic
Task contrast 28_MOTOR_LH-AVG Schaefer2018_100Parcels region 46 mean z statistic
Task contrast 28_MOTOR_LH-AVG Schaefer2018_100Parcels region 47 mean z statistic
Task contrast 28_MOTOR_LH-AVG Schaefer2018_100Parcels region 48 mean z statistic
Task contrast 28_MOTOR_LH-AVG Schaefer2018_100Parcels region 49 mean z statistic
Task contrast 28_MOTOR_LH-AVG Schaefer2018_100Parcels region 50 mean z statistic
Task contrast 28_MOTOR_LH-AVG Schaefer2018_100Parcels region 51 mean z statistic
Task contrast 28_MOTOR_LH-AVG Schaefer2018_100Parcels region 52 mean z statistic
Task contrast 28_MOTOR_LH-AVG Schaefer2018_100Parcels region 53 mean z statistic
Task contrast 28_MOTOR_LH-AVG Schaefer2018_100Parcels region 54 mean z statistic
Task contrast 28_MOTOR_LH-AVG Schaefer2018_100Parcels region 55 mean z statistic
Task contrast 28_MOTOR_LH-AVG Schaefer2018_100Parcels region 56 mean z statistic
Task contrast 28_MOTOR_LH-AVG Schaefer2018_100Parcels region 57 mean z statistic
Task contrast 28_MOTOR_LH-AVG Schaefer2018_100Parcels region 58 mean z statistic
Task contrast 28_MOTOR_LH-AVG Schaefer2018_100Parcels region 59 mean z statistic
Task contrast 28_MOTOR_LH-AVG Schaefer2018_100Parcels region 60 mean z statistic
Task contrast 28_MOTOR_LH-AVG Schaefer2018_100Parcels region 61 mean z statistic
Task contrast 28_MOTOR_LH-AVG Schaefer2018_100Parcels region 62 mean z statistic
Task contrast 28_MOTOR_LH-AVG Schaefer2018_100Parcels region 63 mean z statistic
Task contrast 28_MOTOR_LH-AVG Schaefer2018_100Parcels region 64 mean z statistic
Task contrast 28_MOTOR_LH-AVG Schaefer2018_100Parcels region 65 mean z statistic
Task contrast 28_MOTOR_LH-AVG Schaefer2018_100Parcels region 66 mean z statistic
Task contrast 28_MOTOR_LH-AVG Schaefer2018_100Parcels region 67 mean z statistic
Task contrast 28_MOTOR_LH-AVG Schaefer2018_100Parcels region 68 mean z statistic
Task contrast 28_MOTOR_LH-AVG Schaefer2018_100Parcels region 69 mean z statistic
Task contrast 28_MOTOR_LH-AVG Schaefer2018_100Parcels region 70 mean z statistic
Task contrast 28_MOTOR_LH-AVG Schaefer2018_100Parcels region 71 mean z statistic
Task contrast 28_MOTOR_LH-AVG Schaefer2018_100Parcels region 72 mean z statistic
Task contrast 28_MOTOR_LH-AVG Schaefer2018_100Parcels region 73 mean z statistic
Task contrast 28_MOTOR_LH-AVG Schaefer2018_100Parcels region 74 mean z statistic
Task contrast 28_MOTOR_LH-AVG Schaefer2018_100Parcels region 75 mean z statistic
Task contrast 28_MOTOR_LH-AVG Schaefer2018_100Parcels region 76 mean z statistic
Task contrast 28_MOTOR_LH-AVG Schaefer2018_100Parcels region 77 mean z statistic
Task contrast 28_MOTOR_LH-AVG Schaefer2018_100Parcels region 78 mean z statistic
Task contrast 28_MOTOR_LH-AVG Schaefer2018_100Parcels region 79 mean z statistic
Task contrast 28_MOTOR_LH-AVG Schaefer2018_100Parcels region 80 mean z statistic
Task contrast 28_MOTOR_LH-AVG Schaefer2018_100Parcels region 81 mean z statistic
Task contrast 28_MOTOR_LH-AVG Schaefer2018_100Parcels region 82 mean z statistic
Task contrast 28_MOTOR_LH-AVG Schaefer2018_100Parcels region 83 mean z statistic
Task contrast 28_MOTOR_LH-AVG Schaefer2018_100Parcels region 84 mean z statistic
Task contrast 28_MOTOR_LH-AVG Schaefer2018_100Parcels region 85 mean z statistic
Task contrast 28_MOTOR_LH-AVG Schaefer2018_100Parcels region 86 mean z statistic
Task contrast 28_MOTOR_LH-AVG Schaefer2018_100Parcels region 87 mean z statistic
Task contrast 28_MOTOR_LH-AVG Schaefer2018_100Parcels region 88 mean z statistic
Task contrast 28_MOTOR_LH-AVG Schaefer2018_100Parcels region 89 mean z statistic
Task contrast 28_MOTOR_LH-AVG Schaefer2018_100Parcels region 90 mean z statistic
Task contrast 28_MOTOR_LH-AVG Schaefer2018_100Parcels region 91 mean z statistic
Task contrast 28_MOTOR_LH-AVG Schaefer2018_100Parcels region 92 mean z statistic
Task contrast 28_MOTOR_LH-AVG Schaefer2018_100Parcels region 93 mean z statistic
Task contrast 28_MOTOR_LH-AVG Schaefer2018_100Parcels region 94 mean z statistic
Task contrast 28_MOTOR_LH-AVG Schaefer2018_100Parcels region 95 mean z statistic
Task contrast 28_MOTOR_LH-AVG Schaefer2018_100Parcels region 96 mean z statistic
Task contrast 28_MOTOR_LH-AVG Schaefer2018_100Parcels region 97 mean z statistic
Task contrast 28_MOTOR_LH-AVG Schaefer2018_100Parcels region 98 mean z statistic
Task contrast 28_MOTOR_LH-AVG Schaefer2018_100Parcels region 99 mean z statistic
Task contrast 28_MOTOR_LH-AVG Schaefer2018_100Parcels region 100 mean z statistic
Task contrast 29_MOTOR_RF-AVG Schaefer2018_100Parcels region 1 mean z statistic
Task contrast 29_MOTOR_RF-AVG Schaefer2018_100Parcels region 2 mean z statistic
Task contrast 29_MOTOR_RF-AVG Schaefer2018_100Parcels region 3 mean z statistic
Task contrast 29_MOTOR_RF-AVG Schaefer2018_100Parcels region 4 mean z statistic
Task contrast 29_MOTOR_RF-AVG Schaefer2018_100Parcels region 5 mean z statistic
Task contrast 29_MOTOR_RF-AVG Schaefer2018_100Parcels region 6 mean z statistic
Task contrast 29_MOTOR_RF-AVG Schaefer2018_100Parcels region 7 mean z statistic
Task contrast 29_MOTOR_RF-AVG Schaefer2018_100Parcels region 8 mean z statistic
Task contrast 29_MOTOR_RF-AVG Schaefer2018_100Parcels region 9 mean z statistic
Task contrast 29_MOTOR_RF-AVG Schaefer2018_100Parcels region 10 mean z statistic
Task contrast 29_MOTOR_RF-AVG Schaefer2018_100Parcels region 11 mean z statistic
Task contrast 29_MOTOR_RF-AVG Schaefer2018_100Parcels region 12 mean z statistic
Task contrast 29_MOTOR_RF-AVG Schaefer2018_100Parcels region 13 mean z statistic
Task contrast 29_MOTOR_RF-AVG Schaefer2018_100Parcels region 14 mean z statistic
Task contrast 29_MOTOR_RF-AVG Schaefer2018_100Parcels region 15 mean z statistic
Task contrast 29_MOTOR_RF-AVG Schaefer2018_100Parcels region 16 mean z statistic
Task contrast 29_MOTOR_RF-AVG Schaefer2018_100Parcels region 17 mean z statistic
Task contrast 29_MOTOR_RF-AVG Schaefer2018_100Parcels region 18 mean z statistic
Task contrast 29_MOTOR_RF-AVG Schaefer2018_100Parcels region 19 mean z statistic
Task contrast 29_MOTOR_RF-AVG Schaefer2018_100Parcels region 20 mean z statistic
Task contrast 29_MOTOR_RF-AVG Schaefer2018_100Parcels region 21 mean z statistic
Task contrast 29_MOTOR_RF-AVG Schaefer2018_100Parcels region 22 mean z statistic
Task contrast 29_MOTOR_RF-AVG Schaefer2018_100Parcels region 23 mean z statistic
Task contrast 29_MOTOR_RF-AVG Schaefer2018_100Parcels region 24 mean z statistic
Task contrast 29_MOTOR_RF-AVG Schaefer2018_100Parcels region 25 mean z statistic
Task contrast 29_MOTOR_RF-AVG Schaefer2018_100Parcels region 26 mean z statistic
Task contrast 29_MOTOR_RF-AVG Schaefer2018_100Parcels region 27 mean z statistic
Task contrast 29_MOTOR_RF-AVG Schaefer2018_100Parcels region 28 mean z statistic
Task contrast 29_MOTOR_RF-AVG Schaefer2018_100Parcels region 29 mean z statistic
Task contrast 29_MOTOR_RF-AVG Schaefer2018_100Parcels region 30 mean z statistic
Task contrast 29_MOTOR_RF-AVG Schaefer2018_100Parcels region 31 mean z statistic
Task contrast 29_MOTOR_RF-AVG Schaefer2018_100Parcels region 32 mean z statistic
Task contrast 29_MOTOR_RF-AVG Schaefer2018_100Parcels region 33 mean z statistic
Task contrast 29_MOTOR_RF-AVG Schaefer2018_100Parcels region 34 mean z statistic
Task contrast 29_MOTOR_RF-AVG Schaefer2018_100Parcels region 35 mean z statistic
Task contrast 29_MOTOR_RF-AVG Schaefer2018_100Parcels region 36 mean z statistic
Task contrast 29_MOTOR_RF-AVG Schaefer2018_100Parcels region 37 mean z statistic
Task contrast 29_MOTOR_RF-AVG Schaefer2018_100Parcels region 38 mean z statistic
Task contrast 29_MOTOR_RF-AVG Schaefer2018_100Parcels region 39 mean z statistic
Task contrast 29_MOTOR_RF-AVG Schaefer2018_100Parcels region 40 mean z statistic
Task contrast 29_MOTOR_RF-AVG Schaefer2018_100Parcels region 41 mean z statistic
Task contrast 29_MOTOR_RF-AVG Schaefer2018_100Parcels region 42 mean z statistic
Task contrast 29_MOTOR_RF-AVG Schaefer2018_100Parcels region 43 mean z statistic
Task contrast 29_MOTOR_RF-AVG Schaefer2018_100Parcels region 44 mean z statistic
Task contrast 29_MOTOR_RF-AVG Schaefer2018_100Parcels region 45 mean z statistic
Task contrast 29_MOTOR_RF-AVG Schaefer2018_100Parcels region 46 mean z statistic
Task contrast 29_MOTOR_RF-AVG Schaefer2018_100Parcels region 47 mean z statistic
Task contrast 29_MOTOR_RF-AVG Schaefer2018_100Parcels region 48 mean z statistic
Task contrast 29_MOTOR_RF-AVG Schaefer2018_100Parcels region 49 mean z statistic
Task contrast 29_MOTOR_RF-AVG Schaefer2018_100Parcels region 50 mean z statistic
Task contrast 29_MOTOR_RF-AVG Schaefer2018_100Parcels region 51 mean z statistic
Task contrast 29_MOTOR_RF-AVG Schaefer2018_100Parcels region 52 mean z statistic
Task contrast 29_MOTOR_RF-AVG Schaefer2018_100Parcels region 53 mean z statistic
Task contrast 29_MOTOR_RF-AVG Schaefer2018_100Parcels region 54 mean z statistic
Task contrast 29_MOTOR_RF-AVG Schaefer2018_100Parcels region 55 mean z statistic
Task contrast 29_MOTOR_RF-AVG Schaefer2018_100Parcels region 56 mean z statistic
Task contrast 29_MOTOR_RF-AVG Schaefer2018_100Parcels region 57 mean z statistic
Task contrast 29_MOTOR_RF-AVG Schaefer2018_100Parcels region 58 mean z statistic
Task contrast 29_MOTOR_RF-AVG Schaefer2018_100Parcels region 59 mean z statistic
Task contrast 29_MOTOR_RF-AVG Schaefer2018_100Parcels region 60 mean z statistic
Task contrast 29_MOTOR_RF-AVG Schaefer2018_100Parcels region 61 mean z statistic
Task contrast 29_MOTOR_RF-AVG Schaefer2018_100Parcels region 62 mean z statistic
Task contrast 29_MOTOR_RF-AVG Schaefer2018_100Parcels region 63 mean z statistic
Task contrast 29_MOTOR_RF-AVG Schaefer2018_100Parcels region 64 mean z statistic
Task contrast 29_MOTOR_RF-AVG Schaefer2018_100Parcels region 65 mean z statistic
Task contrast 29_MOTOR_RF-AVG Schaefer2018_100Parcels region 66 mean z statistic
Task contrast 29_MOTOR_RF-AVG Schaefer2018_100Parcels region 67 mean z statistic
Task contrast 29_MOTOR_RF-AVG Schaefer2018_100Parcels region 68 mean z statistic
Task contrast 29_MOTOR_RF-AVG Schaefer2018_100Parcels region 69 mean z statistic
Task contrast 29_MOTOR_RF-AVG Schaefer2018_100Parcels region 70 mean z statistic
Task contrast 29_MOTOR_RF-AVG Schaefer2018_100Parcels region 71 mean z statistic
Task contrast 29_MOTOR_RF-AVG Schaefer2018_100Parcels region 72 mean z statistic
Task contrast 29_MOTOR_RF-AVG Schaefer2018_100Parcels region 73 mean z statistic
Task contrast 29_MOTOR_RF-AVG Schaefer2018_100Parcels region 74 mean z statistic
Task contrast 29_MOTOR_RF-AVG Schaefer2018_100Parcels region 75 mean z statistic
Task contrast 29_MOTOR_RF-AVG Schaefer2018_100Parcels region 76 mean z statistic
Task contrast 29_MOTOR_RF-AVG Schaefer2018_100Parcels region 77 mean z statistic
Task contrast 29_MOTOR_RF-AVG Schaefer2018_100Parcels region 78 mean z statistic
Task contrast 29_MOTOR_RF-AVG Schaefer2018_100Parcels region 79 mean z statistic
Task contrast 29_MOTOR_RF-AVG Schaefer2018_100Parcels region 80 mean z statistic
Task contrast 29_MOTOR_RF-AVG Schaefer2018_100Parcels region 81 mean z statistic
Task contrast 29_MOTOR_RF-AVG Schaefer2018_100Parcels region 82 mean z statistic
Task contrast 29_MOTOR_RF-AVG Schaefer2018_100Parcels region 83 mean z statistic
Task contrast 29_MOTOR_RF-AVG Schaefer2018_100Parcels region 84 mean z statistic
Task contrast 29_MOTOR_RF-AVG Schaefer2018_100Parcels region 85 mean z statistic
Task contrast 29_MOTOR_RF-AVG Schaefer2018_100Parcels region 86 mean z statistic
Task contrast 29_MOTOR_RF-AVG Schaefer2018_100Parcels region 87 mean z statistic
Task contrast 29_MOTOR_RF-AVG Schaefer2018_100Parcels region 88 mean z statistic
Task contrast 29_MOTOR_RF-AVG Schaefer2018_100Parcels region 89 mean z statistic
Task contrast 29_MOTOR_RF-AVG Schaefer2018_100Parcels region 90 mean z statistic
Task contrast 29_MOTOR_RF-AVG Schaefer2018_100Parcels region 91 mean z statistic
Task contrast 29_MOTOR_RF-AVG Schaefer2018_100Parcels region 92 mean z statistic
Task contrast 29_MOTOR_RF-AVG Schaefer2018_100Parcels region 93 mean z statistic
Task contrast 29_MOTOR_RF-AVG Schaefer2018_100Parcels region 94 mean z statistic
Task contrast 29_MOTOR_RF-AVG Schaefer2018_100Parcels region 95 mean z statistic
Task contrast 29_MOTOR_RF-AVG Schaefer2018_100Parcels region 96 mean z statistic
Task contrast 29_MOTOR_RF-AVG Schaefer2018_100Parcels region 97 mean z statistic
Task contrast 29_MOTOR_RF-AVG Schaefer2018_100Parcels region 98 mean z statistic
Task contrast 29_MOTOR_RF-AVG Schaefer2018_100Parcels region 99 mean z statistic
Task contrast 29_MOTOR_RF-AVG Schaefer2018_100Parcels region 100 mean z statistic
Task contrast 30_MOTOR_RH-AVG Schaefer2018_100Parcels region 1 mean z statistic
Task contrast 30_MOTOR_RH-AVG Schaefer2018_100Parcels region 2 mean z statistic
Task contrast 30_MOTOR_RH-AVG Schaefer2018_100Parcels region 3 mean z statistic
Task contrast 30_MOTOR_RH-AVG Schaefer2018_100Parcels region 4 mean z statistic
Task contrast 30_MOTOR_RH-AVG Schaefer2018_100Parcels region 5 mean z statistic
Task contrast 30_MOTOR_RH-AVG Schaefer2018_100Parcels region 6 mean z statistic
Task contrast 30_MOTOR_RH-AVG Schaefer2018_100Parcels region 7 mean z statistic
Task contrast 30_MOTOR_RH-AVG Schaefer2018_100Parcels region 8 mean z statistic
Task contrast 30_MOTOR_RH-AVG Schaefer2018_100Parcels region 9 mean z statistic
Task contrast 30_MOTOR_RH-AVG Schaefer2018_100Parcels region 10 mean z statistic
Task contrast 30_MOTOR_RH-AVG Schaefer2018_100Parcels region 11 mean z statistic
Task contrast 30_MOTOR_RH-AVG Schaefer2018_100Parcels region 12 mean z statistic
Task contrast 30_MOTOR_RH-AVG Schaefer2018_100Parcels region 13 mean z statistic
Task contrast 30_MOTOR_RH-AVG Schaefer2018_100Parcels region 14 mean z statistic
Task contrast 30_MOTOR_RH-AVG Schaefer2018_100Parcels region 15 mean z statistic
Task contrast 30_MOTOR_RH-AVG Schaefer2018_100Parcels region 16 mean z statistic
Task contrast 30_MOTOR_RH-AVG Schaefer2018_100Parcels region 17 mean z statistic
Task contrast 30_MOTOR_RH-AVG Schaefer2018_100Parcels region 18 mean z statistic
Task contrast 30_MOTOR_RH-AVG Schaefer2018_100Parcels region 19 mean z statistic
Task contrast 30_MOTOR_RH-AVG Schaefer2018_100Parcels region 20 mean z statistic
Task contrast 30_MOTOR_RH-AVG Schaefer2018_100Parcels region 21 mean z statistic
Task contrast 30_MOTOR_RH-AVG Schaefer2018_100Parcels region 22 mean z statistic
Task contrast 30_MOTOR_RH-AVG Schaefer2018_100Parcels region 23 mean z statistic
Task contrast 30_MOTOR_RH-AVG Schaefer2018_100Parcels region 24 mean z statistic
Task contrast 30_MOTOR_RH-AVG Schaefer2018_100Parcels region 25 mean z statistic
Task contrast 30_MOTOR_RH-AVG Schaefer2018_100Parcels region 26 mean z statistic
Task contrast 30_MOTOR_RH-AVG Schaefer2018_100Parcels region 27 mean z statistic
Task contrast 30_MOTOR_RH-AVG Schaefer2018_100Parcels region 28 mean z statistic
Task contrast 30_MOTOR_RH-AVG Schaefer2018_100Parcels region 29 mean z statistic
Task contrast 30_MOTOR_RH-AVG Schaefer2018_100Parcels region 30 mean z statistic
Task contrast 30_MOTOR_RH-AVG Schaefer2018_100Parcels region 31 mean z statistic
Task contrast 30_MOTOR_RH-AVG Schaefer2018_100Parcels region 32 mean z statistic
Task contrast 30_MOTOR_RH-AVG Schaefer2018_100Parcels region 33 mean z statistic
Task contrast 30_MOTOR_RH-AVG Schaefer2018_100Parcels region 34 mean z statistic
Task contrast 30_MOTOR_RH-AVG Schaefer2018_100Parcels region 35 mean z statistic
Task contrast 30_MOTOR_RH-AVG Schaefer2018_100Parcels region 36 mean z statistic
Task contrast 30_MOTOR_RH-AVG Schaefer2018_100Parcels region 37 mean z statistic
Task contrast 30_MOTOR_RH-AVG Schaefer2018_100Parcels region 38 mean z statistic
Task contrast 30_MOTOR_RH-AVG Schaefer2018_100Parcels region 39 mean z statistic
Task contrast 30_MOTOR_RH-AVG Schaefer2018_100Parcels region 40 mean z statistic
Task contrast 30_MOTOR_RH-AVG Schaefer2018_100Parcels region 41 mean z statistic
Task contrast 30_MOTOR_RH-AVG Schaefer2018_100Parcels region 42 mean z statistic
Task contrast 30_MOTOR_RH-AVG Schaefer2018_100Parcels region 43 mean z statistic
Task contrast 30_MOTOR_RH-AVG Schaefer2018_100Parcels region 44 mean z statistic
Task contrast 30_MOTOR_RH-AVG Schaefer2018_100Parcels region 45 mean z statistic
Task contrast 30_MOTOR_RH-AVG Schaefer2018_100Parcels region 46 mean z statistic
Task contrast 30_MOTOR_RH-AVG Schaefer2018_100Parcels region 47 mean z statistic
Task contrast 30_MOTOR_RH-AVG Schaefer2018_100Parcels region 48 mean z statistic
Task contrast 30_MOTOR_RH-AVG Schaefer2018_100Parcels region 49 mean z statistic
Task contrast 30_MOTOR_RH-AVG Schaefer2018_100Parcels region 50 mean z statistic
Task contrast 30_MOTOR_RH-AVG Schaefer2018_100Parcels region 51 mean z statistic
Task contrast 30_MOTOR_RH-AVG Schaefer2018_100Parcels region 52 mean z statistic
Task contrast 30_MOTOR_RH-AVG Schaefer2018_100Parcels region 53 mean z statistic
Task contrast 30_MOTOR_RH-AVG Schaefer2018_100Parcels region 54 mean z statistic
Task contrast 30_MOTOR_RH-AVG Schaefer2018_100Parcels region 55 mean z statistic
Task contrast 30_MOTOR_RH-AVG Schaefer2018_100Parcels region 56 mean z statistic
Task contrast 30_MOTOR_RH-AVG Schaefer2018_100Parcels region 57 mean z statistic
Task contrast 30_MOTOR_RH-AVG Schaefer2018_100Parcels region 58 mean z statistic
Task contrast 30_MOTOR_RH-AVG Schaefer2018_100Parcels region 59 mean z statistic
Task contrast 30_MOTOR_RH-AVG Schaefer2018_100Parcels region 60 mean z statistic
Task contrast 30_MOTOR_RH-AVG Schaefer2018_100Parcels region 61 mean z statistic
Task contrast 30_MOTOR_RH-AVG Schaefer2018_100Parcels region 62 mean z statistic
Task contrast 30_MOTOR_RH-AVG Schaefer2018_100Parcels region 63 mean z statistic
Task contrast 30_MOTOR_RH-AVG Schaefer2018_100Parcels region 64 mean z statistic
Task contrast 30_MOTOR_RH-AVG Schaefer2018_100Parcels region 65 mean z statistic
Task contrast 30_MOTOR_RH-AVG Schaefer2018_100Parcels region 66 mean z statistic
Task contrast 30_MOTOR_RH-AVG Schaefer2018_100Parcels region 67 mean z statistic
Task contrast 30_MOTOR_RH-AVG Schaefer2018_100Parcels region 68 mean z statistic
Task contrast 30_MOTOR_RH-AVG Schaefer2018_100Parcels region 69 mean z statistic
Task contrast 30_MOTOR_RH-AVG Schaefer2018_100Parcels region 70 mean z statistic
Task contrast 30_MOTOR_RH-AVG Schaefer2018_100Parcels region 71 mean z statistic
Task contrast 30_MOTOR_RH-AVG Schaefer2018_100Parcels region 72 mean z statistic
Task contrast 30_MOTOR_RH-AVG Schaefer2018_100Parcels region 73 mean z statistic
Task contrast 30_MOTOR_RH-AVG Schaefer2018_100Parcels region 74 mean z statistic
Task contrast 30_MOTOR_RH-AVG Schaefer2018_100Parcels region 75 mean z statistic
Task contrast 30_MOTOR_RH-AVG Schaefer2018_100Parcels region 76 mean z statistic
Task contrast 30_MOTOR_RH-AVG Schaefer2018_100Parcels region 77 mean z statistic
Task contrast 30_MOTOR_RH-AVG Schaefer2018_100Parcels region 78 mean z statistic
Task contrast 30_MOTOR_RH-AVG Schaefer2018_100Parcels region 79 mean z statistic
Task contrast 30_MOTOR_RH-AVG Schaefer2018_100Parcels region 80 mean z statistic
Task contrast 30_MOTOR_RH-AVG Schaefer2018_100Parcels region 81 mean z statistic
Task contrast 30_MOTOR_RH-AVG Schaefer2018_100Parcels region 82 mean z statistic
Task contrast 30_MOTOR_RH-AVG Schaefer2018_100Parcels region 83 mean z statistic
Task contrast 30_MOTOR_RH-AVG Schaefer2018_100Parcels region 84 mean z statistic
Task contrast 30_MOTOR_RH-AVG Schaefer2018_100Parcels region 85 mean z statistic
Task contrast 30_MOTOR_RH-AVG Schaefer2018_100Parcels region 86 mean z statistic
Task contrast 30_MOTOR_RH-AVG Schaefer2018_100Parcels region 87 mean z statistic
Task contrast 30_MOTOR_RH-AVG Schaefer2018_100Parcels region 88 mean z statistic
Task contrast 30_MOTOR_RH-AVG Schaefer2018_100Parcels region 89 mean z statistic
Task contrast 30_MOTOR_RH-AVG Schaefer2018_100Parcels region 90 mean z statistic
Task contrast 30_MOTOR_RH-AVG Schaefer2018_100Parcels region 91 mean z statistic
Task contrast 30_MOTOR_RH-AVG Schaefer2018_100Parcels region 92 mean z statistic
Task contrast 30_MOTOR_RH-AVG Schaefer2018_100Parcels region 93 mean z statistic
Task contrast 30_MOTOR_RH-AVG Schaefer2018_100Parcels region 94 mean z statistic
Task contrast 30_MOTOR_RH-AVG Schaefer2018_100Parcels region 95 mean z statistic
Task contrast 30_MOTOR_RH-AVG Schaefer2018_100Parcels region 96 mean z statistic
Task contrast 30_MOTOR_RH-AVG Schaefer2018_100Parcels region 97 mean z statistic
Task contrast 30_MOTOR_RH-AVG Schaefer2018_100Parcels region 98 mean z statistic
Task contrast 30_MOTOR_RH-AVG Schaefer2018_100Parcels region 99 mean z statistic
Task contrast 30_MOTOR_RH-AVG Schaefer2018_100Parcels region 100 mean z statistic
Task contrast 31_MOTOR_T-AVG Schaefer2018_100Parcels region 1 mean z statistic
Task contrast 31_MOTOR_T-AVG Schaefer2018_100Parcels region 2 mean z statistic
Task contrast 31_MOTOR_T-AVG Schaefer2018_100Parcels region 3 mean z statistic
Task contrast 31_MOTOR_T-AVG Schaefer2018_100Parcels region 4 mean z statistic
Task contrast 31_MOTOR_T-AVG Schaefer2018_100Parcels region 5 mean z statistic
Task contrast 31_MOTOR_T-AVG Schaefer2018_100Parcels region 6 mean z statistic
Task contrast 31_MOTOR_T-AVG Schaefer2018_100Parcels region 7 mean z statistic
Task contrast 31_MOTOR_T-AVG Schaefer2018_100Parcels region 8 mean z statistic
Task contrast 31_MOTOR_T-AVG Schaefer2018_100Parcels region 9 mean z statistic
Task contrast 31_MOTOR_T-AVG Schaefer2018_100Parcels region 10 mean z statistic
Task contrast 31_MOTOR_T-AVG Schaefer2018_100Parcels region 11 mean z statistic
Task contrast 31_MOTOR_T-AVG Schaefer2018_100Parcels region 12 mean z statistic
Task contrast 31_MOTOR_T-AVG Schaefer2018_100Parcels region 13 mean z statistic
Task contrast 31_MOTOR_T-AVG Schaefer2018_100Parcels region 14 mean z statistic
Task contrast 31_MOTOR_T-AVG Schaefer2018_100Parcels region 15 mean z statistic
Task contrast 31_MOTOR_T-AVG Schaefer2018_100Parcels region 16 mean z statistic
Task contrast 31_MOTOR_T-AVG Schaefer2018_100Parcels region 17 mean z statistic
Task contrast 31_MOTOR_T-AVG Schaefer2018_100Parcels region 18 mean z statistic
Task contrast 31_MOTOR_T-AVG Schaefer2018_100Parcels region 19 mean z statistic
Task contrast 31_MOTOR_T-AVG Schaefer2018_100Parcels region 20 mean z statistic
Task contrast 31_MOTOR_T-AVG Schaefer2018_100Parcels region 21 mean z statistic
Task contrast 31_MOTOR_T-AVG Schaefer2018_100Parcels region 22 mean z statistic
Task contrast 31_MOTOR_T-AVG Schaefer2018_100Parcels region 23 mean z statistic
Task contrast 31_MOTOR_T-AVG Schaefer2018_100Parcels region 24 mean z statistic
Task contrast 31_MOTOR_T-AVG Schaefer2018_100Parcels region 25 mean z statistic
Task contrast 31_MOTOR_T-AVG Schaefer2018_100Parcels region 26 mean z statistic
Task contrast 31_MOTOR_T-AVG Schaefer2018_100Parcels region 27 mean z statistic
Task contrast 31_MOTOR_T-AVG Schaefer2018_100Parcels region 28 mean z statistic
Task contrast 31_MOTOR_T-AVG Schaefer2018_100Parcels region 29 mean z statistic
Task contrast 31_MOTOR_T-AVG Schaefer2018_100Parcels region 30 mean z statistic
Task contrast 31_MOTOR_T-AVG Schaefer2018_100Parcels region 31 mean z statistic
Task contrast 31_MOTOR_T-AVG Schaefer2018_100Parcels region 32 mean z statistic
Task contrast 31_MOTOR_T-AVG Schaefer2018_100Parcels region 33 mean z statistic
Task contrast 31_MOTOR_T-AVG Schaefer2018_100Parcels region 34 mean z statistic
Task contrast 31_MOTOR_T-AVG Schaefer2018_100Parcels region 35 mean z statistic
Task contrast 31_MOTOR_T-AVG Schaefer2018_100Parcels region 36 mean z statistic
Task contrast 31_MOTOR_T-AVG Schaefer2018_100Parcels region 37 mean z statistic
Task contrast 31_MOTOR_T-AVG Schaefer2018_100Parcels region 38 mean z statistic
Task contrast 31_MOTOR_T-AVG Schaefer2018_100Parcels region 39 mean z statistic
Task contrast 31_MOTOR_T-AVG Schaefer2018_100Parcels region 40 mean z statistic
Task contrast 31_MOTOR_T-AVG Schaefer2018_100Parcels region 41 mean z statistic
Task contrast 31_MOTOR_T-AVG Schaefer2018_100Parcels region 42 mean z statistic
Task contrast 31_MOTOR_T-AVG Schaefer2018_100Parcels region 43 mean z statistic
Task contrast 31_MOTOR_T-AVG Schaefer2018_100Parcels region 44 mean z statistic
Task contrast 31_MOTOR_T-AVG Schaefer2018_100Parcels region 45 mean z statistic
Task contrast 31_MOTOR_T-AVG Schaefer2018_100Parcels region 46 mean z statistic
Task contrast 31_MOTOR_T-AVG Schaefer2018_100Parcels region 47 mean z statistic
Task contrast 31_MOTOR_T-AVG Schaefer2018_100Parcels region 48 mean z statistic
Task contrast 31_MOTOR_T-AVG Schaefer2018_100Parcels region 49 mean z statistic
Task contrast 31_MOTOR_T-AVG Schaefer2018_100Parcels region 50 mean z statistic
Task contrast 31_MOTOR_T-AVG Schaefer2018_100Parcels region 51 mean z statistic
Task contrast 31_MOTOR_T-AVG Schaefer2018_100Parcels region 52 mean z statistic
Task contrast 31_MOTOR_T-AVG Schaefer2018_100Parcels region 53 mean z statistic
Task contrast 31_MOTOR_T-AVG Schaefer2018_100Parcels region 54 mean z statistic
Task contrast 31_MOTOR_T-AVG Schaefer2018_100Parcels region 55 mean z statistic
Task contrast 31_MOTOR_T-AVG Schaefer2018_100Parcels region 56 mean z statistic
Task contrast 31_MOTOR_T-AVG Schaefer2018_100Parcels region 57 mean z statistic
Task contrast 31_MOTOR_T-AVG Schaefer2018_100Parcels region 58 mean z statistic
Task contrast 31_MOTOR_T-AVG Schaefer2018_100Parcels region 59 mean z statistic
Task contrast 31_MOTOR_T-AVG Schaefer2018_100Parcels region 60 mean z statistic
Task contrast 31_MOTOR_T-AVG Schaefer2018_100Parcels region 61 mean z statistic
Task contrast 31_MOTOR_T-AVG Schaefer2018_100Parcels region 62 mean z statistic
Task contrast 31_MOTOR_T-AVG Schaefer2018_100Parcels region 63 mean z statistic
Task contrast 31_MOTOR_T-AVG Schaefer2018_100Parcels region 64 mean z statistic
Task contrast 31_MOTOR_T-AVG Schaefer2018_100Parcels region 65 mean z statistic
Task contrast 31_MOTOR_T-AVG Schaefer2018_100Parcels region 66 mean z statistic
Task contrast 31_MOTOR_T-AVG Schaefer2018_100Parcels region 67 mean z statistic
Task contrast 31_MOTOR_T-AVG Schaefer2018_100Parcels region 68 mean z statistic
Task contrast 31_MOTOR_T-AVG Schaefer2018_100Parcels region 69 mean z statistic
Task contrast 31_MOTOR_T-AVG Schaefer2018_100Parcels region 70 mean z statistic
Task contrast 31_MOTOR_T-AVG Schaefer2018_100Parcels region 71 mean z statistic
Task contrast 31_MOTOR_T-AVG Schaefer2018_100Parcels region 72 mean z statistic
Task contrast 31_MOTOR_T-AVG Schaefer2018_100Parcels region 73 mean z statistic
Task contrast 31_MOTOR_T-AVG Schaefer2018_100Parcels region 74 mean z statistic
Task contrast 31_MOTOR_T-AVG Schaefer2018_100Parcels region 75 mean z statistic
Task contrast 31_MOTOR_T-AVG Schaefer2018_100Parcels region 76 mean z statistic
Task contrast 31_MOTOR_T-AVG Schaefer2018_100Parcels region 77 mean z statistic
Task contrast 31_MOTOR_T-AVG Schaefer2018_100Parcels region 78 mean z statistic
Task contrast 31_MOTOR_T-AVG Schaefer2018_100Parcels region 79 mean z statistic
Task contrast 31_MOTOR_T-AVG Schaefer2018_100Parcels region 80 mean z statistic
Task contrast 31_MOTOR_T-AVG Schaefer2018_100Parcels region 81 mean z statistic
Task contrast 31_MOTOR_T-AVG Schaefer2018_100Parcels region 82 mean z statistic
Task contrast 31_MOTOR_T-AVG Schaefer2018_100Parcels region 83 mean z statistic
Task contrast 31_MOTOR_T-AVG Schaefer2018_100Parcels region 84 mean z statistic
Task contrast 31_MOTOR_T-AVG Schaefer2018_100Parcels region 85 mean z statistic
Task contrast 31_MOTOR_T-AVG Schaefer2018_100Parcels region 86 mean z statistic
Task contrast 31_MOTOR_T-AVG Schaefer2018_100Parcels region 87 mean z statistic
Task contrast 31_MOTOR_T-AVG Schaefer2018_100Parcels region 88 mean z statistic
Task contrast 31_MOTOR_T-AVG Schaefer2018_100Parcels region 89 mean z statistic
Task contrast 31_MOTOR_T-AVG Schaefer2018_100Parcels region 90 mean z statistic
Task contrast 31_MOTOR_T-AVG Schaefer2018_100Parcels region 91 mean z statistic
Task contrast 31_MOTOR_T-AVG Schaefer2018_100Parcels region 92 mean z statistic
Task contrast 31_MOTOR_T-AVG Schaefer2018_100Parcels region 93 mean z statistic
Task contrast 31_MOTOR_T-AVG Schaefer2018_100Parcels region 94 mean z statistic
Task contrast 31_MOTOR_T-AVG Schaefer2018_100Parcels region 95 mean z statistic
Task contrast 31_MOTOR_T-AVG Schaefer2018_100Parcels region 96 mean z statistic
Task contrast 31_MOTOR_T-AVG Schaefer2018_100Parcels region 97 mean z statistic
Task contrast 31_MOTOR_T-AVG Schaefer2018_100Parcels region 98 mean z statistic
Task contrast 31_MOTOR_T-AVG Schaefer2018_100Parcels region 99 mean z statistic
Task contrast 31_MOTOR_T-AVG Schaefer2018_100Parcels region 100 mean z statistic
Task contrast 45_RELATIONAL_MATCH Schaefer2018_100Parcels region 1 mean z statistic
Task contrast 45_RELATIONAL_MATCH Schaefer2018_100Parcels region 2 mean z statistic
Task contrast 45_RELATIONAL_MATCH Schaefer2018_100Parcels region 3 mean z statistic
Task contrast 45_RELATIONAL_MATCH Schaefer2018_100Parcels region 4 mean z statistic
Task contrast 45_RELATIONAL_MATCH Schaefer2018_100Parcels region 5 mean z statistic
Task contrast 45_RELATIONAL_MATCH Schaefer2018_100Parcels region 6 mean z statistic
Task contrast 45_RELATIONAL_MATCH Schaefer2018_100Parcels region 7 mean z statistic
Task contrast 45_RELATIONAL_MATCH Schaefer2018_100Parcels region 8 mean z statistic
Task contrast 45_RELATIONAL_MATCH Schaefer2018_100Parcels region 9 mean z statistic
Task contrast 45_RELATIONAL_MATCH Schaefer2018_100Parcels region 10 mean z statistic
Task contrast 45_RELATIONAL_MATCH Schaefer2018_100Parcels region 11 mean z statistic
Task contrast 45_RELATIONAL_MATCH Schaefer2018_100Parcels region 12 mean z statistic
Task contrast 45_RELATIONAL_MATCH Schaefer2018_100Parcels region 13 mean z statistic
Task contrast 45_RELATIONAL_MATCH Schaefer2018_100Parcels region 14 mean z statistic
Task contrast 45_RELATIONAL_MATCH Schaefer2018_100Parcels region 15 mean z statistic
Task contrast 45_RELATIONAL_MATCH Schaefer2018_100Parcels region 16 mean z statistic
Task contrast 45_RELATIONAL_MATCH Schaefer2018_100Parcels region 17 mean z statistic
Task contrast 45_RELATIONAL_MATCH Schaefer2018_100Parcels region 18 mean z statistic
Task contrast 45_RELATIONAL_MATCH Schaefer2018_100Parcels region 19 mean z statistic
Task contrast 45_RELATIONAL_MATCH Schaefer2018_100Parcels region 20 mean z statistic
Task contrast 45_RELATIONAL_MATCH Schaefer2018_100Parcels region 21 mean z statistic
Task contrast 45_RELATIONAL_MATCH Schaefer2018_100Parcels region 22 mean z statistic
Task contrast 45_RELATIONAL_MATCH Schaefer2018_100Parcels region 23 mean z statistic
Task contrast 45_RELATIONAL_MATCH Schaefer2018_100Parcels region 24 mean z statistic
Task contrast 45_RELATIONAL_MATCH Schaefer2018_100Parcels region 25 mean z statistic
Task contrast 45_RELATIONAL_MATCH Schaefer2018_100Parcels region 26 mean z statistic
Task contrast 45_RELATIONAL_MATCH Schaefer2018_100Parcels region 27 mean z statistic
Task contrast 45_RELATIONAL_MATCH Schaefer2018_100Parcels region 28 mean z statistic
Task contrast 45_RELATIONAL_MATCH Schaefer2018_100Parcels region 29 mean z statistic
Task contrast 45_RELATIONAL_MATCH Schaefer2018_100Parcels region 30 mean z statistic
Task contrast 45_RELATIONAL_MATCH Schaefer2018_100Parcels region 31 mean z statistic
Task contrast 45_RELATIONAL_MATCH Schaefer2018_100Parcels region 32 mean z statistic
Task contrast 45_RELATIONAL_MATCH Schaefer2018_100Parcels region 33 mean z statistic
Task contrast 45_RELATIONAL_MATCH Schaefer2018_100Parcels region 34 mean z statistic
Task contrast 45_RELATIONAL_MATCH Schaefer2018_100Parcels region 35 mean z statistic
Task contrast 45_RELATIONAL_MATCH Schaefer2018_100Parcels region 36 mean z statistic
Task contrast 45_RELATIONAL_MATCH Schaefer2018_100Parcels region 37 mean z statistic
Task contrast 45_RELATIONAL_MATCH Schaefer2018_100Parcels region 38 mean z statistic
Task contrast 45_RELATIONAL_MATCH Schaefer2018_100Parcels region 39 mean z statistic
Task contrast 45_RELATIONAL_MATCH Schaefer2018_100Parcels region 40 mean z statistic
Task contrast 45_RELATIONAL_MATCH Schaefer2018_100Parcels region 41 mean z statistic
Task contrast 45_RELATIONAL_MATCH Schaefer2018_100Parcels region 42 mean z statistic
Task contrast 45_RELATIONAL_MATCH Schaefer2018_100Parcels region 43 mean z statistic
Task contrast 45_RELATIONAL_MATCH Schaefer2018_100Parcels region 44 mean z statistic
Task contrast 45_RELATIONAL_MATCH Schaefer2018_100Parcels region 45 mean z statistic
Task contrast 45_RELATIONAL_MATCH Schaefer2018_100Parcels region 46 mean z statistic
Task contrast 45_RELATIONAL_MATCH Schaefer2018_100Parcels region 47 mean z statistic
Task contrast 45_RELATIONAL_MATCH Schaefer2018_100Parcels region 48 mean z statistic
Task contrast 45_RELATIONAL_MATCH Schaefer2018_100Parcels region 49 mean z statistic
Task contrast 45_RELATIONAL_MATCH Schaefer2018_100Parcels region 50 mean z statistic
Task contrast 45_RELATIONAL_MATCH Schaefer2018_100Parcels region 51 mean z statistic
Task contrast 45_RELATIONAL_MATCH Schaefer2018_100Parcels region 52 mean z statistic
Task contrast 45_RELATIONAL_MATCH Schaefer2018_100Parcels region 53 mean z statistic
Task contrast 45_RELATIONAL_MATCH Schaefer2018_100Parcels region 54 mean z statistic
Task contrast 45_RELATIONAL_MATCH Schaefer2018_100Parcels region 55 mean z statistic
Task contrast 45_RELATIONAL_MATCH Schaefer2018_100Parcels region 56 mean z statistic
Task contrast 45_RELATIONAL_MATCH Schaefer2018_100Parcels region 57 mean z statistic
Task contrast 45_RELATIONAL_MATCH Schaefer2018_100Parcels region 58 mean z statistic
Task contrast 45_RELATIONAL_MATCH Schaefer2018_100Parcels region 59 mean z statistic
Task contrast 45_RELATIONAL_MATCH Schaefer2018_100Parcels region 60 mean z statistic
Task contrast 45_RELATIONAL_MATCH Schaefer2018_100Parcels region 61 mean z statistic
Task contrast 45_RELATIONAL_MATCH Schaefer2018_100Parcels region 62 mean z statistic
Task contrast 45_RELATIONAL_MATCH Schaefer2018_100Parcels region 63 mean z statistic
Task contrast 45_RELATIONAL_MATCH Schaefer2018_100Parcels region 64 mean z statistic
Task contrast 45_RELATIONAL_MATCH Schaefer2018_100Parcels region 65 mean z statistic
Task contrast 45_RELATIONAL_MATCH Schaefer2018_100Parcels region 66 mean z statistic
Task contrast 45_RELATIONAL_MATCH Schaefer2018_100Parcels region 67 mean z statistic
Task contrast 45_RELATIONAL_MATCH Schaefer2018_100Parcels region 68 mean z statistic
Task contrast 45_RELATIONAL_MATCH Schaefer2018_100Parcels region 69 mean z statistic
Task contrast 45_RELATIONAL_MATCH Schaefer2018_100Parcels region 70 mean z statistic
Task contrast 45_RELATIONAL_MATCH Schaefer2018_100Parcels region 71 mean z statistic
Task contrast 45_RELATIONAL_MATCH Schaefer2018_100Parcels region 72 mean z statistic
Task contrast 45_RELATIONAL_MATCH Schaefer2018_100Parcels region 73 mean z statistic
Task contrast 45_RELATIONAL_MATCH Schaefer2018_100Parcels region 74 mean z statistic
Task contrast 45_RELATIONAL_MATCH Schaefer2018_100Parcels region 75 mean z statistic
Task contrast 45_RELATIONAL_MATCH Schaefer2018_100Parcels region 76 mean z statistic
Task contrast 45_RELATIONAL_MATCH Schaefer2018_100Parcels region 77 mean z statistic
Task contrast 45_RELATIONAL_MATCH Schaefer2018_100Parcels region 78 mean z statistic
Task contrast 45_RELATIONAL_MATCH Schaefer2018_100Parcels region 79 mean z statistic
Task contrast 45_RELATIONAL_MATCH Schaefer2018_100Parcels region 80 mean z statistic
Task contrast 45_RELATIONAL_MATCH Schaefer2018_100Parcels region 81 mean z statistic
Task contrast 45_RELATIONAL_MATCH Schaefer2018_100Parcels region 82 mean z statistic
Task contrast 45_RELATIONAL_MATCH Schaefer2018_100Parcels region 83 mean z statistic
Task contrast 45_RELATIONAL_MATCH Schaefer2018_100Parcels region 84 mean z statistic
Task contrast 45_RELATIONAL_MATCH Schaefer2018_100Parcels region 85 mean z statistic
Task contrast 45_RELATIONAL_MATCH Schaefer2018_100Parcels region 86 mean z statistic
Task contrast 45_RELATIONAL_MATCH Schaefer2018_100Parcels region 87 mean z statistic
Task contrast 45_RELATIONAL_MATCH Schaefer2018_100Parcels region 88 mean z statistic
Task contrast 45_RELATIONAL_MATCH Schaefer2018_100Parcels region 89 mean z statistic
Task contrast 45_RELATIONAL_MATCH Schaefer2018_100Parcels region 90 mean z statistic
Task contrast 45_RELATIONAL_MATCH Schaefer2018_100Parcels region 91 mean z statistic
Task contrast 45_RELATIONAL_MATCH Schaefer2018_100Parcels region 92 mean z statistic
Task contrast 45_RELATIONAL_MATCH Schaefer2018_100Parcels region 93 mean z statistic
Task contrast 45_RELATIONAL_MATCH Schaefer2018_100Parcels region 94 mean z statistic
Task contrast 45_RELATIONAL_MATCH Schaefer2018_100Parcels region 95 mean z statistic
Task contrast 45_RELATIONAL_MATCH Schaefer2018_100Parcels region 96 mean z statistic
Task contrast 45_RELATIONAL_MATCH Schaefer2018_100Parcels region 97 mean z statistic
Task contrast 45_RELATIONAL_MATCH Schaefer2018_100Parcels region 98 mean z statistic
Task contrast 45_RELATIONAL_MATCH Schaefer2018_100Parcels region 99 mean z statistic
Task contrast 45_RELATIONAL_MATCH Schaefer2018_100Parcels region 100 mean z statistic
Task contrast 46_RELATIONAL_REL Schaefer2018_100Parcels region 1 mean z statistic
Task contrast 46_RELATIONAL_REL Schaefer2018_100Parcels region 2 mean z statistic
Task contrast 46_RELATIONAL_REL Schaefer2018_100Parcels region 3 mean z statistic
Task contrast 46_RELATIONAL_REL Schaefer2018_100Parcels region 4 mean z statistic
Task contrast 46_RELATIONAL_REL Schaefer2018_100Parcels region 5 mean z statistic
Task contrast 46_RELATIONAL_REL Schaefer2018_100Parcels region 6 mean z statistic
Task contrast 46_RELATIONAL_REL Schaefer2018_100Parcels region 7 mean z statistic
Task contrast 46_RELATIONAL_REL Schaefer2018_100Parcels region 8 mean z statistic
Task contrast 46_RELATIONAL_REL Schaefer2018_100Parcels region 9 mean z statistic
Task contrast 46_RELATIONAL_REL Schaefer2018_100Parcels region 10 mean z statistic
Task contrast 46_RELATIONAL_REL Schaefer2018_100Parcels region 11 mean z statistic
Task contrast 46_RELATIONAL_REL Schaefer2018_100Parcels region 12 mean z statistic
Task contrast 46_RELATIONAL_REL Schaefer2018_100Parcels region 13 mean z statistic
Task contrast 46_RELATIONAL_REL Schaefer2018_100Parcels region 14 mean z statistic
Task contrast 46_RELATIONAL_REL Schaefer2018_100Parcels region 15 mean z statistic
Task contrast 46_RELATIONAL_REL Schaefer2018_100Parcels region 16 mean z statistic
Task contrast 46_RELATIONAL_REL Schaefer2018_100Parcels region 17 mean z statistic
Task contrast 46_RELATIONAL_REL Schaefer2018_100Parcels region 18 mean z statistic
Task contrast 46_RELATIONAL_REL Schaefer2018_100Parcels region 19 mean z statistic
Task contrast 46_RELATIONAL_REL Schaefer2018_100Parcels region 20 mean z statistic
Task contrast 46_RELATIONAL_REL Schaefer2018_100Parcels region 21 mean z statistic
Task contrast 46_RELATIONAL_REL Schaefer2018_100Parcels region 22 mean z statistic
Task contrast 46_RELATIONAL_REL Schaefer2018_100Parcels region 23 mean z statistic
Task contrast 46_RELATIONAL_REL Schaefer2018_100Parcels region 24 mean z statistic
Task contrast 46_RELATIONAL_REL Schaefer2018_100Parcels region 25 mean z statistic
Task contrast 46_RELATIONAL_REL Schaefer2018_100Parcels region 26 mean z statistic
Task contrast 46_RELATIONAL_REL Schaefer2018_100Parcels region 27 mean z statistic
Task contrast 46_RELATIONAL_REL Schaefer2018_100Parcels region 28 mean z statistic
Task contrast 46_RELATIONAL_REL Schaefer2018_100Parcels region 29 mean z statistic
Task contrast 46_RELATIONAL_REL Schaefer2018_100Parcels region 30 mean z statistic
Task contrast 46_RELATIONAL_REL Schaefer2018_100Parcels region 31 mean z statistic
Task contrast 46_RELATIONAL_REL Schaefer2018_100Parcels region 32 mean z statistic
Task contrast 46_RELATIONAL_REL Schaefer2018_100Parcels region 33 mean z statistic
Task contrast 46_RELATIONAL_REL Schaefer2018_100Parcels region 34 mean z statistic
Task contrast 46_RELATIONAL_REL Schaefer2018_100Parcels region 35 mean z statistic
Task contrast 46_RELATIONAL_REL Schaefer2018_100Parcels region 36 mean z statistic
Task contrast 46_RELATIONAL_REL Schaefer2018_100Parcels region 37 mean z statistic
Task contrast 46_RELATIONAL_REL Schaefer2018_100Parcels region 38 mean z statistic
Task contrast 46_RELATIONAL_REL Schaefer2018_100Parcels region 39 mean z statistic
Task contrast 46_RELATIONAL_REL Schaefer2018_100Parcels region 40 mean z statistic
Task contrast 46_RELATIONAL_REL Schaefer2018_100Parcels region 41 mean z statistic
Task contrast 46_RELATIONAL_REL Schaefer2018_100Parcels region 42 mean z statistic
Task contrast 46_RELATIONAL_REL Schaefer2018_100Parcels region 43 mean z statistic
Task contrast 46_RELATIONAL_REL Schaefer2018_100Parcels region 44 mean z statistic
Task contrast 46_RELATIONAL_REL Schaefer2018_100Parcels region 45 mean z statistic
Task contrast 46_RELATIONAL_REL Schaefer2018_100Parcels region 46 mean z statistic
Task contrast 46_RELATIONAL_REL Schaefer2018_100Parcels region 47 mean z statistic
Task contrast 46_RELATIONAL_REL Schaefer2018_100Parcels region 48 mean z statistic
Task contrast 46_RELATIONAL_REL Schaefer2018_100Parcels region 49 mean z statistic
Task contrast 46_RELATIONAL_REL Schaefer2018_100Parcels region 50 mean z statistic
Task contrast 46_RELATIONAL_REL Schaefer2018_100Parcels region 51 mean z statistic
Task contrast 46_RELATIONAL_REL Schaefer2018_100Parcels region 52 mean z statistic
Task contrast 46_RELATIONAL_REL Schaefer2018_100Parcels region 53 mean z statistic
Task contrast 46_RELATIONAL_REL Schaefer2018_100Parcels region 54 mean z statistic
Task contrast 46_RELATIONAL_REL Schaefer2018_100Parcels region 55 mean z statistic
Task contrast 46_RELATIONAL_REL Schaefer2018_100Parcels region 56 mean z statistic
Task contrast 46_RELATIONAL_REL Schaefer2018_100Parcels region 57 mean z statistic
Task contrast 46_RELATIONAL_REL Schaefer2018_100Parcels region 58 mean z statistic
Task contrast 46_RELATIONAL_REL Schaefer2018_100Parcels region 59 mean z statistic
Task contrast 46_RELATIONAL_REL Schaefer2018_100Parcels region 60 mean z statistic
Task contrast 46_RELATIONAL_REL Schaefer2018_100Parcels region 61 mean z statistic
Task contrast 46_RELATIONAL_REL Schaefer2018_100Parcels region 62 mean z statistic
Task contrast 46_RELATIONAL_REL Schaefer2018_100Parcels region 63 mean z statistic
Task contrast 46_RELATIONAL_REL Schaefer2018_100Parcels region 64 mean z statistic
Task contrast 46_RELATIONAL_REL Schaefer2018_100Parcels region 65 mean z statistic
Task contrast 46_RELATIONAL_REL Schaefer2018_100Parcels region 66 mean z statistic
Task contrast 46_RELATIONAL_REL Schaefer2018_100Parcels region 67 mean z statistic
Task contrast 46_RELATIONAL_REL Schaefer2018_100Parcels region 68 mean z statistic
Task contrast 46_RELATIONAL_REL Schaefer2018_100Parcels region 69 mean z statistic
Task contrast 46_RELATIONAL_REL Schaefer2018_100Parcels region 70 mean z statistic
Task contrast 46_RELATIONAL_REL Schaefer2018_100Parcels region 71 mean z statistic
Task contrast 46_RELATIONAL_REL Schaefer2018_100Parcels region 72 mean z statistic
Task contrast 46_RELATIONAL_REL Schaefer2018_100Parcels region 73 mean z statistic
Task contrast 46_RELATIONAL_REL Schaefer2018_100Parcels region 74 mean z statistic
Task contrast 46_RELATIONAL_REL Schaefer2018_100Parcels region 75 mean z statistic
Task contrast 46_RELATIONAL_REL Schaefer2018_100Parcels region 76 mean z statistic
Task contrast 46_RELATIONAL_REL Schaefer2018_100Parcels region 77 mean z statistic
Task contrast 46_RELATIONAL_REL Schaefer2018_100Parcels region 78 mean z statistic
Task contrast 46_RELATIONAL_REL Schaefer2018_100Parcels region 79 mean z statistic
Task contrast 46_RELATIONAL_REL Schaefer2018_100Parcels region 80 mean z statistic
Task contrast 46_RELATIONAL_REL Schaefer2018_100Parcels region 81 mean z statistic
Task contrast 46_RELATIONAL_REL Schaefer2018_100Parcels region 82 mean z statistic
Task contrast 46_RELATIONAL_REL Schaefer2018_100Parcels region 83 mean z statistic
Task contrast 46_RELATIONAL_REL Schaefer2018_100Parcels region 84 mean z statistic
Task contrast 46_RELATIONAL_REL Schaefer2018_100Parcels region 85 mean z statistic
Task contrast 46_RELATIONAL_REL Schaefer2018_100Parcels region 86 mean z statistic
Task contrast 46_RELATIONAL_REL Schaefer2018_100Parcels region 87 mean z statistic
Task contrast 46_RELATIONAL_REL Schaefer2018_100Parcels region 88 mean z statistic
Task contrast 46_RELATIONAL_REL Schaefer2018_100Parcels region 89 mean z statistic
Task contrast 46_RELATIONAL_REL Schaefer2018_100Parcels region 90 mean z statistic
Task contrast 46_RELATIONAL_REL Schaefer2018_100Parcels region 91 mean z statistic
Task contrast 46_RELATIONAL_REL Schaefer2018_100Parcels region 92 mean z statistic
Task contrast 46_RELATIONAL_REL Schaefer2018_100Parcels region 93 mean z statistic
Task contrast 46_RELATIONAL_REL Schaefer2018_100Parcels region 94 mean z statistic
Task contrast 46_RELATIONAL_REL Schaefer2018_100Parcels region 95 mean z statistic
Task contrast 46_RELATIONAL_REL Schaefer2018_100Parcels region 96 mean z statistic
Task contrast 46_RELATIONAL_REL Schaefer2018_100Parcels region 97 mean z statistic
Task contrast 46_RELATIONAL_REL Schaefer2018_100Parcels region 98 mean z statistic
Task contrast 46_RELATIONAL_REL Schaefer2018_100Parcels region 99 mean z statistic
Task contrast 46_RELATIONAL_REL Schaefer2018_100Parcels region 100 mean z statistic
Task contrast 47_RELATIONAL_MATCH-REL Schaefer2018_100Parcels region 1 mean z statistic
Task contrast 47_RELATIONAL_MATCH-REL Schaefer2018_100Parcels region 2 mean z statistic
Task contrast 47_RELATIONAL_MATCH-REL Schaefer2018_100Parcels region 3 mean z statistic
Task contrast 47_RELATIONAL_MATCH-REL Schaefer2018_100Parcels region 4 mean z statistic
Task contrast 47_RELATIONAL_MATCH-REL Schaefer2018_100Parcels region 5 mean z statistic
Task contrast 47_RELATIONAL_MATCH-REL Schaefer2018_100Parcels region 6 mean z statistic
Task contrast 47_RELATIONAL_MATCH-REL Schaefer2018_100Parcels region 7 mean z statistic
Task contrast 47_RELATIONAL_MATCH-REL Schaefer2018_100Parcels region 8 mean z statistic
Task contrast 47_RELATIONAL_MATCH-REL Schaefer2018_100Parcels region 9 mean z statistic
Task contrast 47_RELATIONAL_MATCH-REL Schaefer2018_100Parcels region 10 mean z statistic
Task contrast 47_RELATIONAL_MATCH-REL Schaefer2018_100Parcels region 11 mean z statistic
Task contrast 47_RELATIONAL_MATCH-REL Schaefer2018_100Parcels region 12 mean z statistic
Task contrast 47_RELATIONAL_MATCH-REL Schaefer2018_100Parcels region 13 mean z statistic
Task contrast 47_RELATIONAL_MATCH-REL Schaefer2018_100Parcels region 14 mean z statistic
Task contrast 47_RELATIONAL_MATCH-REL Schaefer2018_100Parcels region 15 mean z statistic
Task contrast 47_RELATIONAL_MATCH-REL Schaefer2018_100Parcels region 16 mean z statistic
Task contrast 47_RELATIONAL_MATCH-REL Schaefer2018_100Parcels region 17 mean z statistic
Task contrast 47_RELATIONAL_MATCH-REL Schaefer2018_100Parcels region 18 mean z statistic
Task contrast 47_RELATIONAL_MATCH-REL Schaefer2018_100Parcels region 19 mean z statistic
Task contrast 47_RELATIONAL_MATCH-REL Schaefer2018_100Parcels region 20 mean z statistic
Task contrast 47_RELATIONAL_MATCH-REL Schaefer2018_100Parcels region 21 mean z statistic
Task contrast 47_RELATIONAL_MATCH-REL Schaefer2018_100Parcels region 22 mean z statistic
Task contrast 47_RELATIONAL_MATCH-REL Schaefer2018_100Parcels region 23 mean z statistic
Task contrast 47_RELATIONAL_MATCH-REL Schaefer2018_100Parcels region 24 mean z statistic
Task contrast 47_RELATIONAL_MATCH-REL Schaefer2018_100Parcels region 25 mean z statistic
Task contrast 47_RELATIONAL_MATCH-REL Schaefer2018_100Parcels region 26 mean z statistic
Task contrast 47_RELATIONAL_MATCH-REL Schaefer2018_100Parcels region 27 mean z statistic
Task contrast 47_RELATIONAL_MATCH-REL Schaefer2018_100Parcels region 28 mean z statistic
Task contrast 47_RELATIONAL_MATCH-REL Schaefer2018_100Parcels region 29 mean z statistic
Task contrast 47_RELATIONAL_MATCH-REL Schaefer2018_100Parcels region 30 mean z statistic
Task contrast 47_RELATIONAL_MATCH-REL Schaefer2018_100Parcels region 31 mean z statistic
Task contrast 47_RELATIONAL_MATCH-REL Schaefer2018_100Parcels region 32 mean z statistic
Task contrast 47_RELATIONAL_MATCH-REL Schaefer2018_100Parcels region 33 mean z statistic
Task contrast 47_RELATIONAL_MATCH-REL Schaefer2018_100Parcels region 34 mean z statistic
Task contrast 47_RELATIONAL_MATCH-REL Schaefer2018_100Parcels region 35 mean z statistic
Task contrast 47_RELATIONAL_MATCH-REL Schaefer2018_100Parcels region 36 mean z statistic
Task contrast 47_RELATIONAL_MATCH-REL Schaefer2018_100Parcels region 37 mean z statistic
Task contrast 47_RELATIONAL_MATCH-REL Schaefer2018_100Parcels region 38 mean z statistic
Task contrast 47_RELATIONAL_MATCH-REL Schaefer2018_100Parcels region 39 mean z statistic
Task contrast 47_RELATIONAL_MATCH-REL Schaefer2018_100Parcels region 40 mean z statistic
Task contrast 47_RELATIONAL_MATCH-REL Schaefer2018_100Parcels region 41 mean z statistic
Task contrast 47_RELATIONAL_MATCH-REL Schaefer2018_100Parcels region 42 mean z statistic
Task contrast 47_RELATIONAL_MATCH-REL Schaefer2018_100Parcels region 43 mean z statistic
Task contrast 47_RELATIONAL_MATCH-REL Schaefer2018_100Parcels region 44 mean z statistic
Task contrast 47_RELATIONAL_MATCH-REL Schaefer2018_100Parcels region 45 mean z statistic
Task contrast 47_RELATIONAL_MATCH-REL Schaefer2018_100Parcels region 46 mean z statistic
Task contrast 47_RELATIONAL_MATCH-REL Schaefer2018_100Parcels region 47 mean z statistic
Task contrast 47_RELATIONAL_MATCH-REL Schaefer2018_100Parcels region 48 mean z statistic
Task contrast 47_RELATIONAL_MATCH-REL Schaefer2018_100Parcels region 49 mean z statistic
Task contrast 47_RELATIONAL_MATCH-REL Schaefer2018_100Parcels region 50 mean z statistic
Task contrast 47_RELATIONAL_MATCH-REL Schaefer2018_100Parcels region 51 mean z statistic
Task contrast 47_RELATIONAL_MATCH-REL Schaefer2018_100Parcels region 52 mean z statistic
Task contrast 47_RELATIONAL_MATCH-REL Schaefer2018_100Parcels region 53 mean z statistic
Task contrast 47_RELATIONAL_MATCH-REL Schaefer2018_100Parcels region 54 mean z statistic
Task contrast 47_RELATIONAL_MATCH-REL Schaefer2018_100Parcels region 55 mean z statistic
Task contrast 47_RELATIONAL_MATCH-REL Schaefer2018_100Parcels region 56 mean z statistic
Task contrast 47_RELATIONAL_MATCH-REL Schaefer2018_100Parcels region 57 mean z statistic
Task contrast 47_RELATIONAL_MATCH-REL Schaefer2018_100Parcels region 58 mean z statistic
Task contrast 47_RELATIONAL_MATCH-REL Schaefer2018_100Parcels region 59 mean z statistic
Task contrast 47_RELATIONAL_MATCH-REL Schaefer2018_100Parcels region 60 mean z statistic
Task contrast 47_RELATIONAL_MATCH-REL Schaefer2018_100Parcels region 61 mean z statistic
Task contrast 47_RELATIONAL_MATCH-REL Schaefer2018_100Parcels region 62 mean z statistic
Task contrast 47_RELATIONAL_MATCH-REL Schaefer2018_100Parcels region 63 mean z statistic
Task contrast 47_RELATIONAL_MATCH-REL Schaefer2018_100Parcels region 64 mean z statistic
Task contrast 47_RELATIONAL_MATCH-REL Schaefer2018_100Parcels region 65 mean z statistic
Task contrast 47_RELATIONAL_MATCH-REL Schaefer2018_100Parcels region 66 mean z statistic
Task contrast 47_RELATIONAL_MATCH-REL Schaefer2018_100Parcels region 67 mean z statistic
Task contrast 47_RELATIONAL_MATCH-REL Schaefer2018_100Parcels region 68 mean z statistic
Task contrast 47_RELATIONAL_MATCH-REL Schaefer2018_100Parcels region 69 mean z statistic
Task contrast 47_RELATIONAL_MATCH-REL Schaefer2018_100Parcels region 70 mean z statistic
Task contrast 47_RELATIONAL_MATCH-REL Schaefer2018_100Parcels region 71 mean z statistic
Task contrast 47_RELATIONAL_MATCH-REL Schaefer2018_100Parcels region 72 mean z statistic
Task contrast 47_RELATIONAL_MATCH-REL Schaefer2018_100Parcels region 73 mean z statistic
Task contrast 47_RELATIONAL_MATCH-REL Schaefer2018_100Parcels region 74 mean z statistic
Task contrast 47_RELATIONAL_MATCH-REL Schaefer2018_100Parcels region 75 mean z statistic
Task contrast 47_RELATIONAL_MATCH-REL Schaefer2018_100Parcels region 76 mean z statistic
Task contrast 47_RELATIONAL_MATCH-REL Schaefer2018_100Parcels region 77 mean z statistic
Task contrast 47_RELATIONAL_MATCH-REL Schaefer2018_100Parcels region 78 mean z statistic
Task contrast 47_RELATIONAL_MATCH-REL Schaefer2018_100Parcels region 79 mean z statistic
Task contrast 47_RELATIONAL_MATCH-REL Schaefer2018_100Parcels region 80 mean z statistic
Task contrast 47_RELATIONAL_MATCH-REL Schaefer2018_100Parcels region 81 mean z statistic
Task contrast 47_RELATIONAL_MATCH-REL Schaefer2018_100Parcels region 82 mean z statistic
Task contrast 47_RELATIONAL_MATCH-REL Schaefer2018_100Parcels region 83 mean z statistic
Task contrast 47_RELATIONAL_MATCH-REL Schaefer2018_100Parcels region 84 mean z statistic
Task contrast 47_RELATIONAL_MATCH-REL Schaefer2018_100Parcels region 85 mean z statistic
Task contrast 47_RELATIONAL_MATCH-REL Schaefer2018_100Parcels region 86 mean z statistic
Task contrast 47_RELATIONAL_MATCH-REL Schaefer2018_100Parcels region 87 mean z statistic
Task contrast 47_RELATIONAL_MATCH-REL Schaefer2018_100Parcels region 88 mean z statistic
Task contrast 47_RELATIONAL_MATCH-REL Schaefer2018_100Parcels region 89 mean z statistic
Task contrast 47_RELATIONAL_MATCH-REL Schaefer2018_100Parcels region 90 mean z statistic
Task contrast 47_RELATIONAL_MATCH-REL Schaefer2018_100Parcels region 91 mean z statistic
Task contrast 47_RELATIONAL_MATCH-REL Schaefer2018_100Parcels region 92 mean z statistic
Task contrast 47_RELATIONAL_MATCH-REL Schaefer2018_100Parcels region 93 mean z statistic
Task contrast 47_RELATIONAL_MATCH-REL Schaefer2018_100Parcels region 94 mean z statistic
Task contrast 47_RELATIONAL_MATCH-REL Schaefer2018_100Parcels region 95 mean z statistic
Task contrast 47_RELATIONAL_MATCH-REL Schaefer2018_100Parcels region 96 mean z statistic
Task contrast 47_RELATIONAL_MATCH-REL Schaefer2018_100Parcels region 97 mean z statistic
Task contrast 47_RELATIONAL_MATCH-REL Schaefer2018_100Parcels region 98 mean z statistic
Task contrast 47_RELATIONAL_MATCH-REL Schaefer2018_100Parcels region 99 mean z statistic
Task contrast 47_RELATIONAL_MATCH-REL Schaefer2018_100Parcels region 100 mean z statistic
Task contrast 51_SOCIAL_RANDOM Schaefer2018_100Parcels region 1 mean z statistic
Task contrast 51_SOCIAL_RANDOM Schaefer2018_100Parcels region 2 mean z statistic
Task contrast 51_SOCIAL_RANDOM Schaefer2018_100Parcels region 3 mean z statistic
Task contrast 51_SOCIAL_RANDOM Schaefer2018_100Parcels region 4 mean z statistic
Task contrast 51_SOCIAL_RANDOM Schaefer2018_100Parcels region 5 mean z statistic
Task contrast 51_SOCIAL_RANDOM Schaefer2018_100Parcels region 6 mean z statistic
Task contrast 51_SOCIAL_RANDOM Schaefer2018_100Parcels region 7 mean z statistic
Task contrast 51_SOCIAL_RANDOM Schaefer2018_100Parcels region 8 mean z statistic
Task contrast 51_SOCIAL_RANDOM Schaefer2018_100Parcels region 9 mean z statistic
Task contrast 51_SOCIAL_RANDOM Schaefer2018_100Parcels region 10 mean z statistic
Task contrast 51_SOCIAL_RANDOM Schaefer2018_100Parcels region 11 mean z statistic
Task contrast 51_SOCIAL_RANDOM Schaefer2018_100Parcels region 12 mean z statistic
Task contrast 51_SOCIAL_RANDOM Schaefer2018_100Parcels region 13 mean z statistic
Task contrast 51_SOCIAL_RANDOM Schaefer2018_100Parcels region 14 mean z statistic
Task contrast 51_SOCIAL_RANDOM Schaefer2018_100Parcels region 15 mean z statistic
Task contrast 51_SOCIAL_RANDOM Schaefer2018_100Parcels region 16 mean z statistic
Task contrast 51_SOCIAL_RANDOM Schaefer2018_100Parcels region 17 mean z statistic
Task contrast 51_SOCIAL_RANDOM Schaefer2018_100Parcels region 18 mean z statistic
Task contrast 51_SOCIAL_RANDOM Schaefer2018_100Parcels region 19 mean z statistic
Task contrast 51_SOCIAL_RANDOM Schaefer2018_100Parcels region 20 mean z statistic
Task contrast 51_SOCIAL_RANDOM Schaefer2018_100Parcels region 21 mean z statistic
Task contrast 51_SOCIAL_RANDOM Schaefer2018_100Parcels region 22 mean z statistic
Task contrast 51_SOCIAL_RANDOM Schaefer2018_100Parcels region 23 mean z statistic
Task contrast 51_SOCIAL_RANDOM Schaefer2018_100Parcels region 24 mean z statistic
Task contrast 51_SOCIAL_RANDOM Schaefer2018_100Parcels region 25 mean z statistic
Task contrast 51_SOCIAL_RANDOM Schaefer2018_100Parcels region 26 mean z statistic
Task contrast 51_SOCIAL_RANDOM Schaefer2018_100Parcels region 27 mean z statistic
Task contrast 51_SOCIAL_RANDOM Schaefer2018_100Parcels region 28 mean z statistic
Task contrast 51_SOCIAL_RANDOM Schaefer2018_100Parcels region 29 mean z statistic
Task contrast 51_SOCIAL_RANDOM Schaefer2018_100Parcels region 30 mean z statistic
Task contrast 51_SOCIAL_RANDOM Schaefer2018_100Parcels region 31 mean z statistic
Task contrast 51_SOCIAL_RANDOM Schaefer2018_100Parcels region 32 mean z statistic
Task contrast 51_SOCIAL_RANDOM Schaefer2018_100Parcels region 33 mean z statistic
Task contrast 51_SOCIAL_RANDOM Schaefer2018_100Parcels region 34 mean z statistic
Task contrast 51_SOCIAL_RANDOM Schaefer2018_100Parcels region 35 mean z statistic
Task contrast 51_SOCIAL_RANDOM Schaefer2018_100Parcels region 36 mean z statistic
Task contrast 51_SOCIAL_RANDOM Schaefer2018_100Parcels region 37 mean z statistic
Task contrast 51_SOCIAL_RANDOM Schaefer2018_100Parcels region 38 mean z statistic
Task contrast 51_SOCIAL_RANDOM Schaefer2018_100Parcels region 39 mean z statistic
Task contrast 51_SOCIAL_RANDOM Schaefer2018_100Parcels region 40 mean z statistic
Task contrast 51_SOCIAL_RANDOM Schaefer2018_100Parcels region 41 mean z statistic
Task contrast 51_SOCIAL_RANDOM Schaefer2018_100Parcels region 42 mean z statistic
Task contrast 51_SOCIAL_RANDOM Schaefer2018_100Parcels region 43 mean z statistic
Task contrast 51_SOCIAL_RANDOM Schaefer2018_100Parcels region 44 mean z statistic
Task contrast 51_SOCIAL_RANDOM Schaefer2018_100Parcels region 45 mean z statistic
Task contrast 51_SOCIAL_RANDOM Schaefer2018_100Parcels region 46 mean z statistic
Task contrast 51_SOCIAL_RANDOM Schaefer2018_100Parcels region 47 mean z statistic
Task contrast 51_SOCIAL_RANDOM Schaefer2018_100Parcels region 48 mean z statistic
Task contrast 51_SOCIAL_RANDOM Schaefer2018_100Parcels region 49 mean z statistic
Task contrast 51_SOCIAL_RANDOM Schaefer2018_100Parcels region 50 mean z statistic
Task contrast 51_SOCIAL_RANDOM Schaefer2018_100Parcels region 51 mean z statistic
Task contrast 51_SOCIAL_RANDOM Schaefer2018_100Parcels region 52 mean z statistic
Task contrast 51_SOCIAL_RANDOM Schaefer2018_100Parcels region 53 mean z statistic
Task contrast 51_SOCIAL_RANDOM Schaefer2018_100Parcels region 54 mean z statistic
Task contrast 51_SOCIAL_RANDOM Schaefer2018_100Parcels region 55 mean z statistic
Task contrast 51_SOCIAL_RANDOM Schaefer2018_100Parcels region 56 mean z statistic
Task contrast 51_SOCIAL_RANDOM Schaefer2018_100Parcels region 57 mean z statistic
Task contrast 51_SOCIAL_RANDOM Schaefer2018_100Parcels region 58 mean z statistic
Task contrast 51_SOCIAL_RANDOM Schaefer2018_100Parcels region 59 mean z statistic
Task contrast 51_SOCIAL_RANDOM Schaefer2018_100Parcels region 60 mean z statistic
Task contrast 51_SOCIAL_RANDOM Schaefer2018_100Parcels region 61 mean z statistic
Task contrast 51_SOCIAL_RANDOM Schaefer2018_100Parcels region 62 mean z statistic
Task contrast 51_SOCIAL_RANDOM Schaefer2018_100Parcels region 63 mean z statistic
Task contrast 51_SOCIAL_RANDOM Schaefer2018_100Parcels region 64 mean z statistic
Task contrast 51_SOCIAL_RANDOM Schaefer2018_100Parcels region 65 mean z statistic
Task contrast 51_SOCIAL_RANDOM Schaefer2018_100Parcels region 66 mean z statistic
Task contrast 51_SOCIAL_RANDOM Schaefer2018_100Parcels region 67 mean z statistic
Task contrast 51_SOCIAL_RANDOM Schaefer2018_100Parcels region 68 mean z statistic
Task contrast 51_SOCIAL_RANDOM Schaefer2018_100Parcels region 69 mean z statistic
Task contrast 51_SOCIAL_RANDOM Schaefer2018_100Parcels region 70 mean z statistic
Task contrast 51_SOCIAL_RANDOM Schaefer2018_100Parcels region 71 mean z statistic
Task contrast 51_SOCIAL_RANDOM Schaefer2018_100Parcels region 72 mean z statistic
Task contrast 51_SOCIAL_RANDOM Schaefer2018_100Parcels region 73 mean z statistic
Task contrast 51_SOCIAL_RANDOM Schaefer2018_100Parcels region 74 mean z statistic
Task contrast 51_SOCIAL_RANDOM Schaefer2018_100Parcels region 75 mean z statistic
Task contrast 51_SOCIAL_RANDOM Schaefer2018_100Parcels region 76 mean z statistic
Task contrast 51_SOCIAL_RANDOM Schaefer2018_100Parcels region 77 mean z statistic
Task contrast 51_SOCIAL_RANDOM Schaefer2018_100Parcels region 78 mean z statistic
Task contrast 51_SOCIAL_RANDOM Schaefer2018_100Parcels region 79 mean z statistic
Task contrast 51_SOCIAL_RANDOM Schaefer2018_100Parcels region 80 mean z statistic
Task contrast 51_SOCIAL_RANDOM Schaefer2018_100Parcels region 81 mean z statistic
Task contrast 51_SOCIAL_RANDOM Schaefer2018_100Parcels region 82 mean z statistic
Task contrast 51_SOCIAL_RANDOM Schaefer2018_100Parcels region 83 mean z statistic
Task contrast 51_SOCIAL_RANDOM Schaefer2018_100Parcels region 84 mean z statistic
Task contrast 51_SOCIAL_RANDOM Schaefer2018_100Parcels region 85 mean z statistic
Task contrast 51_SOCIAL_RANDOM Schaefer2018_100Parcels region 86 mean z statistic
Task contrast 51_SOCIAL_RANDOM Schaefer2018_100Parcels region 87 mean z statistic
Task contrast 51_SOCIAL_RANDOM Schaefer2018_100Parcels region 88 mean z statistic
Task contrast 51_SOCIAL_RANDOM Schaefer2018_100Parcels region 89 mean z statistic
Task contrast 51_SOCIAL_RANDOM Schaefer2018_100Parcels region 90 mean z statistic
Task contrast 51_SOCIAL_RANDOM Schaefer2018_100Parcels region 91 mean z statistic
Task contrast 51_SOCIAL_RANDOM Schaefer2018_100Parcels region 92 mean z statistic
Task contrast 51_SOCIAL_RANDOM Schaefer2018_100Parcels region 93 mean z statistic
Task contrast 51_SOCIAL_RANDOM Schaefer2018_100Parcels region 94 mean z statistic
Task contrast 51_SOCIAL_RANDOM Schaefer2018_100Parcels region 95 mean z statistic
Task contrast 51_SOCIAL_RANDOM Schaefer2018_100Parcels region 96 mean z statistic
Task contrast 51_SOCIAL_RANDOM Schaefer2018_100Parcels region 97 mean z statistic
Task contrast 51_SOCIAL_RANDOM Schaefer2018_100Parcels region 98 mean z statistic
Task contrast 51_SOCIAL_RANDOM Schaefer2018_100Parcels region 99 mean z statistic
Task contrast 51_SOCIAL_RANDOM Schaefer2018_100Parcels region 100 mean z statistic
Task contrast 52_SOCIAL_TOM Schaefer2018_100Parcels region 1 mean z statistic
Task contrast 52_SOCIAL_TOM Schaefer2018_100Parcels region 2 mean z statistic
Task contrast 52_SOCIAL_TOM Schaefer2018_100Parcels region 3 mean z statistic
Task contrast 52_SOCIAL_TOM Schaefer2018_100Parcels region 4 mean z statistic
Task contrast 52_SOCIAL_TOM Schaefer2018_100Parcels region 5 mean z statistic
Task contrast 52_SOCIAL_TOM Schaefer2018_100Parcels region 6 mean z statistic
Task contrast 52_SOCIAL_TOM Schaefer2018_100Parcels region 7 mean z statistic
Task contrast 52_SOCIAL_TOM Schaefer2018_100Parcels region 8 mean z statistic
Task contrast 52_SOCIAL_TOM Schaefer2018_100Parcels region 9 mean z statistic
Task contrast 52_SOCIAL_TOM Schaefer2018_100Parcels region 10 mean z statistic
Task contrast 52_SOCIAL_TOM Schaefer2018_100Parcels region 11 mean z statistic
Task contrast 52_SOCIAL_TOM Schaefer2018_100Parcels region 12 mean z statistic
Task contrast 52_SOCIAL_TOM Schaefer2018_100Parcels region 13 mean z statistic
Task contrast 52_SOCIAL_TOM Schaefer2018_100Parcels region 14 mean z statistic
Task contrast 52_SOCIAL_TOM Schaefer2018_100Parcels region 15 mean z statistic
Task contrast 52_SOCIAL_TOM Schaefer2018_100Parcels region 16 mean z statistic
Task contrast 52_SOCIAL_TOM Schaefer2018_100Parcels region 17 mean z statistic
Task contrast 52_SOCIAL_TOM Schaefer2018_100Parcels region 18 mean z statistic
Task contrast 52_SOCIAL_TOM Schaefer2018_100Parcels region 19 mean z statistic
Task contrast 52_SOCIAL_TOM Schaefer2018_100Parcels region 20 mean z statistic
Task contrast 52_SOCIAL_TOM Schaefer2018_100Parcels region 21 mean z statistic
Task contrast 52_SOCIAL_TOM Schaefer2018_100Parcels region 22 mean z statistic
Task contrast 52_SOCIAL_TOM Schaefer2018_100Parcels region 23 mean z statistic
Task contrast 52_SOCIAL_TOM Schaefer2018_100Parcels region 24 mean z statistic
Task contrast 52_SOCIAL_TOM Schaefer2018_100Parcels region 25 mean z statistic
Task contrast 52_SOCIAL_TOM Schaefer2018_100Parcels region 26 mean z statistic
Task contrast 52_SOCIAL_TOM Schaefer2018_100Parcels region 27 mean z statistic
Task contrast 52_SOCIAL_TOM Schaefer2018_100Parcels region 28 mean z statistic
Task contrast 52_SOCIAL_TOM Schaefer2018_100Parcels region 29 mean z statistic
Task contrast 52_SOCIAL_TOM Schaefer2018_100Parcels region 30 mean z statistic
Task contrast 52_SOCIAL_TOM Schaefer2018_100Parcels region 31 mean z statistic
Task contrast 52_SOCIAL_TOM Schaefer2018_100Parcels region 32 mean z statistic
Task contrast 52_SOCIAL_TOM Schaefer2018_100Parcels region 33 mean z statistic
Task contrast 52_SOCIAL_TOM Schaefer2018_100Parcels region 34 mean z statistic
Task contrast 52_SOCIAL_TOM Schaefer2018_100Parcels region 35 mean z statistic
Task contrast 52_SOCIAL_TOM Schaefer2018_100Parcels region 36 mean z statistic
Task contrast 52_SOCIAL_TOM Schaefer2018_100Parcels region 37 mean z statistic
Task contrast 52_SOCIAL_TOM Schaefer2018_100Parcels region 38 mean z statistic
Task contrast 52_SOCIAL_TOM Schaefer2018_100Parcels region 39 mean z statistic
Task contrast 52_SOCIAL_TOM Schaefer2018_100Parcels region 40 mean z statistic
Task contrast 52_SOCIAL_TOM Schaefer2018_100Parcels region 41 mean z statistic
Task contrast 52_SOCIAL_TOM Schaefer2018_100Parcels region 42 mean z statistic
Task contrast 52_SOCIAL_TOM Schaefer2018_100Parcels region 43 mean z statistic
Task contrast 52_SOCIAL_TOM Schaefer2018_100Parcels region 44 mean z statistic
Task contrast 52_SOCIAL_TOM Schaefer2018_100Parcels region 45 mean z statistic
Task contrast 52_SOCIAL_TOM Schaefer2018_100Parcels region 46 mean z statistic
Task contrast 52_SOCIAL_TOM Schaefer2018_100Parcels region 47 mean z statistic
Task contrast 52_SOCIAL_TOM Schaefer2018_100Parcels region 48 mean z statistic
Task contrast 52_SOCIAL_TOM Schaefer2018_100Parcels region 49 mean z statistic
Task contrast 52_SOCIAL_TOM Schaefer2018_100Parcels region 50 mean z statistic
Task contrast 52_SOCIAL_TOM Schaefer2018_100Parcels region 51 mean z statistic
Task contrast 52_SOCIAL_TOM Schaefer2018_100Parcels region 52 mean z statistic
Task contrast 52_SOCIAL_TOM Schaefer2018_100Parcels region 53 mean z statistic
Task contrast 52_SOCIAL_TOM Schaefer2018_100Parcels region 54 mean z statistic
Task contrast 52_SOCIAL_TOM Schaefer2018_100Parcels region 55 mean z statistic
Task contrast 52_SOCIAL_TOM Schaefer2018_100Parcels region 56 mean z statistic
Task contrast 52_SOCIAL_TOM Schaefer2018_100Parcels region 57 mean z statistic
Task contrast 52_SOCIAL_TOM Schaefer2018_100Parcels region 58 mean z statistic
Task contrast 52_SOCIAL_TOM Schaefer2018_100Parcels region 59 mean z statistic
Task contrast 52_SOCIAL_TOM Schaefer2018_100Parcels region 60 mean z statistic
Task contrast 52_SOCIAL_TOM Schaefer2018_100Parcels region 61 mean z statistic
Task contrast 52_SOCIAL_TOM Schaefer2018_100Parcels region 62 mean z statistic
Task contrast 52_SOCIAL_TOM Schaefer2018_100Parcels region 63 mean z statistic
Task contrast 52_SOCIAL_TOM Schaefer2018_100Parcels region 64 mean z statistic
Task contrast 52_SOCIAL_TOM Schaefer2018_100Parcels region 65 mean z statistic
Task contrast 52_SOCIAL_TOM Schaefer2018_100Parcels region 66 mean z statistic
Task contrast 52_SOCIAL_TOM Schaefer2018_100Parcels region 67 mean z statistic
Task contrast 52_SOCIAL_TOM Schaefer2018_100Parcels region 68 mean z statistic
Task contrast 52_SOCIAL_TOM Schaefer2018_100Parcels region 69 mean z statistic
Task contrast 52_SOCIAL_TOM Schaefer2018_100Parcels region 70 mean z statistic
Task contrast 52_SOCIAL_TOM Schaefer2018_100Parcels region 71 mean z statistic
Task contrast 52_SOCIAL_TOM Schaefer2018_100Parcels region 72 mean z statistic
Task contrast 52_SOCIAL_TOM Schaefer2018_100Parcels region 73 mean z statistic
Task contrast 52_SOCIAL_TOM Schaefer2018_100Parcels region 74 mean z statistic
Task contrast 52_SOCIAL_TOM Schaefer2018_100Parcels region 75 mean z statistic
Task contrast 52_SOCIAL_TOM Schaefer2018_100Parcels region 76 mean z statistic
Task contrast 52_SOCIAL_TOM Schaefer2018_100Parcels region 77 mean z statistic
Task contrast 52_SOCIAL_TOM Schaefer2018_100Parcels region 78 mean z statistic
Task contrast 52_SOCIAL_TOM Schaefer2018_100Parcels region 79 mean z statistic
Task contrast 52_SOCIAL_TOM Schaefer2018_100Parcels region 80 mean z statistic
Task contrast 52_SOCIAL_TOM Schaefer2018_100Parcels region 81 mean z statistic
Task contrast 52_SOCIAL_TOM Schaefer2018_100Parcels region 82 mean z statistic
Task contrast 52_SOCIAL_TOM Schaefer2018_100Parcels region 83 mean z statistic
Task contrast 52_SOCIAL_TOM Schaefer2018_100Parcels region 84 mean z statistic
Task contrast 52_SOCIAL_TOM Schaefer2018_100Parcels region 85 mean z statistic
Task contrast 52_SOCIAL_TOM Schaefer2018_100Parcels region 86 mean z statistic
Task contrast 52_SOCIAL_TOM Schaefer2018_100Parcels region 87 mean z statistic
Task contrast 52_SOCIAL_TOM Schaefer2018_100Parcels region 88 mean z statistic
Task contrast 52_SOCIAL_TOM Schaefer2018_100Parcels region 89 mean z statistic
Task contrast 52_SOCIAL_TOM Schaefer2018_100Parcels region 90 mean z statistic
Task contrast 52_SOCIAL_TOM Schaefer2018_100Parcels region 91 mean z statistic
Task contrast 52_SOCIAL_TOM Schaefer2018_100Parcels region 92 mean z statistic
Task contrast 52_SOCIAL_TOM Schaefer2018_100Parcels region 93 mean z statistic
Task contrast 52_SOCIAL_TOM Schaefer2018_100Parcels region 94 mean z statistic
Task contrast 52_SOCIAL_TOM Schaefer2018_100Parcels region 95 mean z statistic
Task contrast 52_SOCIAL_TOM Schaefer2018_100Parcels region 96 mean z statistic
Task contrast 52_SOCIAL_TOM Schaefer2018_100Parcels region 97 mean z statistic
Task contrast 52_SOCIAL_TOM Schaefer2018_100Parcels region 98 mean z statistic
Task contrast 52_SOCIAL_TOM Schaefer2018_100Parcels region 99 mean z statistic
Task contrast 52_SOCIAL_TOM Schaefer2018_100Parcels region 100 mean z statistic
Task contrast 53_SOCIAL_RANDOM-TOM Schaefer2018_100Parcels region 1 mean z statistic
Task contrast 53_SOCIAL_RANDOM-TOM Schaefer2018_100Parcels region 2 mean z statistic
Task contrast 53_SOCIAL_RANDOM-TOM Schaefer2018_100Parcels region 3 mean z statistic
Task contrast 53_SOCIAL_RANDOM-TOM Schaefer2018_100Parcels region 4 mean z statistic
Task contrast 53_SOCIAL_RANDOM-TOM Schaefer2018_100Parcels region 5 mean z statistic
Task contrast 53_SOCIAL_RANDOM-TOM Schaefer2018_100Parcels region 6 mean z statistic
Task contrast 53_SOCIAL_RANDOM-TOM Schaefer2018_100Parcels region 7 mean z statistic
Task contrast 53_SOCIAL_RANDOM-TOM Schaefer2018_100Parcels region 8 mean z statistic
Task contrast 53_SOCIAL_RANDOM-TOM Schaefer2018_100Parcels region 9 mean z statistic
Task contrast 53_SOCIAL_RANDOM-TOM Schaefer2018_100Parcels region 10 mean z statistic
Task contrast 53_SOCIAL_RANDOM-TOM Schaefer2018_100Parcels region 11 mean z statistic
Task contrast 53_SOCIAL_RANDOM-TOM Schaefer2018_100Parcels region 12 mean z statistic
Task contrast 53_SOCIAL_RANDOM-TOM Schaefer2018_100Parcels region 13 mean z statistic
Task contrast 53_SOCIAL_RANDOM-TOM Schaefer2018_100Parcels region 14 mean z statistic
Task contrast 53_SOCIAL_RANDOM-TOM Schaefer2018_100Parcels region 15 mean z statistic
Task contrast 53_SOCIAL_RANDOM-TOM Schaefer2018_100Parcels region 16 mean z statistic
Task contrast 53_SOCIAL_RANDOM-TOM Schaefer2018_100Parcels region 17 mean z statistic
Task contrast 53_SOCIAL_RANDOM-TOM Schaefer2018_100Parcels region 18 mean z statistic
Task contrast 53_SOCIAL_RANDOM-TOM Schaefer2018_100Parcels region 19 mean z statistic
Task contrast 53_SOCIAL_RANDOM-TOM Schaefer2018_100Parcels region 20 mean z statistic
Task contrast 53_SOCIAL_RANDOM-TOM Schaefer2018_100Parcels region 21 mean z statistic
Task contrast 53_SOCIAL_RANDOM-TOM Schaefer2018_100Parcels region 22 mean z statistic
Task contrast 53_SOCIAL_RANDOM-TOM Schaefer2018_100Parcels region 23 mean z statistic
Task contrast 53_SOCIAL_RANDOM-TOM Schaefer2018_100Parcels region 24 mean z statistic
Task contrast 53_SOCIAL_RANDOM-TOM Schaefer2018_100Parcels region 25 mean z statistic
Task contrast 53_SOCIAL_RANDOM-TOM Schaefer2018_100Parcels region 26 mean z statistic
Task contrast 53_SOCIAL_RANDOM-TOM Schaefer2018_100Parcels region 27 mean z statistic
Task contrast 53_SOCIAL_RANDOM-TOM Schaefer2018_100Parcels region 28 mean z statistic
Task contrast 53_SOCIAL_RANDOM-TOM Schaefer2018_100Parcels region 29 mean z statistic
Task contrast 53_SOCIAL_RANDOM-TOM Schaefer2018_100Parcels region 30 mean z statistic
Task contrast 53_SOCIAL_RANDOM-TOM Schaefer2018_100Parcels region 31 mean z statistic
Task contrast 53_SOCIAL_RANDOM-TOM Schaefer2018_100Parcels region 32 mean z statistic
Task contrast 53_SOCIAL_RANDOM-TOM Schaefer2018_100Parcels region 33 mean z statistic
Task contrast 53_SOCIAL_RANDOM-TOM Schaefer2018_100Parcels region 34 mean z statistic
Task contrast 53_SOCIAL_RANDOM-TOM Schaefer2018_100Parcels region 35 mean z statistic
Task contrast 53_SOCIAL_RANDOM-TOM Schaefer2018_100Parcels region 36 mean z statistic
Task contrast 53_SOCIAL_RANDOM-TOM Schaefer2018_100Parcels region 37 mean z statistic
Task contrast 53_SOCIAL_RANDOM-TOM Schaefer2018_100Parcels region 38 mean z statistic
Task contrast 53_SOCIAL_RANDOM-TOM Schaefer2018_100Parcels region 39 mean z statistic
Task contrast 53_SOCIAL_RANDOM-TOM Schaefer2018_100Parcels region 40 mean z statistic
Task contrast 53_SOCIAL_RANDOM-TOM Schaefer2018_100Parcels region 41 mean z statistic
Task contrast 53_SOCIAL_RANDOM-TOM Schaefer2018_100Parcels region 42 mean z statistic
Task contrast 53_SOCIAL_RANDOM-TOM Schaefer2018_100Parcels region 43 mean z statistic
Task contrast 53_SOCIAL_RANDOM-TOM Schaefer2018_100Parcels region 44 mean z statistic
Task contrast 53_SOCIAL_RANDOM-TOM Schaefer2018_100Parcels region 45 mean z statistic
Task contrast 53_SOCIAL_RANDOM-TOM Schaefer2018_100Parcels region 46 mean z statistic
Task contrast 53_SOCIAL_RANDOM-TOM Schaefer2018_100Parcels region 47 mean z statistic
Task contrast 53_SOCIAL_RANDOM-TOM Schaefer2018_100Parcels region 48 mean z statistic
Task contrast 53_SOCIAL_RANDOM-TOM Schaefer2018_100Parcels region 49 mean z statistic
Task contrast 53_SOCIAL_RANDOM-TOM Schaefer2018_100Parcels region 50 mean z statistic
Task contrast 53_SOCIAL_RANDOM-TOM Schaefer2018_100Parcels region 51 mean z statistic
Task contrast 53_SOCIAL_RANDOM-TOM Schaefer2018_100Parcels region 52 mean z statistic
Task contrast 53_SOCIAL_RANDOM-TOM Schaefer2018_100Parcels region 53 mean z statistic
Task contrast 53_SOCIAL_RANDOM-TOM Schaefer2018_100Parcels region 54 mean z statistic
Task contrast 53_SOCIAL_RANDOM-TOM Schaefer2018_100Parcels region 55 mean z statistic
Task contrast 53_SOCIAL_RANDOM-TOM Schaefer2018_100Parcels region 56 mean z statistic
Task contrast 53_SOCIAL_RANDOM-TOM Schaefer2018_100Parcels region 57 mean z statistic
Task contrast 53_SOCIAL_RANDOM-TOM Schaefer2018_100Parcels region 58 mean z statistic
Task contrast 53_SOCIAL_RANDOM-TOM Schaefer2018_100Parcels region 59 mean z statistic
Task contrast 53_SOCIAL_RANDOM-TOM Schaefer2018_100Parcels region 60 mean z statistic
Task contrast 53_SOCIAL_RANDOM-TOM Schaefer2018_100Parcels region 61 mean z statistic
Task contrast 53_SOCIAL_RANDOM-TOM Schaefer2018_100Parcels region 62 mean z statistic
Task contrast 53_SOCIAL_RANDOM-TOM Schaefer2018_100Parcels region 63 mean z statistic
Task contrast 53_SOCIAL_RANDOM-TOM Schaefer2018_100Parcels region 64 mean z statistic
Task contrast 53_SOCIAL_RANDOM-TOM Schaefer2018_100Parcels region 65 mean z statistic
Task contrast 53_SOCIAL_RANDOM-TOM Schaefer2018_100Parcels region 66 mean z statistic
Task contrast 53_SOCIAL_RANDOM-TOM Schaefer2018_100Parcels region 67 mean z statistic
Task contrast 53_SOCIAL_RANDOM-TOM Schaefer2018_100Parcels region 68 mean z statistic
Task contrast 53_SOCIAL_RANDOM-TOM Schaefer2018_100Parcels region 69 mean z statistic
Task contrast 53_SOCIAL_RANDOM-TOM Schaefer2018_100Parcels region 70 mean z statistic
Task contrast 53_SOCIAL_RANDOM-TOM Schaefer2018_100Parcels region 71 mean z statistic
Task contrast 53_SOCIAL_RANDOM-TOM Schaefer2018_100Parcels region 72 mean z statistic
Task contrast 53_SOCIAL_RANDOM-TOM Schaefer2018_100Parcels region 73 mean z statistic
Task contrast 53_SOCIAL_RANDOM-TOM Schaefer2018_100Parcels region 74 mean z statistic
Task contrast 53_SOCIAL_RANDOM-TOM Schaefer2018_100Parcels region 75 mean z statistic
Task contrast 53_SOCIAL_RANDOM-TOM Schaefer2018_100Parcels region 76 mean z statistic
Task contrast 53_SOCIAL_RANDOM-TOM Schaefer2018_100Parcels region 77 mean z statistic
Task contrast 53_SOCIAL_RANDOM-TOM Schaefer2018_100Parcels region 78 mean z statistic
Task contrast 53_SOCIAL_RANDOM-TOM Schaefer2018_100Parcels region 79 mean z statistic
Task contrast 53_SOCIAL_RANDOM-TOM Schaefer2018_100Parcels region 80 mean z statistic
Task contrast 53_SOCIAL_RANDOM-TOM Schaefer2018_100Parcels region 81 mean z statistic
Task contrast 53_SOCIAL_RANDOM-TOM Schaefer2018_100Parcels region 82 mean z statistic
Task contrast 53_SOCIAL_RANDOM-TOM Schaefer2018_100Parcels region 83 mean z statistic
Task contrast 53_SOCIAL_RANDOM-TOM Schaefer2018_100Parcels region 84 mean z statistic
Task contrast 53_SOCIAL_RANDOM-TOM Schaefer2018_100Parcels region 85 mean z statistic
Task contrast 53_SOCIAL_RANDOM-TOM Schaefer2018_100Parcels region 86 mean z statistic
Task contrast 53_SOCIAL_RANDOM-TOM Schaefer2018_100Parcels region 87 mean z statistic
Task contrast 53_SOCIAL_RANDOM-TOM Schaefer2018_100Parcels region 88 mean z statistic
Task contrast 53_SOCIAL_RANDOM-TOM Schaefer2018_100Parcels region 89 mean z statistic
Task contrast 53_SOCIAL_RANDOM-TOM Schaefer2018_100Parcels region 90 mean z statistic
Task contrast 53_SOCIAL_RANDOM-TOM Schaefer2018_100Parcels region 91 mean z statistic
Task contrast 53_SOCIAL_RANDOM-TOM Schaefer2018_100Parcels region 92 mean z statistic
Task contrast 53_SOCIAL_RANDOM-TOM Schaefer2018_100Parcels region 93 mean z statistic
Task contrast 53_SOCIAL_RANDOM-TOM Schaefer2018_100Parcels region 94 mean z statistic
Task contrast 53_SOCIAL_RANDOM-TOM Schaefer2018_100Parcels region 95 mean z statistic
Task contrast 53_SOCIAL_RANDOM-TOM Schaefer2018_100Parcels region 96 mean z statistic
Task contrast 53_SOCIAL_RANDOM-TOM Schaefer2018_100Parcels region 97 mean z statistic
Task contrast 53_SOCIAL_RANDOM-TOM Schaefer2018_100Parcels region 98 mean z statistic
Task contrast 53_SOCIAL_RANDOM-TOM Schaefer2018_100Parcels region 99 mean z statistic
Task contrast 53_SOCIAL_RANDOM-TOM Schaefer2018_100Parcels region 100 mean z statistic
Task contrast 57_WM_2BK_BODY Schaefer2018_100Parcels region 1 mean z statistic
Task contrast 57_WM_2BK_BODY Schaefer2018_100Parcels region 2 mean z statistic
Task contrast 57_WM_2BK_BODY Schaefer2018_100Parcels region 3 mean z statistic
Task contrast 57_WM_2BK_BODY Schaefer2018_100Parcels region 4 mean z statistic
Task contrast 57_WM_2BK_BODY Schaefer2018_100Parcels region 5 mean z statistic
Task contrast 57_WM_2BK_BODY Schaefer2018_100Parcels region 6 mean z statistic
Task contrast 57_WM_2BK_BODY Schaefer2018_100Parcels region 7 mean z statistic
Task contrast 57_WM_2BK_BODY Schaefer2018_100Parcels region 8 mean z statistic
Task contrast 57_WM_2BK_BODY Schaefer2018_100Parcels region 9 mean z statistic
Task contrast 57_WM_2BK_BODY Schaefer2018_100Parcels region 10 mean z statistic
Task contrast 57_WM_2BK_BODY Schaefer2018_100Parcels region 11 mean z statistic
Task contrast 57_WM_2BK_BODY Schaefer2018_100Parcels region 12 mean z statistic
Task contrast 57_WM_2BK_BODY Schaefer2018_100Parcels region 13 mean z statistic
Task contrast 57_WM_2BK_BODY Schaefer2018_100Parcels region 14 mean z statistic
Task contrast 57_WM_2BK_BODY Schaefer2018_100Parcels region 15 mean z statistic
Task contrast 57_WM_2BK_BODY Schaefer2018_100Parcels region 16 mean z statistic
Task contrast 57_WM_2BK_BODY Schaefer2018_100Parcels region 17 mean z statistic
Task contrast 57_WM_2BK_BODY Schaefer2018_100Parcels region 18 mean z statistic
Task contrast 57_WM_2BK_BODY Schaefer2018_100Parcels region 19 mean z statistic
Task contrast 57_WM_2BK_BODY Schaefer2018_100Parcels region 20 mean z statistic
Task contrast 57_WM_2BK_BODY Schaefer2018_100Parcels region 21 mean z statistic
Task contrast 57_WM_2BK_BODY Schaefer2018_100Parcels region 22 mean z statistic
Task contrast 57_WM_2BK_BODY Schaefer2018_100Parcels region 23 mean z statistic
Task contrast 57_WM_2BK_BODY Schaefer2018_100Parcels region 24 mean z statistic
Task contrast 57_WM_2BK_BODY Schaefer2018_100Parcels region 25 mean z statistic
Task contrast 57_WM_2BK_BODY Schaefer2018_100Parcels region 26 mean z statistic
Task contrast 57_WM_2BK_BODY Schaefer2018_100Parcels region 27 mean z statistic
Task contrast 57_WM_2BK_BODY Schaefer2018_100Parcels region 28 mean z statistic
Task contrast 57_WM_2BK_BODY Schaefer2018_100Parcels region 29 mean z statistic
Task contrast 57_WM_2BK_BODY Schaefer2018_100Parcels region 30 mean z statistic
Task contrast 57_WM_2BK_BODY Schaefer2018_100Parcels region 31 mean z statistic
Task contrast 57_WM_2BK_BODY Schaefer2018_100Parcels region 32 mean z statistic
Task contrast 57_WM_2BK_BODY Schaefer2018_100Parcels region 33 mean z statistic
Task contrast 57_WM_2BK_BODY Schaefer2018_100Parcels region 34 mean z statistic
Task contrast 57_WM_2BK_BODY Schaefer2018_100Parcels region 35 mean z statistic
Task contrast 57_WM_2BK_BODY Schaefer2018_100Parcels region 36 mean z statistic
Task contrast 57_WM_2BK_BODY Schaefer2018_100Parcels region 37 mean z statistic
Task contrast 57_WM_2BK_BODY Schaefer2018_100Parcels region 38 mean z statistic
Task contrast 57_WM_2BK_BODY Schaefer2018_100Parcels region 39 mean z statistic
Task contrast 57_WM_2BK_BODY Schaefer2018_100Parcels region 40 mean z statistic
Task contrast 57_WM_2BK_BODY Schaefer2018_100Parcels region 41 mean z statistic
Task contrast 57_WM_2BK_BODY Schaefer2018_100Parcels region 42 mean z statistic
Task contrast 57_WM_2BK_BODY Schaefer2018_100Parcels region 43 mean z statistic
Task contrast 57_WM_2BK_BODY Schaefer2018_100Parcels region 44 mean z statistic
Task contrast 57_WM_2BK_BODY Schaefer2018_100Parcels region 45 mean z statistic
Task contrast 57_WM_2BK_BODY Schaefer2018_100Parcels region 46 mean z statistic
Task contrast 57_WM_2BK_BODY Schaefer2018_100Parcels region 47 mean z statistic
Task contrast 57_WM_2BK_BODY Schaefer2018_100Parcels region 48 mean z statistic
Task contrast 57_WM_2BK_BODY Schaefer2018_100Parcels region 49 mean z statistic
Task contrast 57_WM_2BK_BODY Schaefer2018_100Parcels region 50 mean z statistic
Task contrast 57_WM_2BK_BODY Schaefer2018_100Parcels region 51 mean z statistic
Task contrast 57_WM_2BK_BODY Schaefer2018_100Parcels region 52 mean z statistic
Task contrast 57_WM_2BK_BODY Schaefer2018_100Parcels region 53 mean z statistic
Task contrast 57_WM_2BK_BODY Schaefer2018_100Parcels region 54 mean z statistic
Task contrast 57_WM_2BK_BODY Schaefer2018_100Parcels region 55 mean z statistic
Task contrast 57_WM_2BK_BODY Schaefer2018_100Parcels region 56 mean z statistic
Task contrast 57_WM_2BK_BODY Schaefer2018_100Parcels region 57 mean z statistic
Task contrast 57_WM_2BK_BODY Schaefer2018_100Parcels region 58 mean z statistic
Task contrast 57_WM_2BK_BODY Schaefer2018_100Parcels region 59 mean z statistic
Task contrast 57_WM_2BK_BODY Schaefer2018_100Parcels region 60 mean z statistic
Task contrast 57_WM_2BK_BODY Schaefer2018_100Parcels region 61 mean z statistic
Task contrast 57_WM_2BK_BODY Schaefer2018_100Parcels region 62 mean z statistic
Task contrast 57_WM_2BK_BODY Schaefer2018_100Parcels region 63 mean z statistic
Task contrast 57_WM_2BK_BODY Schaefer2018_100Parcels region 64 mean z statistic
Task contrast 57_WM_2BK_BODY Schaefer2018_100Parcels region 65 mean z statistic
Task contrast 57_WM_2BK_BODY Schaefer2018_100Parcels region 66 mean z statistic
Task contrast 57_WM_2BK_BODY Schaefer2018_100Parcels region 67 mean z statistic
Task contrast 57_WM_2BK_BODY Schaefer2018_100Parcels region 68 mean z statistic
Task contrast 57_WM_2BK_BODY Schaefer2018_100Parcels region 69 mean z statistic
Task contrast 57_WM_2BK_BODY Schaefer2018_100Parcels region 70 mean z statistic
Task contrast 57_WM_2BK_BODY Schaefer2018_100Parcels region 71 mean z statistic
Task contrast 57_WM_2BK_BODY Schaefer2018_100Parcels region 72 mean z statistic
Task contrast 57_WM_2BK_BODY Schaefer2018_100Parcels region 73 mean z statistic
Task contrast 57_WM_2BK_BODY Schaefer2018_100Parcels region 74 mean z statistic
Task contrast 57_WM_2BK_BODY Schaefer2018_100Parcels region 75 mean z statistic
Task contrast 57_WM_2BK_BODY Schaefer2018_100Parcels region 76 mean z statistic
Task contrast 57_WM_2BK_BODY Schaefer2018_100Parcels region 77 mean z statistic
Task contrast 57_WM_2BK_BODY Schaefer2018_100Parcels region 78 mean z statistic
Task contrast 57_WM_2BK_BODY Schaefer2018_100Parcels region 79 mean z statistic
Task contrast 57_WM_2BK_BODY Schaefer2018_100Parcels region 80 mean z statistic
Task contrast 57_WM_2BK_BODY Schaefer2018_100Parcels region 81 mean z statistic
Task contrast 57_WM_2BK_BODY Schaefer2018_100Parcels region 82 mean z statistic
Task contrast 57_WM_2BK_BODY Schaefer2018_100Parcels region 83 mean z statistic
Task contrast 57_WM_2BK_BODY Schaefer2018_100Parcels region 84 mean z statistic
Task contrast 57_WM_2BK_BODY Schaefer2018_100Parcels region 85 mean z statistic
Task contrast 57_WM_2BK_BODY Schaefer2018_100Parcels region 86 mean z statistic
Task contrast 57_WM_2BK_BODY Schaefer2018_100Parcels region 87 mean z statistic
Task contrast 57_WM_2BK_BODY Schaefer2018_100Parcels region 88 mean z statistic
Task contrast 57_WM_2BK_BODY Schaefer2018_100Parcels region 89 mean z statistic
Task contrast 57_WM_2BK_BODY Schaefer2018_100Parcels region 90 mean z statistic
Task contrast 57_WM_2BK_BODY Schaefer2018_100Parcels region 91 mean z statistic
Task contrast 57_WM_2BK_BODY Schaefer2018_100Parcels region 92 mean z statistic
Task contrast 57_WM_2BK_BODY Schaefer2018_100Parcels region 93 mean z statistic
Task contrast 57_WM_2BK_BODY Schaefer2018_100Parcels region 94 mean z statistic
Task contrast 57_WM_2BK_BODY Schaefer2018_100Parcels region 95 mean z statistic
Task contrast 57_WM_2BK_BODY Schaefer2018_100Parcels region 96 mean z statistic
Task contrast 57_WM_2BK_BODY Schaefer2018_100Parcels region 97 mean z statistic
Task contrast 57_WM_2BK_BODY Schaefer2018_100Parcels region 98 mean z statistic
Task contrast 57_WM_2BK_BODY Schaefer2018_100Parcels region 99 mean z statistic
Task contrast 57_WM_2BK_BODY Schaefer2018_100Parcels region 100 mean z statistic
Task contrast 58_WM_2BK_FACE Schaefer2018_100Parcels region 1 mean z statistic
Task contrast 58_WM_2BK_FACE Schaefer2018_100Parcels region 2 mean z statistic
Task contrast 58_WM_2BK_FACE Schaefer2018_100Parcels region 3 mean z statistic
Task contrast 58_WM_2BK_FACE Schaefer2018_100Parcels region 4 mean z statistic
Task contrast 58_WM_2BK_FACE Schaefer2018_100Parcels region 5 mean z statistic
Task contrast 58_WM_2BK_FACE Schaefer2018_100Parcels region 6 mean z statistic
Task contrast 58_WM_2BK_FACE Schaefer2018_100Parcels region 7 mean z statistic
Task contrast 58_WM_2BK_FACE Schaefer2018_100Parcels region 8 mean z statistic
Task contrast 58_WM_2BK_FACE Schaefer2018_100Parcels region 9 mean z statistic
Task contrast 58_WM_2BK_FACE Schaefer2018_100Parcels region 10 mean z statistic
Task contrast 58_WM_2BK_FACE Schaefer2018_100Parcels region 11 mean z statistic
Task contrast 58_WM_2BK_FACE Schaefer2018_100Parcels region 12 mean z statistic
Task contrast 58_WM_2BK_FACE Schaefer2018_100Parcels region 13 mean z statistic
Task contrast 58_WM_2BK_FACE Schaefer2018_100Parcels region 14 mean z statistic
Task contrast 58_WM_2BK_FACE Schaefer2018_100Parcels region 15 mean z statistic
Task contrast 58_WM_2BK_FACE Schaefer2018_100Parcels region 16 mean z statistic
Task contrast 58_WM_2BK_FACE Schaefer2018_100Parcels region 17 mean z statistic
Task contrast 58_WM_2BK_FACE Schaefer2018_100Parcels region 18 mean z statistic
Task contrast 58_WM_2BK_FACE Schaefer2018_100Parcels region 19 mean z statistic
Task contrast 58_WM_2BK_FACE Schaefer2018_100Parcels region 20 mean z statistic
Task contrast 58_WM_2BK_FACE Schaefer2018_100Parcels region 21 mean z statistic
Task contrast 58_WM_2BK_FACE Schaefer2018_100Parcels region 22 mean z statistic
Task contrast 58_WM_2BK_FACE Schaefer2018_100Parcels region 23 mean z statistic
Task contrast 58_WM_2BK_FACE Schaefer2018_100Parcels region 24 mean z statistic
Task contrast 58_WM_2BK_FACE Schaefer2018_100Parcels region 25 mean z statistic
Task contrast 58_WM_2BK_FACE Schaefer2018_100Parcels region 26 mean z statistic
Task contrast 58_WM_2BK_FACE Schaefer2018_100Parcels region 27 mean z statistic
Task contrast 58_WM_2BK_FACE Schaefer2018_100Parcels region 28 mean z statistic
Task contrast 58_WM_2BK_FACE Schaefer2018_100Parcels region 29 mean z statistic
Task contrast 58_WM_2BK_FACE Schaefer2018_100Parcels region 30 mean z statistic
Task contrast 58_WM_2BK_FACE Schaefer2018_100Parcels region 31 mean z statistic
Task contrast 58_WM_2BK_FACE Schaefer2018_100Parcels region 32 mean z statistic
Task contrast 58_WM_2BK_FACE Schaefer2018_100Parcels region 33 mean z statistic
Task contrast 58_WM_2BK_FACE Schaefer2018_100Parcels region 34 mean z statistic
Task contrast 58_WM_2BK_FACE Schaefer2018_100Parcels region 35 mean z statistic
Task contrast 58_WM_2BK_FACE Schaefer2018_100Parcels region 36 mean z statistic
Task contrast 58_WM_2BK_FACE Schaefer2018_100Parcels region 37 mean z statistic
Task contrast 58_WM_2BK_FACE Schaefer2018_100Parcels region 38 mean z statistic
Task contrast 58_WM_2BK_FACE Schaefer2018_100Parcels region 39 mean z statistic
Task contrast 58_WM_2BK_FACE Schaefer2018_100Parcels region 40 mean z statistic
Task contrast 58_WM_2BK_FACE Schaefer2018_100Parcels region 41 mean z statistic
Task contrast 58_WM_2BK_FACE Schaefer2018_100Parcels region 42 mean z statistic
Task contrast 58_WM_2BK_FACE Schaefer2018_100Parcels region 43 mean z statistic
Task contrast 58_WM_2BK_FACE Schaefer2018_100Parcels region 44 mean z statistic
Task contrast 58_WM_2BK_FACE Schaefer2018_100Parcels region 45 mean z statistic
Task contrast 58_WM_2BK_FACE Schaefer2018_100Parcels region 46 mean z statistic
Task contrast 58_WM_2BK_FACE Schaefer2018_100Parcels region 47 mean z statistic
Task contrast 58_WM_2BK_FACE Schaefer2018_100Parcels region 48 mean z statistic
Task contrast 58_WM_2BK_FACE Schaefer2018_100Parcels region 49 mean z statistic
Task contrast 58_WM_2BK_FACE Schaefer2018_100Parcels region 50 mean z statistic
Task contrast 58_WM_2BK_FACE Schaefer2018_100Parcels region 51 mean z statistic
Task contrast 58_WM_2BK_FACE Schaefer2018_100Parcels region 52 mean z statistic
Task contrast 58_WM_2BK_FACE Schaefer2018_100Parcels region 53 mean z statistic
Task contrast 58_WM_2BK_FACE Schaefer2018_100Parcels region 54 mean z statistic
Task contrast 58_WM_2BK_FACE Schaefer2018_100Parcels region 55 mean z statistic
Task contrast 58_WM_2BK_FACE Schaefer2018_100Parcels region 56 mean z statistic
Task contrast 58_WM_2BK_FACE Schaefer2018_100Parcels region 57 mean z statistic
Task contrast 58_WM_2BK_FACE Schaefer2018_100Parcels region 58 mean z statistic
Task contrast 58_WM_2BK_FACE Schaefer2018_100Parcels region 59 mean z statistic
Task contrast 58_WM_2BK_FACE Schaefer2018_100Parcels region 60 mean z statistic
Task contrast 58_WM_2BK_FACE Schaefer2018_100Parcels region 61 mean z statistic
Task contrast 58_WM_2BK_FACE Schaefer2018_100Parcels region 62 mean z statistic
Task contrast 58_WM_2BK_FACE Schaefer2018_100Parcels region 63 mean z statistic
Task contrast 58_WM_2BK_FACE Schaefer2018_100Parcels region 64 mean z statistic
Task contrast 58_WM_2BK_FACE Schaefer2018_100Parcels region 65 mean z statistic
Task contrast 58_WM_2BK_FACE Schaefer2018_100Parcels region 66 mean z statistic
Task contrast 58_WM_2BK_FACE Schaefer2018_100Parcels region 67 mean z statistic
Task contrast 58_WM_2BK_FACE Schaefer2018_100Parcels region 68 mean z statistic
Task contrast 58_WM_2BK_FACE Schaefer2018_100Parcels region 69 mean z statistic
Task contrast 58_WM_2BK_FACE Schaefer2018_100Parcels region 70 mean z statistic
Task contrast 58_WM_2BK_FACE Schaefer2018_100Parcels region 71 mean z statistic
Task contrast 58_WM_2BK_FACE Schaefer2018_100Parcels region 72 mean z statistic
Task contrast 58_WM_2BK_FACE Schaefer2018_100Parcels region 73 mean z statistic
Task contrast 58_WM_2BK_FACE Schaefer2018_100Parcels region 74 mean z statistic
Task contrast 58_WM_2BK_FACE Schaefer2018_100Parcels region 75 mean z statistic
Task contrast 58_WM_2BK_FACE Schaefer2018_100Parcels region 76 mean z statistic
Task contrast 58_WM_2BK_FACE Schaefer2018_100Parcels region 77 mean z statistic
Task contrast 58_WM_2BK_FACE Schaefer2018_100Parcels region 78 mean z statistic
Task contrast 58_WM_2BK_FACE Schaefer2018_100Parcels region 79 mean z statistic
Task contrast 58_WM_2BK_FACE Schaefer2018_100Parcels region 80 mean z statistic
Task contrast 58_WM_2BK_FACE Schaefer2018_100Parcels region 81 mean z statistic
Task contrast 58_WM_2BK_FACE Schaefer2018_100Parcels region 82 mean z statistic
Task contrast 58_WM_2BK_FACE Schaefer2018_100Parcels region 83 mean z statistic
Task contrast 58_WM_2BK_FACE Schaefer2018_100Parcels region 84 mean z statistic
Task contrast 58_WM_2BK_FACE Schaefer2018_100Parcels region 85 mean z statistic
Task contrast 58_WM_2BK_FACE Schaefer2018_100Parcels region 86 mean z statistic
Task contrast 58_WM_2BK_FACE Schaefer2018_100Parcels region 87 mean z statistic
Task contrast 58_WM_2BK_FACE Schaefer2018_100Parcels region 88 mean z statistic
Task contrast 58_WM_2BK_FACE Schaefer2018_100Parcels region 89 mean z statistic
Task contrast 58_WM_2BK_FACE Schaefer2018_100Parcels region 90 mean z statistic
Task contrast 58_WM_2BK_FACE Schaefer2018_100Parcels region 91 mean z statistic
Task contrast 58_WM_2BK_FACE Schaefer2018_100Parcels region 92 mean z statistic
Task contrast 58_WM_2BK_FACE Schaefer2018_100Parcels region 93 mean z statistic
Task contrast 58_WM_2BK_FACE Schaefer2018_100Parcels region 94 mean z statistic
Task contrast 58_WM_2BK_FACE Schaefer2018_100Parcels region 95 mean z statistic
Task contrast 58_WM_2BK_FACE Schaefer2018_100Parcels region 96 mean z statistic
Task contrast 58_WM_2BK_FACE Schaefer2018_100Parcels region 97 mean z statistic
Task contrast 58_WM_2BK_FACE Schaefer2018_100Parcels region 98 mean z statistic
Task contrast 58_WM_2BK_FACE Schaefer2018_100Parcels region 99 mean z statistic
Task contrast 58_WM_2BK_FACE Schaefer2018_100Parcels region 100 mean z statistic
Task contrast 59_WM_2BK_PLACE Schaefer2018_100Parcels region 1 mean z statistic
Task contrast 59_WM_2BK_PLACE Schaefer2018_100Parcels region 2 mean z statistic
Task contrast 59_WM_2BK_PLACE Schaefer2018_100Parcels region 3 mean z statistic
Task contrast 59_WM_2BK_PLACE Schaefer2018_100Parcels region 4 mean z statistic
Task contrast 59_WM_2BK_PLACE Schaefer2018_100Parcels region 5 mean z statistic
Task contrast 59_WM_2BK_PLACE Schaefer2018_100Parcels region 6 mean z statistic
Task contrast 59_WM_2BK_PLACE Schaefer2018_100Parcels region 7 mean z statistic
Task contrast 59_WM_2BK_PLACE Schaefer2018_100Parcels region 8 mean z statistic
Task contrast 59_WM_2BK_PLACE Schaefer2018_100Parcels region 9 mean z statistic
Task contrast 59_WM_2BK_PLACE Schaefer2018_100Parcels region 10 mean z statistic
Task contrast 59_WM_2BK_PLACE Schaefer2018_100Parcels region 11 mean z statistic
Task contrast 59_WM_2BK_PLACE Schaefer2018_100Parcels region 12 mean z statistic
Task contrast 59_WM_2BK_PLACE Schaefer2018_100Parcels region 13 mean z statistic
Task contrast 59_WM_2BK_PLACE Schaefer2018_100Parcels region 14 mean z statistic
Task contrast 59_WM_2BK_PLACE Schaefer2018_100Parcels region 15 mean z statistic
Task contrast 59_WM_2BK_PLACE Schaefer2018_100Parcels region 16 mean z statistic
Task contrast 59_WM_2BK_PLACE Schaefer2018_100Parcels region 17 mean z statistic
Task contrast 59_WM_2BK_PLACE Schaefer2018_100Parcels region 18 mean z statistic
Task contrast 59_WM_2BK_PLACE Schaefer2018_100Parcels region 19 mean z statistic
Task contrast 59_WM_2BK_PLACE Schaefer2018_100Parcels region 20 mean z statistic
Task contrast 59_WM_2BK_PLACE Schaefer2018_100Parcels region 21 mean z statistic
Task contrast 59_WM_2BK_PLACE Schaefer2018_100Parcels region 22 mean z statistic
Task contrast 59_WM_2BK_PLACE Schaefer2018_100Parcels region 23 mean z statistic
Task contrast 59_WM_2BK_PLACE Schaefer2018_100Parcels region 24 mean z statistic
Task contrast 59_WM_2BK_PLACE Schaefer2018_100Parcels region 25 mean z statistic
Task contrast 59_WM_2BK_PLACE Schaefer2018_100Parcels region 26 mean z statistic
Task contrast 59_WM_2BK_PLACE Schaefer2018_100Parcels region 27 mean z statistic
Task contrast 59_WM_2BK_PLACE Schaefer2018_100Parcels region 28 mean z statistic
Task contrast 59_WM_2BK_PLACE Schaefer2018_100Parcels region 29 mean z statistic
Task contrast 59_WM_2BK_PLACE Schaefer2018_100Parcels region 30 mean z statistic
Task contrast 59_WM_2BK_PLACE Schaefer2018_100Parcels region 31 mean z statistic
Task contrast 59_WM_2BK_PLACE Schaefer2018_100Parcels region 32 mean z statistic
Task contrast 59_WM_2BK_PLACE Schaefer2018_100Parcels region 33 mean z statistic
Task contrast 59_WM_2BK_PLACE Schaefer2018_100Parcels region 34 mean z statistic
Task contrast 59_WM_2BK_PLACE Schaefer2018_100Parcels region 35 mean z statistic
Task contrast 59_WM_2BK_PLACE Schaefer2018_100Parcels region 36 mean z statistic
Task contrast 59_WM_2BK_PLACE Schaefer2018_100Parcels region 37 mean z statistic
Task contrast 59_WM_2BK_PLACE Schaefer2018_100Parcels region 38 mean z statistic
Task contrast 59_WM_2BK_PLACE Schaefer2018_100Parcels region 39 mean z statistic
Task contrast 59_WM_2BK_PLACE Schaefer2018_100Parcels region 40 mean z statistic
Task contrast 59_WM_2BK_PLACE Schaefer2018_100Parcels region 41 mean z statistic
Task contrast 59_WM_2BK_PLACE Schaefer2018_100Parcels region 42 mean z statistic
Task contrast 59_WM_2BK_PLACE Schaefer2018_100Parcels region 43 mean z statistic
Task contrast 59_WM_2BK_PLACE Schaefer2018_100Parcels region 44 mean z statistic
Task contrast 59_WM_2BK_PLACE Schaefer2018_100Parcels region 45 mean z statistic
Task contrast 59_WM_2BK_PLACE Schaefer2018_100Parcels region 46 mean z statistic
Task contrast 59_WM_2BK_PLACE Schaefer2018_100Parcels region 47 mean z statistic
Task contrast 59_WM_2BK_PLACE Schaefer2018_100Parcels region 48 mean z statistic
Task contrast 59_WM_2BK_PLACE Schaefer2018_100Parcels region 49 mean z statistic
Task contrast 59_WM_2BK_PLACE Schaefer2018_100Parcels region 50 mean z statistic
Task contrast 59_WM_2BK_PLACE Schaefer2018_100Parcels region 51 mean z statistic
Task contrast 59_WM_2BK_PLACE Schaefer2018_100Parcels region 52 mean z statistic
Task contrast 59_WM_2BK_PLACE Schaefer2018_100Parcels region 53 mean z statistic
Task contrast 59_WM_2BK_PLACE Schaefer2018_100Parcels region 54 mean z statistic
Task contrast 59_WM_2BK_PLACE Schaefer2018_100Parcels region 55 mean z statistic
Task contrast 59_WM_2BK_PLACE Schaefer2018_100Parcels region 56 mean z statistic
Task contrast 59_WM_2BK_PLACE Schaefer2018_100Parcels region 57 mean z statistic
Task contrast 59_WM_2BK_PLACE Schaefer2018_100Parcels region 58 mean z statistic
Task contrast 59_WM_2BK_PLACE Schaefer2018_100Parcels region 59 mean z statistic
Task contrast 59_WM_2BK_PLACE Schaefer2018_100Parcels region 60 mean z statistic
Task contrast 59_WM_2BK_PLACE Schaefer2018_100Parcels region 61 mean z statistic
Task contrast 59_WM_2BK_PLACE Schaefer2018_100Parcels region 62 mean z statistic
Task contrast 59_WM_2BK_PLACE Schaefer2018_100Parcels region 63 mean z statistic
Task contrast 59_WM_2BK_PLACE Schaefer2018_100Parcels region 64 mean z statistic
Task contrast 59_WM_2BK_PLACE Schaefer2018_100Parcels region 65 mean z statistic
Task contrast 59_WM_2BK_PLACE Schaefer2018_100Parcels region 66 mean z statistic
Task contrast 59_WM_2BK_PLACE Schaefer2018_100Parcels region 67 mean z statistic
Task contrast 59_WM_2BK_PLACE Schaefer2018_100Parcels region 68 mean z statistic
Task contrast 59_WM_2BK_PLACE Schaefer2018_100Parcels region 69 mean z statistic
Task contrast 59_WM_2BK_PLACE Schaefer2018_100Parcels region 70 mean z statistic
Task contrast 59_WM_2BK_PLACE Schaefer2018_100Parcels region 71 mean z statistic
Task contrast 59_WM_2BK_PLACE Schaefer2018_100Parcels region 72 mean z statistic
Task contrast 59_WM_2BK_PLACE Schaefer2018_100Parcels region 73 mean z statistic
Task contrast 59_WM_2BK_PLACE Schaefer2018_100Parcels region 74 mean z statistic
Task contrast 59_WM_2BK_PLACE Schaefer2018_100Parcels region 75 mean z statistic
Task contrast 59_WM_2BK_PLACE Schaefer2018_100Parcels region 76 mean z statistic
Task contrast 59_WM_2BK_PLACE Schaefer2018_100Parcels region 77 mean z statistic
Task contrast 59_WM_2BK_PLACE Schaefer2018_100Parcels region 78 mean z statistic
Task contrast 59_WM_2BK_PLACE Schaefer2018_100Parcels region 79 mean z statistic
Task contrast 59_WM_2BK_PLACE Schaefer2018_100Parcels region 80 mean z statistic
Task contrast 59_WM_2BK_PLACE Schaefer2018_100Parcels region 81 mean z statistic
Task contrast 59_WM_2BK_PLACE Schaefer2018_100Parcels region 82 mean z statistic
Task contrast 59_WM_2BK_PLACE Schaefer2018_100Parcels region 83 mean z statistic
Task contrast 59_WM_2BK_PLACE Schaefer2018_100Parcels region 84 mean z statistic
Task contrast 59_WM_2BK_PLACE Schaefer2018_100Parcels region 85 mean z statistic
Task contrast 59_WM_2BK_PLACE Schaefer2018_100Parcels region 86 mean z statistic
Task contrast 59_WM_2BK_PLACE Schaefer2018_100Parcels region 87 mean z statistic
Task contrast 59_WM_2BK_PLACE Schaefer2018_100Parcels region 88 mean z statistic
Task contrast 59_WM_2BK_PLACE Schaefer2018_100Parcels region 89 mean z statistic
Task contrast 59_WM_2BK_PLACE Schaefer2018_100Parcels region 90 mean z statistic
Task contrast 59_WM_2BK_PLACE Schaefer2018_100Parcels region 91 mean z statistic
Task contrast 59_WM_2BK_PLACE Schaefer2018_100Parcels region 92 mean z statistic
Task contrast 59_WM_2BK_PLACE Schaefer2018_100Parcels region 93 mean z statistic
Task contrast 59_WM_2BK_PLACE Schaefer2018_100Parcels region 94 mean z statistic
Task contrast 59_WM_2BK_PLACE Schaefer2018_100Parcels region 95 mean z statistic
Task contrast 59_WM_2BK_PLACE Schaefer2018_100Parcels region 96 mean z statistic
Task contrast 59_WM_2BK_PLACE Schaefer2018_100Parcels region 97 mean z statistic
Task contrast 59_WM_2BK_PLACE Schaefer2018_100Parcels region 98 mean z statistic
Task contrast 59_WM_2BK_PLACE Schaefer2018_100Parcels region 99 mean z statistic
Task contrast 59_WM_2BK_PLACE Schaefer2018_100Parcels region 100 mean z statistic
Task contrast 60_WM_2BK_TOOL Schaefer2018_100Parcels region 1 mean z statistic
Task contrast 60_WM_2BK_TOOL Schaefer2018_100Parcels region 2 mean z statistic
Task contrast 60_WM_2BK_TOOL Schaefer2018_100Parcels region 3 mean z statistic
Task contrast 60_WM_2BK_TOOL Schaefer2018_100Parcels region 4 mean z statistic
Task contrast 60_WM_2BK_TOOL Schaefer2018_100Parcels region 5 mean z statistic
Task contrast 60_WM_2BK_TOOL Schaefer2018_100Parcels region 6 mean z statistic
Task contrast 60_WM_2BK_TOOL Schaefer2018_100Parcels region 7 mean z statistic
Task contrast 60_WM_2BK_TOOL Schaefer2018_100Parcels region 8 mean z statistic
Task contrast 60_WM_2BK_TOOL Schaefer2018_100Parcels region 9 mean z statistic
Task contrast 60_WM_2BK_TOOL Schaefer2018_100Parcels region 10 mean z statistic
Task contrast 60_WM_2BK_TOOL Schaefer2018_100Parcels region 11 mean z statistic
Task contrast 60_WM_2BK_TOOL Schaefer2018_100Parcels region 12 mean z statistic
Task contrast 60_WM_2BK_TOOL Schaefer2018_100Parcels region 13 mean z statistic
Task contrast 60_WM_2BK_TOOL Schaefer2018_100Parcels region 14 mean z statistic
Task contrast 60_WM_2BK_TOOL Schaefer2018_100Parcels region 15 mean z statistic
Task contrast 60_WM_2BK_TOOL Schaefer2018_100Parcels region 16 mean z statistic
Task contrast 60_WM_2BK_TOOL Schaefer2018_100Parcels region 17 mean z statistic
Task contrast 60_WM_2BK_TOOL Schaefer2018_100Parcels region 18 mean z statistic
Task contrast 60_WM_2BK_TOOL Schaefer2018_100Parcels region 19 mean z statistic
Task contrast 60_WM_2BK_TOOL Schaefer2018_100Parcels region 20 mean z statistic
Task contrast 60_WM_2BK_TOOL Schaefer2018_100Parcels region 21 mean z statistic
Task contrast 60_WM_2BK_TOOL Schaefer2018_100Parcels region 22 mean z statistic
Task contrast 60_WM_2BK_TOOL Schaefer2018_100Parcels region 23 mean z statistic
Task contrast 60_WM_2BK_TOOL Schaefer2018_100Parcels region 24 mean z statistic
Task contrast 60_WM_2BK_TOOL Schaefer2018_100Parcels region 25 mean z statistic
Task contrast 60_WM_2BK_TOOL Schaefer2018_100Parcels region 26 mean z statistic
Task contrast 60_WM_2BK_TOOL Schaefer2018_100Parcels region 27 mean z statistic
Task contrast 60_WM_2BK_TOOL Schaefer2018_100Parcels region 28 mean z statistic
Task contrast 60_WM_2BK_TOOL Schaefer2018_100Parcels region 29 mean z statistic
Task contrast 60_WM_2BK_TOOL Schaefer2018_100Parcels region 30 mean z statistic
Task contrast 60_WM_2BK_TOOL Schaefer2018_100Parcels region 31 mean z statistic
Task contrast 60_WM_2BK_TOOL Schaefer2018_100Parcels region 32 mean z statistic
Task contrast 60_WM_2BK_TOOL Schaefer2018_100Parcels region 33 mean z statistic
Task contrast 60_WM_2BK_TOOL Schaefer2018_100Parcels region 34 mean z statistic
Task contrast 60_WM_2BK_TOOL Schaefer2018_100Parcels region 35 mean z statistic
Task contrast 60_WM_2BK_TOOL Schaefer2018_100Parcels region 36 mean z statistic
Task contrast 60_WM_2BK_TOOL Schaefer2018_100Parcels region 37 mean z statistic
Task contrast 60_WM_2BK_TOOL Schaefer2018_100Parcels region 38 mean z statistic
Task contrast 60_WM_2BK_TOOL Schaefer2018_100Parcels region 39 mean z statistic
Task contrast 60_WM_2BK_TOOL Schaefer2018_100Parcels region 40 mean z statistic
Task contrast 60_WM_2BK_TOOL Schaefer2018_100Parcels region 41 mean z statistic
Task contrast 60_WM_2BK_TOOL Schaefer2018_100Parcels region 42 mean z statistic
Task contrast 60_WM_2BK_TOOL Schaefer2018_100Parcels region 43 mean z statistic
Task contrast 60_WM_2BK_TOOL Schaefer2018_100Parcels region 44 mean z statistic
Task contrast 60_WM_2BK_TOOL Schaefer2018_100Parcels region 45 mean z statistic
Task contrast 60_WM_2BK_TOOL Schaefer2018_100Parcels region 46 mean z statistic
Task contrast 60_WM_2BK_TOOL Schaefer2018_100Parcels region 47 mean z statistic
Task contrast 60_WM_2BK_TOOL Schaefer2018_100Parcels region 48 mean z statistic
Task contrast 60_WM_2BK_TOOL Schaefer2018_100Parcels region 49 mean z statistic
Task contrast 60_WM_2BK_TOOL Schaefer2018_100Parcels region 50 mean z statistic
Task contrast 60_WM_2BK_TOOL Schaefer2018_100Parcels region 51 mean z statistic
Task contrast 60_WM_2BK_TOOL Schaefer2018_100Parcels region 52 mean z statistic
Task contrast 60_WM_2BK_TOOL Schaefer2018_100Parcels region 53 mean z statistic
Task contrast 60_WM_2BK_TOOL Schaefer2018_100Parcels region 54 mean z statistic
Task contrast 60_WM_2BK_TOOL Schaefer2018_100Parcels region 55 mean z statistic
Task contrast 60_WM_2BK_TOOL Schaefer2018_100Parcels region 56 mean z statistic
Task contrast 60_WM_2BK_TOOL Schaefer2018_100Parcels region 57 mean z statistic
Task contrast 60_WM_2BK_TOOL Schaefer2018_100Parcels region 58 mean z statistic
Task contrast 60_WM_2BK_TOOL Schaefer2018_100Parcels region 59 mean z statistic
Task contrast 60_WM_2BK_TOOL Schaefer2018_100Parcels region 60 mean z statistic
Task contrast 60_WM_2BK_TOOL Schaefer2018_100Parcels region 61 mean z statistic
Task contrast 60_WM_2BK_TOOL Schaefer2018_100Parcels region 62 mean z statistic
Task contrast 60_WM_2BK_TOOL Schaefer2018_100Parcels region 63 mean z statistic
Task contrast 60_WM_2BK_TOOL Schaefer2018_100Parcels region 64 mean z statistic
Task contrast 60_WM_2BK_TOOL Schaefer2018_100Parcels region 65 mean z statistic
Task contrast 60_WM_2BK_TOOL Schaefer2018_100Parcels region 66 mean z statistic
Task contrast 60_WM_2BK_TOOL Schaefer2018_100Parcels region 67 mean z statistic
Task contrast 60_WM_2BK_TOOL Schaefer2018_100Parcels region 68 mean z statistic
Task contrast 60_WM_2BK_TOOL Schaefer2018_100Parcels region 69 mean z statistic
Task contrast 60_WM_2BK_TOOL Schaefer2018_100Parcels region 70 mean z statistic
Task contrast 60_WM_2BK_TOOL Schaefer2018_100Parcels region 71 mean z statistic
Task contrast 60_WM_2BK_TOOL Schaefer2018_100Parcels region 72 mean z statistic
Task contrast 60_WM_2BK_TOOL Schaefer2018_100Parcels region 73 mean z statistic
Task contrast 60_WM_2BK_TOOL Schaefer2018_100Parcels region 74 mean z statistic
Task contrast 60_WM_2BK_TOOL Schaefer2018_100Parcels region 75 mean z statistic
Task contrast 60_WM_2BK_TOOL Schaefer2018_100Parcels region 76 mean z statistic
Task contrast 60_WM_2BK_TOOL Schaefer2018_100Parcels region 77 mean z statistic
Task contrast 60_WM_2BK_TOOL Schaefer2018_100Parcels region 78 mean z statistic
Task contrast 60_WM_2BK_TOOL Schaefer2018_100Parcels region 79 mean z statistic
Task contrast 60_WM_2BK_TOOL Schaefer2018_100Parcels region 80 mean z statistic
Task contrast 60_WM_2BK_TOOL Schaefer2018_100Parcels region 81 mean z statistic
Task contrast 60_WM_2BK_TOOL Schaefer2018_100Parcels region 82 mean z statistic
Task contrast 60_WM_2BK_TOOL Schaefer2018_100Parcels region 83 mean z statistic
Task contrast 60_WM_2BK_TOOL Schaefer2018_100Parcels region 84 mean z statistic
Task contrast 60_WM_2BK_TOOL Schaefer2018_100Parcels region 85 mean z statistic
Task contrast 60_WM_2BK_TOOL Schaefer2018_100Parcels region 86 mean z statistic
Task contrast 60_WM_2BK_TOOL Schaefer2018_100Parcels region 87 mean z statistic
Task contrast 60_WM_2BK_TOOL Schaefer2018_100Parcels region 88 mean z statistic
Task contrast 60_WM_2BK_TOOL Schaefer2018_100Parcels region 89 mean z statistic
Task contrast 60_WM_2BK_TOOL Schaefer2018_100Parcels region 90 mean z statistic
Task contrast 60_WM_2BK_TOOL Schaefer2018_100Parcels region 91 mean z statistic
Task contrast 60_WM_2BK_TOOL Schaefer2018_100Parcels region 92 mean z statistic
Task contrast 60_WM_2BK_TOOL Schaefer2018_100Parcels region 93 mean z statistic
Task contrast 60_WM_2BK_TOOL Schaefer2018_100Parcels region 94 mean z statistic
Task contrast 60_WM_2BK_TOOL Schaefer2018_100Parcels region 95 mean z statistic
Task contrast 60_WM_2BK_TOOL Schaefer2018_100Parcels region 96 mean z statistic
Task contrast 60_WM_2BK_TOOL Schaefer2018_100Parcels region 97 mean z statistic
Task contrast 60_WM_2BK_TOOL Schaefer2018_100Parcels region 98 mean z statistic
Task contrast 60_WM_2BK_TOOL Schaefer2018_100Parcels region 99 mean z statistic
Task contrast 60_WM_2BK_TOOL Schaefer2018_100Parcels region 100 mean z statistic
Task contrast 61_WM_0BK_BODY Schaefer2018_100Parcels region 1 mean z statistic
Task contrast 61_WM_0BK_BODY Schaefer2018_100Parcels region 2 mean z statistic
Task contrast 61_WM_0BK_BODY Schaefer2018_100Parcels region 3 mean z statistic
Task contrast 61_WM_0BK_BODY Schaefer2018_100Parcels region 4 mean z statistic
Task contrast 61_WM_0BK_BODY Schaefer2018_100Parcels region 5 mean z statistic
Task contrast 61_WM_0BK_BODY Schaefer2018_100Parcels region 6 mean z statistic
Task contrast 61_WM_0BK_BODY Schaefer2018_100Parcels region 7 mean z statistic
Task contrast 61_WM_0BK_BODY Schaefer2018_100Parcels region 8 mean z statistic
Task contrast 61_WM_0BK_BODY Schaefer2018_100Parcels region 9 mean z statistic
Task contrast 61_WM_0BK_BODY Schaefer2018_100Parcels region 10 mean z statistic
Task contrast 61_WM_0BK_BODY Schaefer2018_100Parcels region 11 mean z statistic
Task contrast 61_WM_0BK_BODY Schaefer2018_100Parcels region 12 mean z statistic
Task contrast 61_WM_0BK_BODY Schaefer2018_100Parcels region 13 mean z statistic
Task contrast 61_WM_0BK_BODY Schaefer2018_100Parcels region 14 mean z statistic
Task contrast 61_WM_0BK_BODY Schaefer2018_100Parcels region 15 mean z statistic
Task contrast 61_WM_0BK_BODY Schaefer2018_100Parcels region 16 mean z statistic
Task contrast 61_WM_0BK_BODY Schaefer2018_100Parcels region 17 mean z statistic
Task contrast 61_WM_0BK_BODY Schaefer2018_100Parcels region 18 mean z statistic
Task contrast 61_WM_0BK_BODY Schaefer2018_100Parcels region 19 mean z statistic
Task contrast 61_WM_0BK_BODY Schaefer2018_100Parcels region 20 mean z statistic
Task contrast 61_WM_0BK_BODY Schaefer2018_100Parcels region 21 mean z statistic
Task contrast 61_WM_0BK_BODY Schaefer2018_100Parcels region 22 mean z statistic
Task contrast 61_WM_0BK_BODY Schaefer2018_100Parcels region 23 mean z statistic
Task contrast 61_WM_0BK_BODY Schaefer2018_100Parcels region 24 mean z statistic
Task contrast 61_WM_0BK_BODY Schaefer2018_100Parcels region 25 mean z statistic
Task contrast 61_WM_0BK_BODY Schaefer2018_100Parcels region 26 mean z statistic
Task contrast 61_WM_0BK_BODY Schaefer2018_100Parcels region 27 mean z statistic
Task contrast 61_WM_0BK_BODY Schaefer2018_100Parcels region 28 mean z statistic
Task contrast 61_WM_0BK_BODY Schaefer2018_100Parcels region 29 mean z statistic
Task contrast 61_WM_0BK_BODY Schaefer2018_100Parcels region 30 mean z statistic
Task contrast 61_WM_0BK_BODY Schaefer2018_100Parcels region 31 mean z statistic
Task contrast 61_WM_0BK_BODY Schaefer2018_100Parcels region 32 mean z statistic
Task contrast 61_WM_0BK_BODY Schaefer2018_100Parcels region 33 mean z statistic
Task contrast 61_WM_0BK_BODY Schaefer2018_100Parcels region 34 mean z statistic
Task contrast 61_WM_0BK_BODY Schaefer2018_100Parcels region 35 mean z statistic
Task contrast 61_WM_0BK_BODY Schaefer2018_100Parcels region 36 mean z statistic
Task contrast 61_WM_0BK_BODY Schaefer2018_100Parcels region 37 mean z statistic
Task contrast 61_WM_0BK_BODY Schaefer2018_100Parcels region 38 mean z statistic
Task contrast 61_WM_0BK_BODY Schaefer2018_100Parcels region 39 mean z statistic
Task contrast 61_WM_0BK_BODY Schaefer2018_100Parcels region 40 mean z statistic
Task contrast 61_WM_0BK_BODY Schaefer2018_100Parcels region 41 mean z statistic
Task contrast 61_WM_0BK_BODY Schaefer2018_100Parcels region 42 mean z statistic
Task contrast 61_WM_0BK_BODY Schaefer2018_100Parcels region 43 mean z statistic
Task contrast 61_WM_0BK_BODY Schaefer2018_100Parcels region 44 mean z statistic
Task contrast 61_WM_0BK_BODY Schaefer2018_100Parcels region 45 mean z statistic
Task contrast 61_WM_0BK_BODY Schaefer2018_100Parcels region 46 mean z statistic
Task contrast 61_WM_0BK_BODY Schaefer2018_100Parcels region 47 mean z statistic
Task contrast 61_WM_0BK_BODY Schaefer2018_100Parcels region 48 mean z statistic
Task contrast 61_WM_0BK_BODY Schaefer2018_100Parcels region 49 mean z statistic
Task contrast 61_WM_0BK_BODY Schaefer2018_100Parcels region 50 mean z statistic
Task contrast 61_WM_0BK_BODY Schaefer2018_100Parcels region 51 mean z statistic
Task contrast 61_WM_0BK_BODY Schaefer2018_100Parcels region 52 mean z statistic
Task contrast 61_WM_0BK_BODY Schaefer2018_100Parcels region 53 mean z statistic
Task contrast 61_WM_0BK_BODY Schaefer2018_100Parcels region 54 mean z statistic
Task contrast 61_WM_0BK_BODY Schaefer2018_100Parcels region 55 mean z statistic
Task contrast 61_WM_0BK_BODY Schaefer2018_100Parcels region 56 mean z statistic
Task contrast 61_WM_0BK_BODY Schaefer2018_100Parcels region 57 mean z statistic
Task contrast 61_WM_0BK_BODY Schaefer2018_100Parcels region 58 mean z statistic
Task contrast 61_WM_0BK_BODY Schaefer2018_100Parcels region 59 mean z statistic
Task contrast 61_WM_0BK_BODY Schaefer2018_100Parcels region 60 mean z statistic
Task contrast 61_WM_0BK_BODY Schaefer2018_100Parcels region 61 mean z statistic
Task contrast 61_WM_0BK_BODY Schaefer2018_100Parcels region 62 mean z statistic
Task contrast 61_WM_0BK_BODY Schaefer2018_100Parcels region 63 mean z statistic
Task contrast 61_WM_0BK_BODY Schaefer2018_100Parcels region 64 mean z statistic
Task contrast 61_WM_0BK_BODY Schaefer2018_100Parcels region 65 mean z statistic
Task contrast 61_WM_0BK_BODY Schaefer2018_100Parcels region 66 mean z statistic
Task contrast 61_WM_0BK_BODY Schaefer2018_100Parcels region 67 mean z statistic
Task contrast 61_WM_0BK_BODY Schaefer2018_100Parcels region 68 mean z statistic
Task contrast 61_WM_0BK_BODY Schaefer2018_100Parcels region 69 mean z statistic
Task contrast 61_WM_0BK_BODY Schaefer2018_100Parcels region 70 mean z statistic
Task contrast 61_WM_0BK_BODY Schaefer2018_100Parcels region 71 mean z statistic
Task contrast 61_WM_0BK_BODY Schaefer2018_100Parcels region 72 mean z statistic
Task contrast 61_WM_0BK_BODY Schaefer2018_100Parcels region 73 mean z statistic
Task contrast 61_WM_0BK_BODY Schaefer2018_100Parcels region 74 mean z statistic
Task contrast 61_WM_0BK_BODY Schaefer2018_100Parcels region 75 mean z statistic
Task contrast 61_WM_0BK_BODY Schaefer2018_100Parcels region 76 mean z statistic
Task contrast 61_WM_0BK_BODY Schaefer2018_100Parcels region 77 mean z statistic
Task contrast 61_WM_0BK_BODY Schaefer2018_100Parcels region 78 mean z statistic
Task contrast 61_WM_0BK_BODY Schaefer2018_100Parcels region 79 mean z statistic
Task contrast 61_WM_0BK_BODY Schaefer2018_100Parcels region 80 mean z statistic
Task contrast 61_WM_0BK_BODY Schaefer2018_100Parcels region 81 mean z statistic
Task contrast 61_WM_0BK_BODY Schaefer2018_100Parcels region 82 mean z statistic
Task contrast 61_WM_0BK_BODY Schaefer2018_100Parcels region 83 mean z statistic
Task contrast 61_WM_0BK_BODY Schaefer2018_100Parcels region 84 mean z statistic
Task contrast 61_WM_0BK_BODY Schaefer2018_100Parcels region 85 mean z statistic
Task contrast 61_WM_0BK_BODY Schaefer2018_100Parcels region 86 mean z statistic
Task contrast 61_WM_0BK_BODY Schaefer2018_100Parcels region 87 mean z statistic
Task contrast 61_WM_0BK_BODY Schaefer2018_100Parcels region 88 mean z statistic
Task contrast 61_WM_0BK_BODY Schaefer2018_100Parcels region 89 mean z statistic
Task contrast 61_WM_0BK_BODY Schaefer2018_100Parcels region 90 mean z statistic
Task contrast 61_WM_0BK_BODY Schaefer2018_100Parcels region 91 mean z statistic
Task contrast 61_WM_0BK_BODY Schaefer2018_100Parcels region 92 mean z statistic
Task contrast 61_WM_0BK_BODY Schaefer2018_100Parcels region 93 mean z statistic
Task contrast 61_WM_0BK_BODY Schaefer2018_100Parcels region 94 mean z statistic
Task contrast 61_WM_0BK_BODY Schaefer2018_100Parcels region 95 mean z statistic
Task contrast 61_WM_0BK_BODY Schaefer2018_100Parcels region 96 mean z statistic
Task contrast 61_WM_0BK_BODY Schaefer2018_100Parcels region 97 mean z statistic
Task contrast 61_WM_0BK_BODY Schaefer2018_100Parcels region 98 mean z statistic
Task contrast 61_WM_0BK_BODY Schaefer2018_100Parcels region 99 mean z statistic
Task contrast 61_WM_0BK_BODY Schaefer2018_100Parcels region 100 mean z statistic
Task contrast 62_WM_0BK_FACE Schaefer2018_100Parcels region 1 mean z statistic
Task contrast 62_WM_0BK_FACE Schaefer2018_100Parcels region 2 mean z statistic
Task contrast 62_WM_0BK_FACE Schaefer2018_100Parcels region 3 mean z statistic
Task contrast 62_WM_0BK_FACE Schaefer2018_100Parcels region 4 mean z statistic
Task contrast 62_WM_0BK_FACE Schaefer2018_100Parcels region 5 mean z statistic
Task contrast 62_WM_0BK_FACE Schaefer2018_100Parcels region 6 mean z statistic
Task contrast 62_WM_0BK_FACE Schaefer2018_100Parcels region 7 mean z statistic
Task contrast 62_WM_0BK_FACE Schaefer2018_100Parcels region 8 mean z statistic
Task contrast 62_WM_0BK_FACE Schaefer2018_100Parcels region 9 mean z statistic
Task contrast 62_WM_0BK_FACE Schaefer2018_100Parcels region 10 mean z statistic
Task contrast 62_WM_0BK_FACE Schaefer2018_100Parcels region 11 mean z statistic
Task contrast 62_WM_0BK_FACE Schaefer2018_100Parcels region 12 mean z statistic
Task contrast 62_WM_0BK_FACE Schaefer2018_100Parcels region 13 mean z statistic
Task contrast 62_WM_0BK_FACE Schaefer2018_100Parcels region 14 mean z statistic
Task contrast 62_WM_0BK_FACE Schaefer2018_100Parcels region 15 mean z statistic
Task contrast 62_WM_0BK_FACE Schaefer2018_100Parcels region 16 mean z statistic
Task contrast 62_WM_0BK_FACE Schaefer2018_100Parcels region 17 mean z statistic
Task contrast 62_WM_0BK_FACE Schaefer2018_100Parcels region 18 mean z statistic
Task contrast 62_WM_0BK_FACE Schaefer2018_100Parcels region 19 mean z statistic
Task contrast 62_WM_0BK_FACE Schaefer2018_100Parcels region 20 mean z statistic
Task contrast 62_WM_0BK_FACE Schaefer2018_100Parcels region 21 mean z statistic
Task contrast 62_WM_0BK_FACE Schaefer2018_100Parcels region 22 mean z statistic
Task contrast 62_WM_0BK_FACE Schaefer2018_100Parcels region 23 mean z statistic
Task contrast 62_WM_0BK_FACE Schaefer2018_100Parcels region 24 mean z statistic
Task contrast 62_WM_0BK_FACE Schaefer2018_100Parcels region 25 mean z statistic
Task contrast 62_WM_0BK_FACE Schaefer2018_100Parcels region 26 mean z statistic
Task contrast 62_WM_0BK_FACE Schaefer2018_100Parcels region 27 mean z statistic
Task contrast 62_WM_0BK_FACE Schaefer2018_100Parcels region 28 mean z statistic
Task contrast 62_WM_0BK_FACE Schaefer2018_100Parcels region 29 mean z statistic
Task contrast 62_WM_0BK_FACE Schaefer2018_100Parcels region 30 mean z statistic
Task contrast 62_WM_0BK_FACE Schaefer2018_100Parcels region 31 mean z statistic
Task contrast 62_WM_0BK_FACE Schaefer2018_100Parcels region 32 mean z statistic
Task contrast 62_WM_0BK_FACE Schaefer2018_100Parcels region 33 mean z statistic
Task contrast 62_WM_0BK_FACE Schaefer2018_100Parcels region 34 mean z statistic
Task contrast 62_WM_0BK_FACE Schaefer2018_100Parcels region 35 mean z statistic
Task contrast 62_WM_0BK_FACE Schaefer2018_100Parcels region 36 mean z statistic
Task contrast 62_WM_0BK_FACE Schaefer2018_100Parcels region 37 mean z statistic
Task contrast 62_WM_0BK_FACE Schaefer2018_100Parcels region 38 mean z statistic
Task contrast 62_WM_0BK_FACE Schaefer2018_100Parcels region 39 mean z statistic
Task contrast 62_WM_0BK_FACE Schaefer2018_100Parcels region 40 mean z statistic
Task contrast 62_WM_0BK_FACE Schaefer2018_100Parcels region 41 mean z statistic
Task contrast 62_WM_0BK_FACE Schaefer2018_100Parcels region 42 mean z statistic
Task contrast 62_WM_0BK_FACE Schaefer2018_100Parcels region 43 mean z statistic
Task contrast 62_WM_0BK_FACE Schaefer2018_100Parcels region 44 mean z statistic
Task contrast 62_WM_0BK_FACE Schaefer2018_100Parcels region 45 mean z statistic
Task contrast 62_WM_0BK_FACE Schaefer2018_100Parcels region 46 mean z statistic
Task contrast 62_WM_0BK_FACE Schaefer2018_100Parcels region 47 mean z statistic
Task contrast 62_WM_0BK_FACE Schaefer2018_100Parcels region 48 mean z statistic
Task contrast 62_WM_0BK_FACE Schaefer2018_100Parcels region 49 mean z statistic
Task contrast 62_WM_0BK_FACE Schaefer2018_100Parcels region 50 mean z statistic
Task contrast 62_WM_0BK_FACE Schaefer2018_100Parcels region 51 mean z statistic
Task contrast 62_WM_0BK_FACE Schaefer2018_100Parcels region 52 mean z statistic
Task contrast 62_WM_0BK_FACE Schaefer2018_100Parcels region 53 mean z statistic
Task contrast 62_WM_0BK_FACE Schaefer2018_100Parcels region 54 mean z statistic
Task contrast 62_WM_0BK_FACE Schaefer2018_100Parcels region 55 mean z statistic
Task contrast 62_WM_0BK_FACE Schaefer2018_100Parcels region 56 mean z statistic
Task contrast 62_WM_0BK_FACE Schaefer2018_100Parcels region 57 mean z statistic
Task contrast 62_WM_0BK_FACE Schaefer2018_100Parcels region 58 mean z statistic
Task contrast 62_WM_0BK_FACE Schaefer2018_100Parcels region 59 mean z statistic
Task contrast 62_WM_0BK_FACE Schaefer2018_100Parcels region 60 mean z statistic
Task contrast 62_WM_0BK_FACE Schaefer2018_100Parcels region 61 mean z statistic
Task contrast 62_WM_0BK_FACE Schaefer2018_100Parcels region 62 mean z statistic
Task contrast 62_WM_0BK_FACE Schaefer2018_100Parcels region 63 mean z statistic
Task contrast 62_WM_0BK_FACE Schaefer2018_100Parcels region 64 mean z statistic
Task contrast 62_WM_0BK_FACE Schaefer2018_100Parcels region 65 mean z statistic
Task contrast 62_WM_0BK_FACE Schaefer2018_100Parcels region 66 mean z statistic
Task contrast 62_WM_0BK_FACE Schaefer2018_100Parcels region 67 mean z statistic
Task contrast 62_WM_0BK_FACE Schaefer2018_100Parcels region 68 mean z statistic
Task contrast 62_WM_0BK_FACE Schaefer2018_100Parcels region 69 mean z statistic
Task contrast 62_WM_0BK_FACE Schaefer2018_100Parcels region 70 mean z statistic
Task contrast 62_WM_0BK_FACE Schaefer2018_100Parcels region 71 mean z statistic
Task contrast 62_WM_0BK_FACE Schaefer2018_100Parcels region 72 mean z statistic
Task contrast 62_WM_0BK_FACE Schaefer2018_100Parcels region 73 mean z statistic
Task contrast 62_WM_0BK_FACE Schaefer2018_100Parcels region 74 mean z statistic
Task contrast 62_WM_0BK_FACE Schaefer2018_100Parcels region 75 mean z statistic
Task contrast 62_WM_0BK_FACE Schaefer2018_100Parcels region 76 mean z statistic
Task contrast 62_WM_0BK_FACE Schaefer2018_100Parcels region 77 mean z statistic
Task contrast 62_WM_0BK_FACE Schaefer2018_100Parcels region 78 mean z statistic
Task contrast 62_WM_0BK_FACE Schaefer2018_100Parcels region 79 mean z statistic
Task contrast 62_WM_0BK_FACE Schaefer2018_100Parcels region 80 mean z statistic
Task contrast 62_WM_0BK_FACE Schaefer2018_100Parcels region 81 mean z statistic
Task contrast 62_WM_0BK_FACE Schaefer2018_100Parcels region 82 mean z statistic
Task contrast 62_WM_0BK_FACE Schaefer2018_100Parcels region 83 mean z statistic
Task contrast 62_WM_0BK_FACE Schaefer2018_100Parcels region 84 mean z statistic
Task contrast 62_WM_0BK_FACE Schaefer2018_100Parcels region 85 mean z statistic
Task contrast 62_WM_0BK_FACE Schaefer2018_100Parcels region 86 mean z statistic
Task contrast 62_WM_0BK_FACE Schaefer2018_100Parcels region 87 mean z statistic
Task contrast 62_WM_0BK_FACE Schaefer2018_100Parcels region 88 mean z statistic
Task contrast 62_WM_0BK_FACE Schaefer2018_100Parcels region 89 mean z statistic
Task contrast 62_WM_0BK_FACE Schaefer2018_100Parcels region 90 mean z statistic
Task contrast 62_WM_0BK_FACE Schaefer2018_100Parcels region 91 mean z statistic
Task contrast 62_WM_0BK_FACE Schaefer2018_100Parcels region 92 mean z statistic
Task contrast 62_WM_0BK_FACE Schaefer2018_100Parcels region 93 mean z statistic
Task contrast 62_WM_0BK_FACE Schaefer2018_100Parcels region 94 mean z statistic
Task contrast 62_WM_0BK_FACE Schaefer2018_100Parcels region 95 mean z statistic
Task contrast 62_WM_0BK_FACE Schaefer2018_100Parcels region 96 mean z statistic
Task contrast 62_WM_0BK_FACE Schaefer2018_100Parcels region 97 mean z statistic
Task contrast 62_WM_0BK_FACE Schaefer2018_100Parcels region 98 mean z statistic
Task contrast 62_WM_0BK_FACE Schaefer2018_100Parcels region 99 mean z statistic
Task contrast 62_WM_0BK_FACE Schaefer2018_100Parcels region 100 mean z statistic
Task contrast 63_WM_0BK_PLACE Schaefer2018_100Parcels region 1 mean z statistic
Task contrast 63_WM_0BK_PLACE Schaefer2018_100Parcels region 2 mean z statistic
Task contrast 63_WM_0BK_PLACE Schaefer2018_100Parcels region 3 mean z statistic
Task contrast 63_WM_0BK_PLACE Schaefer2018_100Parcels region 4 mean z statistic
Task contrast 63_WM_0BK_PLACE Schaefer2018_100Parcels region 5 mean z statistic
Task contrast 63_WM_0BK_PLACE Schaefer2018_100Parcels region 6 mean z statistic
Task contrast 63_WM_0BK_PLACE Schaefer2018_100Parcels region 7 mean z statistic
Task contrast 63_WM_0BK_PLACE Schaefer2018_100Parcels region 8 mean z statistic
Task contrast 63_WM_0BK_PLACE Schaefer2018_100Parcels region 9 mean z statistic
Task contrast 63_WM_0BK_PLACE Schaefer2018_100Parcels region 10 mean z statistic
Task contrast 63_WM_0BK_PLACE Schaefer2018_100Parcels region 11 mean z statistic
Task contrast 63_WM_0BK_PLACE Schaefer2018_100Parcels region 12 mean z statistic
Task contrast 63_WM_0BK_PLACE Schaefer2018_100Parcels region 13 mean z statistic
Task contrast 63_WM_0BK_PLACE Schaefer2018_100Parcels region 14 mean z statistic
Task contrast 63_WM_0BK_PLACE Schaefer2018_100Parcels region 15 mean z statistic
Task contrast 63_WM_0BK_PLACE Schaefer2018_100Parcels region 16 mean z statistic
Task contrast 63_WM_0BK_PLACE Schaefer2018_100Parcels region 17 mean z statistic
Task contrast 63_WM_0BK_PLACE Schaefer2018_100Parcels region 18 mean z statistic
Task contrast 63_WM_0BK_PLACE Schaefer2018_100Parcels region 19 mean z statistic
Task contrast 63_WM_0BK_PLACE Schaefer2018_100Parcels region 20 mean z statistic
Task contrast 63_WM_0BK_PLACE Schaefer2018_100Parcels region 21 mean z statistic
Task contrast 63_WM_0BK_PLACE Schaefer2018_100Parcels region 22 mean z statistic
Task contrast 63_WM_0BK_PLACE Schaefer2018_100Parcels region 23 mean z statistic
Task contrast 63_WM_0BK_PLACE Schaefer2018_100Parcels region 24 mean z statistic
Task contrast 63_WM_0BK_PLACE Schaefer2018_100Parcels region 25 mean z statistic
Task contrast 63_WM_0BK_PLACE Schaefer2018_100Parcels region 26 mean z statistic
Task contrast 63_WM_0BK_PLACE Schaefer2018_100Parcels region 27 mean z statistic
Task contrast 63_WM_0BK_PLACE Schaefer2018_100Parcels region 28 mean z statistic
Task contrast 63_WM_0BK_PLACE Schaefer2018_100Parcels region 29 mean z statistic
Task contrast 63_WM_0BK_PLACE Schaefer2018_100Parcels region 30 mean z statistic
Task contrast 63_WM_0BK_PLACE Schaefer2018_100Parcels region 31 mean z statistic
Task contrast 63_WM_0BK_PLACE Schaefer2018_100Parcels region 32 mean z statistic
Task contrast 63_WM_0BK_PLACE Schaefer2018_100Parcels region 33 mean z statistic
Task contrast 63_WM_0BK_PLACE Schaefer2018_100Parcels region 34 mean z statistic
Task contrast 63_WM_0BK_PLACE Schaefer2018_100Parcels region 35 mean z statistic
Task contrast 63_WM_0BK_PLACE Schaefer2018_100Parcels region 36 mean z statistic
Task contrast 63_WM_0BK_PLACE Schaefer2018_100Parcels region 37 mean z statistic
Task contrast 63_WM_0BK_PLACE Schaefer2018_100Parcels region 38 mean z statistic
Task contrast 63_WM_0BK_PLACE Schaefer2018_100Parcels region 39 mean z statistic
Task contrast 63_WM_0BK_PLACE Schaefer2018_100Parcels region 40 mean z statistic
Task contrast 63_WM_0BK_PLACE Schaefer2018_100Parcels region 41 mean z statistic
Task contrast 63_WM_0BK_PLACE Schaefer2018_100Parcels region 42 mean z statistic
Task contrast 63_WM_0BK_PLACE Schaefer2018_100Parcels region 43 mean z statistic
Task contrast 63_WM_0BK_PLACE Schaefer2018_100Parcels region 44 mean z statistic
Task contrast 63_WM_0BK_PLACE Schaefer2018_100Parcels region 45 mean z statistic
Task contrast 63_WM_0BK_PLACE Schaefer2018_100Parcels region 46 mean z statistic
Task contrast 63_WM_0BK_PLACE Schaefer2018_100Parcels region 47 mean z statistic
Task contrast 63_WM_0BK_PLACE Schaefer2018_100Parcels region 48 mean z statistic
Task contrast 63_WM_0BK_PLACE Schaefer2018_100Parcels region 49 mean z statistic
Task contrast 63_WM_0BK_PLACE Schaefer2018_100Parcels region 50 mean z statistic
Task contrast 63_WM_0BK_PLACE Schaefer2018_100Parcels region 51 mean z statistic
Task contrast 63_WM_0BK_PLACE Schaefer2018_100Parcels region 52 mean z statistic
Task contrast 63_WM_0BK_PLACE Schaefer2018_100Parcels region 53 mean z statistic
Task contrast 63_WM_0BK_PLACE Schaefer2018_100Parcels region 54 mean z statistic
Task contrast 63_WM_0BK_PLACE Schaefer2018_100Parcels region 55 mean z statistic
Task contrast 63_WM_0BK_PLACE Schaefer2018_100Parcels region 56 mean z statistic
Task contrast 63_WM_0BK_PLACE Schaefer2018_100Parcels region 57 mean z statistic
Task contrast 63_WM_0BK_PLACE Schaefer2018_100Parcels region 58 mean z statistic
Task contrast 63_WM_0BK_PLACE Schaefer2018_100Parcels region 59 mean z statistic
Task contrast 63_WM_0BK_PLACE Schaefer2018_100Parcels region 60 mean z statistic
Task contrast 63_WM_0BK_PLACE Schaefer2018_100Parcels region 61 mean z statistic
Task contrast 63_WM_0BK_PLACE Schaefer2018_100Parcels region 62 mean z statistic
Task contrast 63_WM_0BK_PLACE Schaefer2018_100Parcels region 63 mean z statistic
Task contrast 63_WM_0BK_PLACE Schaefer2018_100Parcels region 64 mean z statistic
Task contrast 63_WM_0BK_PLACE Schaefer2018_100Parcels region 65 mean z statistic
Task contrast 63_WM_0BK_PLACE Schaefer2018_100Parcels region 66 mean z statistic
Task contrast 63_WM_0BK_PLACE Schaefer2018_100Parcels region 67 mean z statistic
Task contrast 63_WM_0BK_PLACE Schaefer2018_100Parcels region 68 mean z statistic
Task contrast 63_WM_0BK_PLACE Schaefer2018_100Parcels region 69 mean z statistic
Task contrast 63_WM_0BK_PLACE Schaefer2018_100Parcels region 70 mean z statistic
Task contrast 63_WM_0BK_PLACE Schaefer2018_100Parcels region 71 mean z statistic
Task contrast 63_WM_0BK_PLACE Schaefer2018_100Parcels region 72 mean z statistic
Task contrast 63_WM_0BK_PLACE Schaefer2018_100Parcels region 73 mean z statistic
Task contrast 63_WM_0BK_PLACE Schaefer2018_100Parcels region 74 mean z statistic
Task contrast 63_WM_0BK_PLACE Schaefer2018_100Parcels region 75 mean z statistic
Task contrast 63_WM_0BK_PLACE Schaefer2018_100Parcels region 76 mean z statistic
Task contrast 63_WM_0BK_PLACE Schaefer2018_100Parcels region 77 mean z statistic
Task contrast 63_WM_0BK_PLACE Schaefer2018_100Parcels region 78 mean z statistic
Task contrast 63_WM_0BK_PLACE Schaefer2018_100Parcels region 79 mean z statistic
Task contrast 63_WM_0BK_PLACE Schaefer2018_100Parcels region 80 mean z statistic
Task contrast 63_WM_0BK_PLACE Schaefer2018_100Parcels region 81 mean z statistic
Task contrast 63_WM_0BK_PLACE Schaefer2018_100Parcels region 82 mean z statistic
Task contrast 63_WM_0BK_PLACE Schaefer2018_100Parcels region 83 mean z statistic
Task contrast 63_WM_0BK_PLACE Schaefer2018_100Parcels region 84 mean z statistic
Task contrast 63_WM_0BK_PLACE Schaefer2018_100Parcels region 85 mean z statistic
Task contrast 63_WM_0BK_PLACE Schaefer2018_100Parcels region 86 mean z statistic
Task contrast 63_WM_0BK_PLACE Schaefer2018_100Parcels region 87 mean z statistic
Task contrast 63_WM_0BK_PLACE Schaefer2018_100Parcels region 88 mean z statistic
Task contrast 63_WM_0BK_PLACE Schaefer2018_100Parcels region 89 mean z statistic
Task contrast 63_WM_0BK_PLACE Schaefer2018_100Parcels region 90 mean z statistic
Task contrast 63_WM_0BK_PLACE Schaefer2018_100Parcels region 91 mean z statistic
Task contrast 63_WM_0BK_PLACE Schaefer2018_100Parcels region 92 mean z statistic
Task contrast 63_WM_0BK_PLACE Schaefer2018_100Parcels region 93 mean z statistic
Task contrast 63_WM_0BK_PLACE Schaefer2018_100Parcels region 94 mean z statistic
Task contrast 63_WM_0BK_PLACE Schaefer2018_100Parcels region 95 mean z statistic
Task contrast 63_WM_0BK_PLACE Schaefer2018_100Parcels region 96 mean z statistic
Task contrast 63_WM_0BK_PLACE Schaefer2018_100Parcels region 97 mean z statistic
Task contrast 63_WM_0BK_PLACE Schaefer2018_100Parcels region 98 mean z statistic
Task contrast 63_WM_0BK_PLACE Schaefer2018_100Parcels region 99 mean z statistic
Task contrast 63_WM_0BK_PLACE Schaefer2018_100Parcels region 100 mean z statistic
Task contrast 64_WM_0BK_TOOL Schaefer2018_100Parcels region 1 mean z statistic
Task contrast 64_WM_0BK_TOOL Schaefer2018_100Parcels region 2 mean z statistic
Task contrast 64_WM_0BK_TOOL Schaefer2018_100Parcels region 3 mean z statistic
Task contrast 64_WM_0BK_TOOL Schaefer2018_100Parcels region 4 mean z statistic
Task contrast 64_WM_0BK_TOOL Schaefer2018_100Parcels region 5 mean z statistic
Task contrast 64_WM_0BK_TOOL Schaefer2018_100Parcels region 6 mean z statistic
Task contrast 64_WM_0BK_TOOL Schaefer2018_100Parcels region 7 mean z statistic
Task contrast 64_WM_0BK_TOOL Schaefer2018_100Parcels region 8 mean z statistic
Task contrast 64_WM_0BK_TOOL Schaefer2018_100Parcels region 9 mean z statistic
Task contrast 64_WM_0BK_TOOL Schaefer2018_100Parcels region 10 mean z statistic
Task contrast 64_WM_0BK_TOOL Schaefer2018_100Parcels region 11 mean z statistic
Task contrast 64_WM_0BK_TOOL Schaefer2018_100Parcels region 12 mean z statistic
Task contrast 64_WM_0BK_TOOL Schaefer2018_100Parcels region 13 mean z statistic
Task contrast 64_WM_0BK_TOOL Schaefer2018_100Parcels region 14 mean z statistic
Task contrast 64_WM_0BK_TOOL Schaefer2018_100Parcels region 15 mean z statistic
Task contrast 64_WM_0BK_TOOL Schaefer2018_100Parcels region 16 mean z statistic
Task contrast 64_WM_0BK_TOOL Schaefer2018_100Parcels region 17 mean z statistic
Task contrast 64_WM_0BK_TOOL Schaefer2018_100Parcels region 18 mean z statistic
Task contrast 64_WM_0BK_TOOL Schaefer2018_100Parcels region 19 mean z statistic
Task contrast 64_WM_0BK_TOOL Schaefer2018_100Parcels region 20 mean z statistic
Task contrast 64_WM_0BK_TOOL Schaefer2018_100Parcels region 21 mean z statistic
Task contrast 64_WM_0BK_TOOL Schaefer2018_100Parcels region 22 mean z statistic
Task contrast 64_WM_0BK_TOOL Schaefer2018_100Parcels region 23 mean z statistic
Task contrast 64_WM_0BK_TOOL Schaefer2018_100Parcels region 24 mean z statistic
Task contrast 64_WM_0BK_TOOL Schaefer2018_100Parcels region 25 mean z statistic
Task contrast 64_WM_0BK_TOOL Schaefer2018_100Parcels region 26 mean z statistic
Task contrast 64_WM_0BK_TOOL Schaefer2018_100Parcels region 27 mean z statistic
Task contrast 64_WM_0BK_TOOL Schaefer2018_100Parcels region 28 mean z statistic
Task contrast 64_WM_0BK_TOOL Schaefer2018_100Parcels region 29 mean z statistic
Task contrast 64_WM_0BK_TOOL Schaefer2018_100Parcels region 30 mean z statistic
Task contrast 64_WM_0BK_TOOL Schaefer2018_100Parcels region 31 mean z statistic
Task contrast 64_WM_0BK_TOOL Schaefer2018_100Parcels region 32 mean z statistic
Task contrast 64_WM_0BK_TOOL Schaefer2018_100Parcels region 33 mean z statistic
Task contrast 64_WM_0BK_TOOL Schaefer2018_100Parcels region 34 mean z statistic
Task contrast 64_WM_0BK_TOOL Schaefer2018_100Parcels region 35 mean z statistic
Task contrast 64_WM_0BK_TOOL Schaefer2018_100Parcels region 36 mean z statistic
Task contrast 64_WM_0BK_TOOL Schaefer2018_100Parcels region 37 mean z statistic
Task contrast 64_WM_0BK_TOOL Schaefer2018_100Parcels region 38 mean z statistic
Task contrast 64_WM_0BK_TOOL Schaefer2018_100Parcels region 39 mean z statistic
Task contrast 64_WM_0BK_TOOL Schaefer2018_100Parcels region 40 mean z statistic
Task contrast 64_WM_0BK_TOOL Schaefer2018_100Parcels region 41 mean z statistic
Task contrast 64_WM_0BK_TOOL Schaefer2018_100Parcels region 42 mean z statistic
Task contrast 64_WM_0BK_TOOL Schaefer2018_100Parcels region 43 mean z statistic
Task contrast 64_WM_0BK_TOOL Schaefer2018_100Parcels region 44 mean z statistic
Task contrast 64_WM_0BK_TOOL Schaefer2018_100Parcels region 45 mean z statistic
Task contrast 64_WM_0BK_TOOL Schaefer2018_100Parcels region 46 mean z statistic
Task contrast 64_WM_0BK_TOOL Schaefer2018_100Parcels region 47 mean z statistic
Task contrast 64_WM_0BK_TOOL Schaefer2018_100Parcels region 48 mean z statistic
Task contrast 64_WM_0BK_TOOL Schaefer2018_100Parcels region 49 mean z statistic
Task contrast 64_WM_0BK_TOOL Schaefer2018_100Parcels region 50 mean z statistic
Task contrast 64_WM_0BK_TOOL Schaefer2018_100Parcels region 51 mean z statistic
Task contrast 64_WM_0BK_TOOL Schaefer2018_100Parcels region 52 mean z statistic
Task contrast 64_WM_0BK_TOOL Schaefer2018_100Parcels region 53 mean z statistic
Task contrast 64_WM_0BK_TOOL Schaefer2018_100Parcels region 54 mean z statistic
Task contrast 64_WM_0BK_TOOL Schaefer2018_100Parcels region 55 mean z statistic
Task contrast 64_WM_0BK_TOOL Schaefer2018_100Parcels region 56 mean z statistic
Task contrast 64_WM_0BK_TOOL Schaefer2018_100Parcels region 57 mean z statistic
Task contrast 64_WM_0BK_TOOL Schaefer2018_100Parcels region 58 mean z statistic
Task contrast 64_WM_0BK_TOOL Schaefer2018_100Parcels region 59 mean z statistic
Task contrast 64_WM_0BK_TOOL Schaefer2018_100Parcels region 60 mean z statistic
Task contrast 64_WM_0BK_TOOL Schaefer2018_100Parcels region 61 mean z statistic
Task contrast 64_WM_0BK_TOOL Schaefer2018_100Parcels region 62 mean z statistic
Task contrast 64_WM_0BK_TOOL Schaefer2018_100Parcels region 63 mean z statistic
Task contrast 64_WM_0BK_TOOL Schaefer2018_100Parcels region 64 mean z statistic
Task contrast 64_WM_0BK_TOOL Schaefer2018_100Parcels region 65 mean z statistic
Task contrast 64_WM_0BK_TOOL Schaefer2018_100Parcels region 66 mean z statistic
Task contrast 64_WM_0BK_TOOL Schaefer2018_100Parcels region 67 mean z statistic
Task contrast 64_WM_0BK_TOOL Schaefer2018_100Parcels region 68 mean z statistic
Task contrast 64_WM_0BK_TOOL Schaefer2018_100Parcels region 69 mean z statistic
Task contrast 64_WM_0BK_TOOL Schaefer2018_100Parcels region 70 mean z statistic
Task contrast 64_WM_0BK_TOOL Schaefer2018_100Parcels region 71 mean z statistic
Task contrast 64_WM_0BK_TOOL Schaefer2018_100Parcels region 72 mean z statistic
Task contrast 64_WM_0BK_TOOL Schaefer2018_100Parcels region 73 mean z statistic
Task contrast 64_WM_0BK_TOOL Schaefer2018_100Parcels region 74 mean z statistic
Task contrast 64_WM_0BK_TOOL Schaefer2018_100Parcels region 75 mean z statistic
Task contrast 64_WM_0BK_TOOL Schaefer2018_100Parcels region 76 mean z statistic
Task contrast 64_WM_0BK_TOOL Schaefer2018_100Parcels region 77 mean z statistic
Task contrast 64_WM_0BK_TOOL Schaefer2018_100Parcels region 78 mean z statistic
Task contrast 64_WM_0BK_TOOL Schaefer2018_100Parcels region 79 mean z statistic
Task contrast 64_WM_0BK_TOOL Schaefer2018_100Parcels region 80 mean z statistic
Task contrast 64_WM_0BK_TOOL Schaefer2018_100Parcels region 81 mean z statistic
Task contrast 64_WM_0BK_TOOL Schaefer2018_100Parcels region 82 mean z statistic
Task contrast 64_WM_0BK_TOOL Schaefer2018_100Parcels region 83 mean z statistic
Task contrast 64_WM_0BK_TOOL Schaefer2018_100Parcels region 84 mean z statistic
Task contrast 64_WM_0BK_TOOL Schaefer2018_100Parcels region 85 mean z statistic
Task contrast 64_WM_0BK_TOOL Schaefer2018_100Parcels region 86 mean z statistic
Task contrast 64_WM_0BK_TOOL Schaefer2018_100Parcels region 87 mean z statistic
Task contrast 64_WM_0BK_TOOL Schaefer2018_100Parcels region 88 mean z statistic
Task contrast 64_WM_0BK_TOOL Schaefer2018_100Parcels region 89 mean z statistic
Task contrast 64_WM_0BK_TOOL Schaefer2018_100Parcels region 90 mean z statistic
Task contrast 64_WM_0BK_TOOL Schaefer2018_100Parcels region 91 mean z statistic
Task contrast 64_WM_0BK_TOOL Schaefer2018_100Parcels region 92 mean z statistic
Task contrast 64_WM_0BK_TOOL Schaefer2018_100Parcels region 93 mean z statistic
Task contrast 64_WM_0BK_TOOL Schaefer2018_100Parcels region 94 mean z statistic
Task contrast 64_WM_0BK_TOOL Schaefer2018_100Parcels region 95 mean z statistic
Task contrast 64_WM_0BK_TOOL Schaefer2018_100Parcels region 96 mean z statistic
Task contrast 64_WM_0BK_TOOL Schaefer2018_100Parcels region 97 mean z statistic
Task contrast 64_WM_0BK_TOOL Schaefer2018_100Parcels region 98 mean z statistic
Task contrast 64_WM_0BK_TOOL Schaefer2018_100Parcels region 99 mean z statistic
Task contrast 64_WM_0BK_TOOL Schaefer2018_100Parcels region 100 mean z statistic
Task contrast 65_WM_2BK Schaefer2018_100Parcels region 1 mean z statistic
Task contrast 65_WM_2BK Schaefer2018_100Parcels region 2 mean z statistic
Task contrast 65_WM_2BK Schaefer2018_100Parcels region 3 mean z statistic
Task contrast 65_WM_2BK Schaefer2018_100Parcels region 4 mean z statistic
Task contrast 65_WM_2BK Schaefer2018_100Parcels region 5 mean z statistic
Task contrast 65_WM_2BK Schaefer2018_100Parcels region 6 mean z statistic
Task contrast 65_WM_2BK Schaefer2018_100Parcels region 7 mean z statistic
Task contrast 65_WM_2BK Schaefer2018_100Parcels region 8 mean z statistic
Task contrast 65_WM_2BK Schaefer2018_100Parcels region 9 mean z statistic
Task contrast 65_WM_2BK Schaefer2018_100Parcels region 10 mean z statistic
Task contrast 65_WM_2BK Schaefer2018_100Parcels region 11 mean z statistic
Task contrast 65_WM_2BK Schaefer2018_100Parcels region 12 mean z statistic
Task contrast 65_WM_2BK Schaefer2018_100Parcels region 13 mean z statistic
Task contrast 65_WM_2BK Schaefer2018_100Parcels region 14 mean z statistic
Task contrast 65_WM_2BK Schaefer2018_100Parcels region 15 mean z statistic
Task contrast 65_WM_2BK Schaefer2018_100Parcels region 16 mean z statistic
Task contrast 65_WM_2BK Schaefer2018_100Parcels region 17 mean z statistic
Task contrast 65_WM_2BK Schaefer2018_100Parcels region 18 mean z statistic
Task contrast 65_WM_2BK Schaefer2018_100Parcels region 19 mean z statistic
Task contrast 65_WM_2BK Schaefer2018_100Parcels region 20 mean z statistic
Task contrast 65_WM_2BK Schaefer2018_100Parcels region 21 mean z statistic
Task contrast 65_WM_2BK Schaefer2018_100Parcels region 22 mean z statistic
Task contrast 65_WM_2BK Schaefer2018_100Parcels region 23 mean z statistic
Task contrast 65_WM_2BK Schaefer2018_100Parcels region 24 mean z statistic
Task contrast 65_WM_2BK Schaefer2018_100Parcels region 25 mean z statistic
Task contrast 65_WM_2BK Schaefer2018_100Parcels region 26 mean z statistic
Task contrast 65_WM_2BK Schaefer2018_100Parcels region 27 mean z statistic
Task contrast 65_WM_2BK Schaefer2018_100Parcels region 28 mean z statistic
Task contrast 65_WM_2BK Schaefer2018_100Parcels region 29 mean z statistic
Task contrast 65_WM_2BK Schaefer2018_100Parcels region 30 mean z statistic
Task contrast 65_WM_2BK Schaefer2018_100Parcels region 31 mean z statistic
Task contrast 65_WM_2BK Schaefer2018_100Parcels region 32 mean z statistic
Task contrast 65_WM_2BK Schaefer2018_100Parcels region 33 mean z statistic
Task contrast 65_WM_2BK Schaefer2018_100Parcels region 34 mean z statistic
Task contrast 65_WM_2BK Schaefer2018_100Parcels region 35 mean z statistic
Task contrast 65_WM_2BK Schaefer2018_100Parcels region 36 mean z statistic
Task contrast 65_WM_2BK Schaefer2018_100Parcels region 37 mean z statistic
Task contrast 65_WM_2BK Schaefer2018_100Parcels region 38 mean z statistic
Task contrast 65_WM_2BK Schaefer2018_100Parcels region 39 mean z statistic
Task contrast 65_WM_2BK Schaefer2018_100Parcels region 40 mean z statistic
Task contrast 65_WM_2BK Schaefer2018_100Parcels region 41 mean z statistic
Task contrast 65_WM_2BK Schaefer2018_100Parcels region 42 mean z statistic
Task contrast 65_WM_2BK Schaefer2018_100Parcels region 43 mean z statistic
Task contrast 65_WM_2BK Schaefer2018_100Parcels region 44 mean z statistic
Task contrast 65_WM_2BK Schaefer2018_100Parcels region 45 mean z statistic
Task contrast 65_WM_2BK Schaefer2018_100Parcels region 46 mean z statistic
Task contrast 65_WM_2BK Schaefer2018_100Parcels region 47 mean z statistic
Task contrast 65_WM_2BK Schaefer2018_100Parcels region 48 mean z statistic
Task contrast 65_WM_2BK Schaefer2018_100Parcels region 49 mean z statistic
Task contrast 65_WM_2BK Schaefer2018_100Parcels region 50 mean z statistic
Task contrast 65_WM_2BK Schaefer2018_100Parcels region 51 mean z statistic
Task contrast 65_WM_2BK Schaefer2018_100Parcels region 52 mean z statistic
Task contrast 65_WM_2BK Schaefer2018_100Parcels region 53 mean z statistic
Task contrast 65_WM_2BK Schaefer2018_100Parcels region 54 mean z statistic
Task contrast 65_WM_2BK Schaefer2018_100Parcels region 55 mean z statistic
Task contrast 65_WM_2BK Schaefer2018_100Parcels region 56 mean z statistic
Task contrast 65_WM_2BK Schaefer2018_100Parcels region 57 mean z statistic
Task contrast 65_WM_2BK Schaefer2018_100Parcels region 58 mean z statistic
Task contrast 65_WM_2BK Schaefer2018_100Parcels region 59 mean z statistic
Task contrast 65_WM_2BK Schaefer2018_100Parcels region 60 mean z statistic
Task contrast 65_WM_2BK Schaefer2018_100Parcels region 61 mean z statistic
Task contrast 65_WM_2BK Schaefer2018_100Parcels region 62 mean z statistic
Task contrast 65_WM_2BK Schaefer2018_100Parcels region 63 mean z statistic
Task contrast 65_WM_2BK Schaefer2018_100Parcels region 64 mean z statistic
Task contrast 65_WM_2BK Schaefer2018_100Parcels region 65 mean z statistic
Task contrast 65_WM_2BK Schaefer2018_100Parcels region 66 mean z statistic
Task contrast 65_WM_2BK Schaefer2018_100Parcels region 67 mean z statistic
Task contrast 65_WM_2BK Schaefer2018_100Parcels region 68 mean z statistic
Task contrast 65_WM_2BK Schaefer2018_100Parcels region 69 mean z statistic
Task contrast 65_WM_2BK Schaefer2018_100Parcels region 70 mean z statistic
Task contrast 65_WM_2BK Schaefer2018_100Parcels region 71 mean z statistic
Task contrast 65_WM_2BK Schaefer2018_100Parcels region 72 mean z statistic
Task contrast 65_WM_2BK Schaefer2018_100Parcels region 73 mean z statistic
Task contrast 65_WM_2BK Schaefer2018_100Parcels region 74 mean z statistic
Task contrast 65_WM_2BK Schaefer2018_100Parcels region 75 mean z statistic
Task contrast 65_WM_2BK Schaefer2018_100Parcels region 76 mean z statistic
Task contrast 65_WM_2BK Schaefer2018_100Parcels region 77 mean z statistic
Task contrast 65_WM_2BK Schaefer2018_100Parcels region 78 mean z statistic
Task contrast 65_WM_2BK Schaefer2018_100Parcels region 79 mean z statistic
Task contrast 65_WM_2BK Schaefer2018_100Parcels region 80 mean z statistic
Task contrast 65_WM_2BK Schaefer2018_100Parcels region 81 mean z statistic
Task contrast 65_WM_2BK Schaefer2018_100Parcels region 82 mean z statistic
Task contrast 65_WM_2BK Schaefer2018_100Parcels region 83 mean z statistic
Task contrast 65_WM_2BK Schaefer2018_100Parcels region 84 mean z statistic
Task contrast 65_WM_2BK Schaefer2018_100Parcels region 85 mean z statistic
Task contrast 65_WM_2BK Schaefer2018_100Parcels region 86 mean z statistic
Task contrast 65_WM_2BK Schaefer2018_100Parcels region 87 mean z statistic
Task contrast 65_WM_2BK Schaefer2018_100Parcels region 88 mean z statistic
Task contrast 65_WM_2BK Schaefer2018_100Parcels region 89 mean z statistic
Task contrast 65_WM_2BK Schaefer2018_100Parcels region 90 mean z statistic
Task contrast 65_WM_2BK Schaefer2018_100Parcels region 91 mean z statistic
Task contrast 65_WM_2BK Schaefer2018_100Parcels region 92 mean z statistic
Task contrast 65_WM_2BK Schaefer2018_100Parcels region 93 mean z statistic
Task contrast 65_WM_2BK Schaefer2018_100Parcels region 94 mean z statistic
Task contrast 65_WM_2BK Schaefer2018_100Parcels region 95 mean z statistic
Task contrast 65_WM_2BK Schaefer2018_100Parcels region 96 mean z statistic
Task contrast 65_WM_2BK Schaefer2018_100Parcels region 97 mean z statistic
Task contrast 65_WM_2BK Schaefer2018_100Parcels region 98 mean z statistic
Task contrast 65_WM_2BK Schaefer2018_100Parcels region 99 mean z statistic
Task contrast 65_WM_2BK Schaefer2018_100Parcels region 100 mean z statistic
Task contrast 66_WM_0BK Schaefer2018_100Parcels region 1 mean z statistic
Task contrast 66_WM_0BK Schaefer2018_100Parcels region 2 mean z statistic
Task contrast 66_WM_0BK Schaefer2018_100Parcels region 3 mean z statistic
Task contrast 66_WM_0BK Schaefer2018_100Parcels region 4 mean z statistic
Task contrast 66_WM_0BK Schaefer2018_100Parcels region 5 mean z statistic
Task contrast 66_WM_0BK Schaefer2018_100Parcels region 6 mean z statistic
Task contrast 66_WM_0BK Schaefer2018_100Parcels region 7 mean z statistic
Task contrast 66_WM_0BK Schaefer2018_100Parcels region 8 mean z statistic
Task contrast 66_WM_0BK Schaefer2018_100Parcels region 9 mean z statistic
Task contrast 66_WM_0BK Schaefer2018_100Parcels region 10 mean z statistic
Task contrast 66_WM_0BK Schaefer2018_100Parcels region 11 mean z statistic
Task contrast 66_WM_0BK Schaefer2018_100Parcels region 12 mean z statistic
Task contrast 66_WM_0BK Schaefer2018_100Parcels region 13 mean z statistic
Task contrast 66_WM_0BK Schaefer2018_100Parcels region 14 mean z statistic
Task contrast 66_WM_0BK Schaefer2018_100Parcels region 15 mean z statistic
Task contrast 66_WM_0BK Schaefer2018_100Parcels region 16 mean z statistic
Task contrast 66_WM_0BK Schaefer2018_100Parcels region 17 mean z statistic
Task contrast 66_WM_0BK Schaefer2018_100Parcels region 18 mean z statistic
Task contrast 66_WM_0BK Schaefer2018_100Parcels region 19 mean z statistic
Task contrast 66_WM_0BK Schaefer2018_100Parcels region 20 mean z statistic
Task contrast 66_WM_0BK Schaefer2018_100Parcels region 21 mean z statistic
Task contrast 66_WM_0BK Schaefer2018_100Parcels region 22 mean z statistic
Task contrast 66_WM_0BK Schaefer2018_100Parcels region 23 mean z statistic
Task contrast 66_WM_0BK Schaefer2018_100Parcels region 24 mean z statistic
Task contrast 66_WM_0BK Schaefer2018_100Parcels region 25 mean z statistic
Task contrast 66_WM_0BK Schaefer2018_100Parcels region 26 mean z statistic
Task contrast 66_WM_0BK Schaefer2018_100Parcels region 27 mean z statistic
Task contrast 66_WM_0BK Schaefer2018_100Parcels region 28 mean z statistic
Task contrast 66_WM_0BK Schaefer2018_100Parcels region 29 mean z statistic
Task contrast 66_WM_0BK Schaefer2018_100Parcels region 30 mean z statistic
Task contrast 66_WM_0BK Schaefer2018_100Parcels region 31 mean z statistic
Task contrast 66_WM_0BK Schaefer2018_100Parcels region 32 mean z statistic
Task contrast 66_WM_0BK Schaefer2018_100Parcels region 33 mean z statistic
Task contrast 66_WM_0BK Schaefer2018_100Parcels region 34 mean z statistic
Task contrast 66_WM_0BK Schaefer2018_100Parcels region 35 mean z statistic
Task contrast 66_WM_0BK Schaefer2018_100Parcels region 36 mean z statistic
Task contrast 66_WM_0BK Schaefer2018_100Parcels region 37 mean z statistic
Task contrast 66_WM_0BK Schaefer2018_100Parcels region 38 mean z statistic
Task contrast 66_WM_0BK Schaefer2018_100Parcels region 39 mean z statistic
Task contrast 66_WM_0BK Schaefer2018_100Parcels region 40 mean z statistic
Task contrast 66_WM_0BK Schaefer2018_100Parcels region 41 mean z statistic
Task contrast 66_WM_0BK Schaefer2018_100Parcels region 42 mean z statistic
Task contrast 66_WM_0BK Schaefer2018_100Parcels region 43 mean z statistic
Task contrast 66_WM_0BK Schaefer2018_100Parcels region 44 mean z statistic
Task contrast 66_WM_0BK Schaefer2018_100Parcels region 45 mean z statistic
Task contrast 66_WM_0BK Schaefer2018_100Parcels region 46 mean z statistic
Task contrast 66_WM_0BK Schaefer2018_100Parcels region 47 mean z statistic
Task contrast 66_WM_0BK Schaefer2018_100Parcels region 48 mean z statistic
Task contrast 66_WM_0BK Schaefer2018_100Parcels region 49 mean z statistic
Task contrast 66_WM_0BK Schaefer2018_100Parcels region 50 mean z statistic
Task contrast 66_WM_0BK Schaefer2018_100Parcels region 51 mean z statistic
Task contrast 66_WM_0BK Schaefer2018_100Parcels region 52 mean z statistic
Task contrast 66_WM_0BK Schaefer2018_100Parcels region 53 mean z statistic
Task contrast 66_WM_0BK Schaefer2018_100Parcels region 54 mean z statistic
Task contrast 66_WM_0BK Schaefer2018_100Parcels region 55 mean z statistic
Task contrast 66_WM_0BK Schaefer2018_100Parcels region 56 mean z statistic
Task contrast 66_WM_0BK Schaefer2018_100Parcels region 57 mean z statistic
Task contrast 66_WM_0BK Schaefer2018_100Parcels region 58 mean z statistic
Task contrast 66_WM_0BK Schaefer2018_100Parcels region 59 mean z statistic
Task contrast 66_WM_0BK Schaefer2018_100Parcels region 60 mean z statistic
Task contrast 66_WM_0BK Schaefer2018_100Parcels region 61 mean z statistic
Task contrast 66_WM_0BK Schaefer2018_100Parcels region 62 mean z statistic
Task contrast 66_WM_0BK Schaefer2018_100Parcels region 63 mean z statistic
Task contrast 66_WM_0BK Schaefer2018_100Parcels region 64 mean z statistic
Task contrast 66_WM_0BK Schaefer2018_100Parcels region 65 mean z statistic
Task contrast 66_WM_0BK Schaefer2018_100Parcels region 66 mean z statistic
Task contrast 66_WM_0BK Schaefer2018_100Parcels region 67 mean z statistic
Task contrast 66_WM_0BK Schaefer2018_100Parcels region 68 mean z statistic
Task contrast 66_WM_0BK Schaefer2018_100Parcels region 69 mean z statistic
Task contrast 66_WM_0BK Schaefer2018_100Parcels region 70 mean z statistic
Task contrast 66_WM_0BK Schaefer2018_100Parcels region 71 mean z statistic
Task contrast 66_WM_0BK Schaefer2018_100Parcels region 72 mean z statistic
Task contrast 66_WM_0BK Schaefer2018_100Parcels region 73 mean z statistic
Task contrast 66_WM_0BK Schaefer2018_100Parcels region 74 mean z statistic
Task contrast 66_WM_0BK Schaefer2018_100Parcels region 75 mean z statistic
Task contrast 66_WM_0BK Schaefer2018_100Parcels region 76 mean z statistic
Task contrast 66_WM_0BK Schaefer2018_100Parcels region 77 mean z statistic
Task contrast 66_WM_0BK Schaefer2018_100Parcels region 78 mean z statistic
Task contrast 66_WM_0BK Schaefer2018_100Parcels region 79 mean z statistic
Task contrast 66_WM_0BK Schaefer2018_100Parcels region 80 mean z statistic
Task contrast 66_WM_0BK Schaefer2018_100Parcels region 81 mean z statistic
Task contrast 66_WM_0BK Schaefer2018_100Parcels region 82 mean z statistic
Task contrast 66_WM_0BK Schaefer2018_100Parcels region 83 mean z statistic
Task contrast 66_WM_0BK Schaefer2018_100Parcels region 84 mean z statistic
Task contrast 66_WM_0BK Schaefer2018_100Parcels region 85 mean z statistic
Task contrast 66_WM_0BK Schaefer2018_100Parcels region 86 mean z statistic
Task contrast 66_WM_0BK Schaefer2018_100Parcels region 87 mean z statistic
Task contrast 66_WM_0BK Schaefer2018_100Parcels region 88 mean z statistic
Task contrast 66_WM_0BK Schaefer2018_100Parcels region 89 mean z statistic
Task contrast 66_WM_0BK Schaefer2018_100Parcels region 90 mean z statistic
Task contrast 66_WM_0BK Schaefer2018_100Parcels region 91 mean z statistic
Task contrast 66_WM_0BK Schaefer2018_100Parcels region 92 mean z statistic
Task contrast 66_WM_0BK Schaefer2018_100Parcels region 93 mean z statistic
Task contrast 66_WM_0BK Schaefer2018_100Parcels region 94 mean z statistic
Task contrast 66_WM_0BK Schaefer2018_100Parcels region 95 mean z statistic
Task contrast 66_WM_0BK Schaefer2018_100Parcels region 96 mean z statistic
Task contrast 66_WM_0BK Schaefer2018_100Parcels region 97 mean z statistic
Task contrast 66_WM_0BK Schaefer2018_100Parcels region 98 mean z statistic
Task contrast 66_WM_0BK Schaefer2018_100Parcels region 99 mean z statistic
Task contrast 66_WM_0BK Schaefer2018_100Parcels region 100 mean z statistic
Task contrast 67_WM_2BK-0BK Schaefer2018_100Parcels region 1 mean z statistic
Task contrast 67_WM_2BK-0BK Schaefer2018_100Parcels region 2 mean z statistic
Task contrast 67_WM_2BK-0BK Schaefer2018_100Parcels region 3 mean z statistic
Task contrast 67_WM_2BK-0BK Schaefer2018_100Parcels region 4 mean z statistic
Task contrast 67_WM_2BK-0BK Schaefer2018_100Parcels region 5 mean z statistic
Task contrast 67_WM_2BK-0BK Schaefer2018_100Parcels region 6 mean z statistic
Task contrast 67_WM_2BK-0BK Schaefer2018_100Parcels region 7 mean z statistic
Task contrast 67_WM_2BK-0BK Schaefer2018_100Parcels region 8 mean z statistic
Task contrast 67_WM_2BK-0BK Schaefer2018_100Parcels region 9 mean z statistic
Task contrast 67_WM_2BK-0BK Schaefer2018_100Parcels region 10 mean z statistic
Task contrast 67_WM_2BK-0BK Schaefer2018_100Parcels region 11 mean z statistic
Task contrast 67_WM_2BK-0BK Schaefer2018_100Parcels region 12 mean z statistic
Task contrast 67_WM_2BK-0BK Schaefer2018_100Parcels region 13 mean z statistic
Task contrast 67_WM_2BK-0BK Schaefer2018_100Parcels region 14 mean z statistic
Task contrast 67_WM_2BK-0BK Schaefer2018_100Parcels region 15 mean z statistic
Task contrast 67_WM_2BK-0BK Schaefer2018_100Parcels region 16 mean z statistic
Task contrast 67_WM_2BK-0BK Schaefer2018_100Parcels region 17 mean z statistic
Task contrast 67_WM_2BK-0BK Schaefer2018_100Parcels region 18 mean z statistic
Task contrast 67_WM_2BK-0BK Schaefer2018_100Parcels region 19 mean z statistic
Task contrast 67_WM_2BK-0BK Schaefer2018_100Parcels region 20 mean z statistic
Task contrast 67_WM_2BK-0BK Schaefer2018_100Parcels region 21 mean z statistic
Task contrast 67_WM_2BK-0BK Schaefer2018_100Parcels region 22 mean z statistic
Task contrast 67_WM_2BK-0BK Schaefer2018_100Parcels region 23 mean z statistic
Task contrast 67_WM_2BK-0BK Schaefer2018_100Parcels region 24 mean z statistic
Task contrast 67_WM_2BK-0BK Schaefer2018_100Parcels region 25 mean z statistic
Task contrast 67_WM_2BK-0BK Schaefer2018_100Parcels region 26 mean z statistic
Task contrast 67_WM_2BK-0BK Schaefer2018_100Parcels region 27 mean z statistic
Task contrast 67_WM_2BK-0BK Schaefer2018_100Parcels region 28 mean z statistic
Task contrast 67_WM_2BK-0BK Schaefer2018_100Parcels region 29 mean z statistic
Task contrast 67_WM_2BK-0BK Schaefer2018_100Parcels region 30 mean z statistic
Task contrast 67_WM_2BK-0BK Schaefer2018_100Parcels region 31 mean z statistic
Task contrast 67_WM_2BK-0BK Schaefer2018_100Parcels region 32 mean z statistic
Task contrast 67_WM_2BK-0BK Schaefer2018_100Parcels region 33 mean z statistic
Task contrast 67_WM_2BK-0BK Schaefer2018_100Parcels region 34 mean z statistic
Task contrast 67_WM_2BK-0BK Schaefer2018_100Parcels region 35 mean z statistic
Task contrast 67_WM_2BK-0BK Schaefer2018_100Parcels region 36 mean z statistic
Task contrast 67_WM_2BK-0BK Schaefer2018_100Parcels region 37 mean z statistic
Task contrast 67_WM_2BK-0BK Schaefer2018_100Parcels region 38 mean z statistic
Task contrast 67_WM_2BK-0BK Schaefer2018_100Parcels region 39 mean z statistic
Task contrast 67_WM_2BK-0BK Schaefer2018_100Parcels region 40 mean z statistic
Task contrast 67_WM_2BK-0BK Schaefer2018_100Parcels region 41 mean z statistic
Task contrast 67_WM_2BK-0BK Schaefer2018_100Parcels region 42 mean z statistic
Task contrast 67_WM_2BK-0BK Schaefer2018_100Parcels region 43 mean z statistic
Task contrast 67_WM_2BK-0BK Schaefer2018_100Parcels region 44 mean z statistic
Task contrast 67_WM_2BK-0BK Schaefer2018_100Parcels region 45 mean z statistic
Task contrast 67_WM_2BK-0BK Schaefer2018_100Parcels region 46 mean z statistic
Task contrast 67_WM_2BK-0BK Schaefer2018_100Parcels region 47 mean z statistic
Task contrast 67_WM_2BK-0BK Schaefer2018_100Parcels region 48 mean z statistic
Task contrast 67_WM_2BK-0BK Schaefer2018_100Parcels region 49 mean z statistic
Task contrast 67_WM_2BK-0BK Schaefer2018_100Parcels region 50 mean z statistic
Task contrast 67_WM_2BK-0BK Schaefer2018_100Parcels region 51 mean z statistic
Task contrast 67_WM_2BK-0BK Schaefer2018_100Parcels region 52 mean z statistic
Task contrast 67_WM_2BK-0BK Schaefer2018_100Parcels region 53 mean z statistic
Task contrast 67_WM_2BK-0BK Schaefer2018_100Parcels region 54 mean z statistic
Task contrast 67_WM_2BK-0BK Schaefer2018_100Parcels region 55 mean z statistic
Task contrast 67_WM_2BK-0BK Schaefer2018_100Parcels region 56 mean z statistic
Task contrast 67_WM_2BK-0BK Schaefer2018_100Parcels region 57 mean z statistic
Task contrast 67_WM_2BK-0BK Schaefer2018_100Parcels region 58 mean z statistic
Task contrast 67_WM_2BK-0BK Schaefer2018_100Parcels region 59 mean z statistic
Task contrast 67_WM_2BK-0BK Schaefer2018_100Parcels region 60 mean z statistic
Task contrast 67_WM_2BK-0BK Schaefer2018_100Parcels region 61 mean z statistic
Task contrast 67_WM_2BK-0BK Schaefer2018_100Parcels region 62 mean z statistic
Task contrast 67_WM_2BK-0BK Schaefer2018_100Parcels region 63 mean z statistic
Task contrast 67_WM_2BK-0BK Schaefer2018_100Parcels region 64 mean z statistic
Task contrast 67_WM_2BK-0BK Schaefer2018_100Parcels region 65 mean z statistic
Task contrast 67_WM_2BK-0BK Schaefer2018_100Parcels region 66 mean z statistic
Task contrast 67_WM_2BK-0BK Schaefer2018_100Parcels region 67 mean z statistic
Task contrast 67_WM_2BK-0BK Schaefer2018_100Parcels region 68 mean z statistic
Task contrast 67_WM_2BK-0BK Schaefer2018_100Parcels region 69 mean z statistic
Task contrast 67_WM_2BK-0BK Schaefer2018_100Parcels region 70 mean z statistic
Task contrast 67_WM_2BK-0BK Schaefer2018_100Parcels region 71 mean z statistic
Task contrast 67_WM_2BK-0BK Schaefer2018_100Parcels region 72 mean z statistic
Task contrast 67_WM_2BK-0BK Schaefer2018_100Parcels region 73 mean z statistic
Task contrast 67_WM_2BK-0BK Schaefer2018_100Parcels region 74 mean z statistic
Task contrast 67_WM_2BK-0BK Schaefer2018_100Parcels region 75 mean z statistic
Task contrast 67_WM_2BK-0BK Schaefer2018_100Parcels region 76 mean z statistic
Task contrast 67_WM_2BK-0BK Schaefer2018_100Parcels region 77 mean z statistic
Task contrast 67_WM_2BK-0BK Schaefer2018_100Parcels region 78 mean z statistic
Task contrast 67_WM_2BK-0BK Schaefer2018_100Parcels region 79 mean z statistic
Task contrast 67_WM_2BK-0BK Schaefer2018_100Parcels region 80 mean z statistic
Task contrast 67_WM_2BK-0BK Schaefer2018_100Parcels region 81 mean z statistic
Task contrast 67_WM_2BK-0BK Schaefer2018_100Parcels region 82 mean z statistic
Task contrast 67_WM_2BK-0BK Schaefer2018_100Parcels region 83 mean z statistic
Task contrast 67_WM_2BK-0BK Schaefer2018_100Parcels region 84 mean z statistic
Task contrast 67_WM_2BK-0BK Schaefer2018_100Parcels region 85 mean z statistic
Task contrast 67_WM_2BK-0BK Schaefer2018_100Parcels region 86 mean z statistic
Task contrast 67_WM_2BK-0BK Schaefer2018_100Parcels region 87 mean z statistic
Task contrast 67_WM_2BK-0BK Schaefer2018_100Parcels region 88 mean z statistic
Task contrast 67_WM_2BK-0BK Schaefer2018_100Parcels region 89 mean z statistic
Task contrast 67_WM_2BK-0BK Schaefer2018_100Parcels region 90 mean z statistic
Task contrast 67_WM_2BK-0BK Schaefer2018_100Parcels region 91 mean z statistic
Task contrast 67_WM_2BK-0BK Schaefer2018_100Parcels region 92 mean z statistic
Task contrast 67_WM_2BK-0BK Schaefer2018_100Parcels region 93 mean z statistic
Task contrast 67_WM_2BK-0BK Schaefer2018_100Parcels region 94 mean z statistic
Task contrast 67_WM_2BK-0BK Schaefer2018_100Parcels region 95 mean z statistic
Task contrast 67_WM_2BK-0BK Schaefer2018_100Parcels region 96 mean z statistic
Task contrast 67_WM_2BK-0BK Schaefer2018_100Parcels region 97 mean z statistic
Task contrast 67_WM_2BK-0BK Schaefer2018_100Parcels region 98 mean z statistic
Task contrast 67_WM_2BK-0BK Schaefer2018_100Parcels region 99 mean z statistic
Task contrast 67_WM_2BK-0BK Schaefer2018_100Parcels region 100 mean z statistic
Task contrast 71_WM_BODY Schaefer2018_100Parcels region 1 mean z statistic
Task contrast 71_WM_BODY Schaefer2018_100Parcels region 2 mean z statistic
Task contrast 71_WM_BODY Schaefer2018_100Parcels region 3 mean z statistic
Task contrast 71_WM_BODY Schaefer2018_100Parcels region 4 mean z statistic
Task contrast 71_WM_BODY Schaefer2018_100Parcels region 5 mean z statistic
Task contrast 71_WM_BODY Schaefer2018_100Parcels region 6 mean z statistic
Task contrast 71_WM_BODY Schaefer2018_100Parcels region 7 mean z statistic
Task contrast 71_WM_BODY Schaefer2018_100Parcels region 8 mean z statistic
Task contrast 71_WM_BODY Schaefer2018_100Parcels region 9 mean z statistic
Task contrast 71_WM_BODY Schaefer2018_100Parcels region 10 mean z statistic
Task contrast 71_WM_BODY Schaefer2018_100Parcels region 11 mean z statistic
Task contrast 71_WM_BODY Schaefer2018_100Parcels region 12 mean z statistic
Task contrast 71_WM_BODY Schaefer2018_100Parcels region 13 mean z statistic
Task contrast 71_WM_BODY Schaefer2018_100Parcels region 14 mean z statistic
Task contrast 71_WM_BODY Schaefer2018_100Parcels region 15 mean z statistic
Task contrast 71_WM_BODY Schaefer2018_100Parcels region 16 mean z statistic
Task contrast 71_WM_BODY Schaefer2018_100Parcels region 17 mean z statistic
Task contrast 71_WM_BODY Schaefer2018_100Parcels region 18 mean z statistic
Task contrast 71_WM_BODY Schaefer2018_100Parcels region 19 mean z statistic
Task contrast 71_WM_BODY Schaefer2018_100Parcels region 20 mean z statistic
Task contrast 71_WM_BODY Schaefer2018_100Parcels region 21 mean z statistic
Task contrast 71_WM_BODY Schaefer2018_100Parcels region 22 mean z statistic
Task contrast 71_WM_BODY Schaefer2018_100Parcels region 23 mean z statistic
Task contrast 71_WM_BODY Schaefer2018_100Parcels region 24 mean z statistic
Task contrast 71_WM_BODY Schaefer2018_100Parcels region 25 mean z statistic
Task contrast 71_WM_BODY Schaefer2018_100Parcels region 26 mean z statistic
Task contrast 71_WM_BODY Schaefer2018_100Parcels region 27 mean z statistic
Task contrast 71_WM_BODY Schaefer2018_100Parcels region 28 mean z statistic
Task contrast 71_WM_BODY Schaefer2018_100Parcels region 29 mean z statistic
Task contrast 71_WM_BODY Schaefer2018_100Parcels region 30 mean z statistic
Task contrast 71_WM_BODY Schaefer2018_100Parcels region 31 mean z statistic
Task contrast 71_WM_BODY Schaefer2018_100Parcels region 32 mean z statistic
Task contrast 71_WM_BODY Schaefer2018_100Parcels region 33 mean z statistic
Task contrast 71_WM_BODY Schaefer2018_100Parcels region 34 mean z statistic
Task contrast 71_WM_BODY Schaefer2018_100Parcels region 35 mean z statistic
Task contrast 71_WM_BODY Schaefer2018_100Parcels region 36 mean z statistic
Task contrast 71_WM_BODY Schaefer2018_100Parcels region 37 mean z statistic
Task contrast 71_WM_BODY Schaefer2018_100Parcels region 38 mean z statistic
Task contrast 71_WM_BODY Schaefer2018_100Parcels region 39 mean z statistic
Task contrast 71_WM_BODY Schaefer2018_100Parcels region 40 mean z statistic
Task contrast 71_WM_BODY Schaefer2018_100Parcels region 41 mean z statistic
Task contrast 71_WM_BODY Schaefer2018_100Parcels region 42 mean z statistic
Task contrast 71_WM_BODY Schaefer2018_100Parcels region 43 mean z statistic
Task contrast 71_WM_BODY Schaefer2018_100Parcels region 44 mean z statistic
Task contrast 71_WM_BODY Schaefer2018_100Parcels region 45 mean z statistic
Task contrast 71_WM_BODY Schaefer2018_100Parcels region 46 mean z statistic
Task contrast 71_WM_BODY Schaefer2018_100Parcels region 47 mean z statistic
Task contrast 71_WM_BODY Schaefer2018_100Parcels region 48 mean z statistic
Task contrast 71_WM_BODY Schaefer2018_100Parcels region 49 mean z statistic
Task contrast 71_WM_BODY Schaefer2018_100Parcels region 50 mean z statistic
Task contrast 71_WM_BODY Schaefer2018_100Parcels region 51 mean z statistic
Task contrast 71_WM_BODY Schaefer2018_100Parcels region 52 mean z statistic
Task contrast 71_WM_BODY Schaefer2018_100Parcels region 53 mean z statistic
Task contrast 71_WM_BODY Schaefer2018_100Parcels region 54 mean z statistic
Task contrast 71_WM_BODY Schaefer2018_100Parcels region 55 mean z statistic
Task contrast 71_WM_BODY Schaefer2018_100Parcels region 56 mean z statistic
Task contrast 71_WM_BODY Schaefer2018_100Parcels region 57 mean z statistic
Task contrast 71_WM_BODY Schaefer2018_100Parcels region 58 mean z statistic
Task contrast 71_WM_BODY Schaefer2018_100Parcels region 59 mean z statistic
Task contrast 71_WM_BODY Schaefer2018_100Parcels region 60 mean z statistic
Task contrast 71_WM_BODY Schaefer2018_100Parcels region 61 mean z statistic
Task contrast 71_WM_BODY Schaefer2018_100Parcels region 62 mean z statistic
Task contrast 71_WM_BODY Schaefer2018_100Parcels region 63 mean z statistic
Task contrast 71_WM_BODY Schaefer2018_100Parcels region 64 mean z statistic
Task contrast 71_WM_BODY Schaefer2018_100Parcels region 65 mean z statistic
Task contrast 71_WM_BODY Schaefer2018_100Parcels region 66 mean z statistic
Task contrast 71_WM_BODY Schaefer2018_100Parcels region 67 mean z statistic
Task contrast 71_WM_BODY Schaefer2018_100Parcels region 68 mean z statistic
Task contrast 71_WM_BODY Schaefer2018_100Parcels region 69 mean z statistic
Task contrast 71_WM_BODY Schaefer2018_100Parcels region 70 mean z statistic
Task contrast 71_WM_BODY Schaefer2018_100Parcels region 71 mean z statistic
Task contrast 71_WM_BODY Schaefer2018_100Parcels region 72 mean z statistic
Task contrast 71_WM_BODY Schaefer2018_100Parcels region 73 mean z statistic
Task contrast 71_WM_BODY Schaefer2018_100Parcels region 74 mean z statistic
Task contrast 71_WM_BODY Schaefer2018_100Parcels region 75 mean z statistic
Task contrast 71_WM_BODY Schaefer2018_100Parcels region 76 mean z statistic
Task contrast 71_WM_BODY Schaefer2018_100Parcels region 77 mean z statistic
Task contrast 71_WM_BODY Schaefer2018_100Parcels region 78 mean z statistic
Task contrast 71_WM_BODY Schaefer2018_100Parcels region 79 mean z statistic
Task contrast 71_WM_BODY Schaefer2018_100Parcels region 80 mean z statistic
Task contrast 71_WM_BODY Schaefer2018_100Parcels region 81 mean z statistic
Task contrast 71_WM_BODY Schaefer2018_100Parcels region 82 mean z statistic
Task contrast 71_WM_BODY Schaefer2018_100Parcels region 83 mean z statistic
Task contrast 71_WM_BODY Schaefer2018_100Parcels region 84 mean z statistic
Task contrast 71_WM_BODY Schaefer2018_100Parcels region 85 mean z statistic
Task contrast 71_WM_BODY Schaefer2018_100Parcels region 86 mean z statistic
Task contrast 71_WM_BODY Schaefer2018_100Parcels region 87 mean z statistic
Task contrast 71_WM_BODY Schaefer2018_100Parcels region 88 mean z statistic
Task contrast 71_WM_BODY Schaefer2018_100Parcels region 89 mean z statistic
Task contrast 71_WM_BODY Schaefer2018_100Parcels region 90 mean z statistic
Task contrast 71_WM_BODY Schaefer2018_100Parcels region 91 mean z statistic
Task contrast 71_WM_BODY Schaefer2018_100Parcels region 92 mean z statistic
Task contrast 71_WM_BODY Schaefer2018_100Parcels region 93 mean z statistic
Task contrast 71_WM_BODY Schaefer2018_100Parcels region 94 mean z statistic
Task contrast 71_WM_BODY Schaefer2018_100Parcels region 95 mean z statistic
Task contrast 71_WM_BODY Schaefer2018_100Parcels region 96 mean z statistic
Task contrast 71_WM_BODY Schaefer2018_100Parcels region 97 mean z statistic
Task contrast 71_WM_BODY Schaefer2018_100Parcels region 98 mean z statistic
Task contrast 71_WM_BODY Schaefer2018_100Parcels region 99 mean z statistic
Task contrast 71_WM_BODY Schaefer2018_100Parcels region 100 mean z statistic
Task contrast 72_WM_FACE Schaefer2018_100Parcels region 1 mean z statistic
Task contrast 72_WM_FACE Schaefer2018_100Parcels region 2 mean z statistic
Task contrast 72_WM_FACE Schaefer2018_100Parcels region 3 mean z statistic
Task contrast 72_WM_FACE Schaefer2018_100Parcels region 4 mean z statistic
Task contrast 72_WM_FACE Schaefer2018_100Parcels region 5 mean z statistic
Task contrast 72_WM_FACE Schaefer2018_100Parcels region 6 mean z statistic
Task contrast 72_WM_FACE Schaefer2018_100Parcels region 7 mean z statistic
Task contrast 72_WM_FACE Schaefer2018_100Parcels region 8 mean z statistic
Task contrast 72_WM_FACE Schaefer2018_100Parcels region 9 mean z statistic
Task contrast 72_WM_FACE Schaefer2018_100Parcels region 10 mean z statistic
Task contrast 72_WM_FACE Schaefer2018_100Parcels region 11 mean z statistic
Task contrast 72_WM_FACE Schaefer2018_100Parcels region 12 mean z statistic
Task contrast 72_WM_FACE Schaefer2018_100Parcels region 13 mean z statistic
Task contrast 72_WM_FACE Schaefer2018_100Parcels region 14 mean z statistic
Task contrast 72_WM_FACE Schaefer2018_100Parcels region 15 mean z statistic
Task contrast 72_WM_FACE Schaefer2018_100Parcels region 16 mean z statistic
Task contrast 72_WM_FACE Schaefer2018_100Parcels region 17 mean z statistic
Task contrast 72_WM_FACE Schaefer2018_100Parcels region 18 mean z statistic
Task contrast 72_WM_FACE Schaefer2018_100Parcels region 19 mean z statistic
Task contrast 72_WM_FACE Schaefer2018_100Parcels region 20 mean z statistic
Task contrast 72_WM_FACE Schaefer2018_100Parcels region 21 mean z statistic
Task contrast 72_WM_FACE Schaefer2018_100Parcels region 22 mean z statistic
Task contrast 72_WM_FACE Schaefer2018_100Parcels region 23 mean z statistic
Task contrast 72_WM_FACE Schaefer2018_100Parcels region 24 mean z statistic
Task contrast 72_WM_FACE Schaefer2018_100Parcels region 25 mean z statistic
Task contrast 72_WM_FACE Schaefer2018_100Parcels region 26 mean z statistic
Task contrast 72_WM_FACE Schaefer2018_100Parcels region 27 mean z statistic
Task contrast 72_WM_FACE Schaefer2018_100Parcels region 28 mean z statistic
Task contrast 72_WM_FACE Schaefer2018_100Parcels region 29 mean z statistic
Task contrast 72_WM_FACE Schaefer2018_100Parcels region 30 mean z statistic
Task contrast 72_WM_FACE Schaefer2018_100Parcels region 31 mean z statistic
Task contrast 72_WM_FACE Schaefer2018_100Parcels region 32 mean z statistic
Task contrast 72_WM_FACE Schaefer2018_100Parcels region 33 mean z statistic
Task contrast 72_WM_FACE Schaefer2018_100Parcels region 34 mean z statistic
Task contrast 72_WM_FACE Schaefer2018_100Parcels region 35 mean z statistic
Task contrast 72_WM_FACE Schaefer2018_100Parcels region 36 mean z statistic
Task contrast 72_WM_FACE Schaefer2018_100Parcels region 37 mean z statistic
Task contrast 72_WM_FACE Schaefer2018_100Parcels region 38 mean z statistic
Task contrast 72_WM_FACE Schaefer2018_100Parcels region 39 mean z statistic
Task contrast 72_WM_FACE Schaefer2018_100Parcels region 40 mean z statistic
Task contrast 72_WM_FACE Schaefer2018_100Parcels region 41 mean z statistic
Task contrast 72_WM_FACE Schaefer2018_100Parcels region 42 mean z statistic
Task contrast 72_WM_FACE Schaefer2018_100Parcels region 43 mean z statistic
Task contrast 72_WM_FACE Schaefer2018_100Parcels region 44 mean z statistic
Task contrast 72_WM_FACE Schaefer2018_100Parcels region 45 mean z statistic
Task contrast 72_WM_FACE Schaefer2018_100Parcels region 46 mean z statistic
Task contrast 72_WM_FACE Schaefer2018_100Parcels region 47 mean z statistic
Task contrast 72_WM_FACE Schaefer2018_100Parcels region 48 mean z statistic
Task contrast 72_WM_FACE Schaefer2018_100Parcels region 49 mean z statistic
Task contrast 72_WM_FACE Schaefer2018_100Parcels region 50 mean z statistic
Task contrast 72_WM_FACE Schaefer2018_100Parcels region 51 mean z statistic
Task contrast 72_WM_FACE Schaefer2018_100Parcels region 52 mean z statistic
Task contrast 72_WM_FACE Schaefer2018_100Parcels region 53 mean z statistic
Task contrast 72_WM_FACE Schaefer2018_100Parcels region 54 mean z statistic
Task contrast 72_WM_FACE Schaefer2018_100Parcels region 55 mean z statistic
Task contrast 72_WM_FACE Schaefer2018_100Parcels region 56 mean z statistic
Task contrast 72_WM_FACE Schaefer2018_100Parcels region 57 mean z statistic
Task contrast 72_WM_FACE Schaefer2018_100Parcels region 58 mean z statistic
Task contrast 72_WM_FACE Schaefer2018_100Parcels region 59 mean z statistic
Task contrast 72_WM_FACE Schaefer2018_100Parcels region 60 mean z statistic
Task contrast 72_WM_FACE Schaefer2018_100Parcels region 61 mean z statistic
Task contrast 72_WM_FACE Schaefer2018_100Parcels region 62 mean z statistic
Task contrast 72_WM_FACE Schaefer2018_100Parcels region 63 mean z statistic
Task contrast 72_WM_FACE Schaefer2018_100Parcels region 64 mean z statistic
Task contrast 72_WM_FACE Schaefer2018_100Parcels region 65 mean z statistic
Task contrast 72_WM_FACE Schaefer2018_100Parcels region 66 mean z statistic
Task contrast 72_WM_FACE Schaefer2018_100Parcels region 67 mean z statistic
Task contrast 72_WM_FACE Schaefer2018_100Parcels region 68 mean z statistic
Task contrast 72_WM_FACE Schaefer2018_100Parcels region 69 mean z statistic
Task contrast 72_WM_FACE Schaefer2018_100Parcels region 70 mean z statistic
Task contrast 72_WM_FACE Schaefer2018_100Parcels region 71 mean z statistic
Task contrast 72_WM_FACE Schaefer2018_100Parcels region 72 mean z statistic
Task contrast 72_WM_FACE Schaefer2018_100Parcels region 73 mean z statistic
Task contrast 72_WM_FACE Schaefer2018_100Parcels region 74 mean z statistic
Task contrast 72_WM_FACE Schaefer2018_100Parcels region 75 mean z statistic
Task contrast 72_WM_FACE Schaefer2018_100Parcels region 76 mean z statistic
Task contrast 72_WM_FACE Schaefer2018_100Parcels region 77 mean z statistic
Task contrast 72_WM_FACE Schaefer2018_100Parcels region 78 mean z statistic
Task contrast 72_WM_FACE Schaefer2018_100Parcels region 79 mean z statistic
Task contrast 72_WM_FACE Schaefer2018_100Parcels region 80 mean z statistic
Task contrast 72_WM_FACE Schaefer2018_100Parcels region 81 mean z statistic
Task contrast 72_WM_FACE Schaefer2018_100Parcels region 82 mean z statistic
Task contrast 72_WM_FACE Schaefer2018_100Parcels region 83 mean z statistic
Task contrast 72_WM_FACE Schaefer2018_100Parcels region 84 mean z statistic
Task contrast 72_WM_FACE Schaefer2018_100Parcels region 85 mean z statistic
Task contrast 72_WM_FACE Schaefer2018_100Parcels region 86 mean z statistic
Task contrast 72_WM_FACE Schaefer2018_100Parcels region 87 mean z statistic
Task contrast 72_WM_FACE Schaefer2018_100Parcels region 88 mean z statistic
Task contrast 72_WM_FACE Schaefer2018_100Parcels region 89 mean z statistic
Task contrast 72_WM_FACE Schaefer2018_100Parcels region 90 mean z statistic
Task contrast 72_WM_FACE Schaefer2018_100Parcels region 91 mean z statistic
Task contrast 72_WM_FACE Schaefer2018_100Parcels region 92 mean z statistic
Task contrast 72_WM_FACE Schaefer2018_100Parcels region 93 mean z statistic
Task contrast 72_WM_FACE Schaefer2018_100Parcels region 94 mean z statistic
Task contrast 72_WM_FACE Schaefer2018_100Parcels region 95 mean z statistic
Task contrast 72_WM_FACE Schaefer2018_100Parcels region 96 mean z statistic
Task contrast 72_WM_FACE Schaefer2018_100Parcels region 97 mean z statistic
Task contrast 72_WM_FACE Schaefer2018_100Parcels region 98 mean z statistic
Task contrast 72_WM_FACE Schaefer2018_100Parcels region 99 mean z statistic
Task contrast 72_WM_FACE Schaefer2018_100Parcels region 100 mean z statistic
Task contrast 73_WM_PLACE Schaefer2018_100Parcels region 1 mean z statistic
Task contrast 73_WM_PLACE Schaefer2018_100Parcels region 2 mean z statistic
Task contrast 73_WM_PLACE Schaefer2018_100Parcels region 3 mean z statistic
Task contrast 73_WM_PLACE Schaefer2018_100Parcels region 4 mean z statistic
Task contrast 73_WM_PLACE Schaefer2018_100Parcels region 5 mean z statistic
Task contrast 73_WM_PLACE Schaefer2018_100Parcels region 6 mean z statistic
Task contrast 73_WM_PLACE Schaefer2018_100Parcels region 7 mean z statistic
Task contrast 73_WM_PLACE Schaefer2018_100Parcels region 8 mean z statistic
Task contrast 73_WM_PLACE Schaefer2018_100Parcels region 9 mean z statistic
Task contrast 73_WM_PLACE Schaefer2018_100Parcels region 10 mean z statistic
Task contrast 73_WM_PLACE Schaefer2018_100Parcels region 11 mean z statistic
Task contrast 73_WM_PLACE Schaefer2018_100Parcels region 12 mean z statistic
Task contrast 73_WM_PLACE Schaefer2018_100Parcels region 13 mean z statistic
Task contrast 73_WM_PLACE Schaefer2018_100Parcels region 14 mean z statistic
Task contrast 73_WM_PLACE Schaefer2018_100Parcels region 15 mean z statistic
Task contrast 73_WM_PLACE Schaefer2018_100Parcels region 16 mean z statistic
Task contrast 73_WM_PLACE Schaefer2018_100Parcels region 17 mean z statistic
Task contrast 73_WM_PLACE Schaefer2018_100Parcels region 18 mean z statistic
Task contrast 73_WM_PLACE Schaefer2018_100Parcels region 19 mean z statistic
Task contrast 73_WM_PLACE Schaefer2018_100Parcels region 20 mean z statistic
Task contrast 73_WM_PLACE Schaefer2018_100Parcels region 21 mean z statistic
Task contrast 73_WM_PLACE Schaefer2018_100Parcels region 22 mean z statistic
Task contrast 73_WM_PLACE Schaefer2018_100Parcels region 23 mean z statistic
Task contrast 73_WM_PLACE Schaefer2018_100Parcels region 24 mean z statistic
Task contrast 73_WM_PLACE Schaefer2018_100Parcels region 25 mean z statistic
Task contrast 73_WM_PLACE Schaefer2018_100Parcels region 26 mean z statistic
Task contrast 73_WM_PLACE Schaefer2018_100Parcels region 27 mean z statistic
Task contrast 73_WM_PLACE Schaefer2018_100Parcels region 28 mean z statistic
Task contrast 73_WM_PLACE Schaefer2018_100Parcels region 29 mean z statistic
Task contrast 73_WM_PLACE Schaefer2018_100Parcels region 30 mean z statistic
Task contrast 73_WM_PLACE Schaefer2018_100Parcels region 31 mean z statistic
Task contrast 73_WM_PLACE Schaefer2018_100Parcels region 32 mean z statistic
Task contrast 73_WM_PLACE Schaefer2018_100Parcels region 33 mean z statistic
Task contrast 73_WM_PLACE Schaefer2018_100Parcels region 34 mean z statistic
Task contrast 73_WM_PLACE Schaefer2018_100Parcels region 35 mean z statistic
Task contrast 73_WM_PLACE Schaefer2018_100Parcels region 36 mean z statistic
Task contrast 73_WM_PLACE Schaefer2018_100Parcels region 37 mean z statistic
Task contrast 73_WM_PLACE Schaefer2018_100Parcels region 38 mean z statistic
Task contrast 73_WM_PLACE Schaefer2018_100Parcels region 39 mean z statistic
Task contrast 73_WM_PLACE Schaefer2018_100Parcels region 40 mean z statistic
Task contrast 73_WM_PLACE Schaefer2018_100Parcels region 41 mean z statistic
Task contrast 73_WM_PLACE Schaefer2018_100Parcels region 42 mean z statistic
Task contrast 73_WM_PLACE Schaefer2018_100Parcels region 43 mean z statistic
Task contrast 73_WM_PLACE Schaefer2018_100Parcels region 44 mean z statistic
Task contrast 73_WM_PLACE Schaefer2018_100Parcels region 45 mean z statistic
Task contrast 73_WM_PLACE Schaefer2018_100Parcels region 46 mean z statistic
Task contrast 73_WM_PLACE Schaefer2018_100Parcels region 47 mean z statistic
Task contrast 73_WM_PLACE Schaefer2018_100Parcels region 48 mean z statistic
Task contrast 73_WM_PLACE Schaefer2018_100Parcels region 49 mean z statistic
Task contrast 73_WM_PLACE Schaefer2018_100Parcels region 50 mean z statistic
Task contrast 73_WM_PLACE Schaefer2018_100Parcels region 51 mean z statistic
Task contrast 73_WM_PLACE Schaefer2018_100Parcels region 52 mean z statistic
Task contrast 73_WM_PLACE Schaefer2018_100Parcels region 53 mean z statistic
Task contrast 73_WM_PLACE Schaefer2018_100Parcels region 54 mean z statistic
Task contrast 73_WM_PLACE Schaefer2018_100Parcels region 55 mean z statistic
Task contrast 73_WM_PLACE Schaefer2018_100Parcels region 56 mean z statistic
Task contrast 73_WM_PLACE Schaefer2018_100Parcels region 57 mean z statistic
Task contrast 73_WM_PLACE Schaefer2018_100Parcels region 58 mean z statistic
Task contrast 73_WM_PLACE Schaefer2018_100Parcels region 59 mean z statistic
Task contrast 73_WM_PLACE Schaefer2018_100Parcels region 60 mean z statistic
Task contrast 73_WM_PLACE Schaefer2018_100Parcels region 61 mean z statistic
Task contrast 73_WM_PLACE Schaefer2018_100Parcels region 62 mean z statistic
Task contrast 73_WM_PLACE Schaefer2018_100Parcels region 63 mean z statistic
Task contrast 73_WM_PLACE Schaefer2018_100Parcels region 64 mean z statistic
Task contrast 73_WM_PLACE Schaefer2018_100Parcels region 65 mean z statistic
Task contrast 73_WM_PLACE Schaefer2018_100Parcels region 66 mean z statistic
Task contrast 73_WM_PLACE Schaefer2018_100Parcels region 67 mean z statistic
Task contrast 73_WM_PLACE Schaefer2018_100Parcels region 68 mean z statistic
Task contrast 73_WM_PLACE Schaefer2018_100Parcels region 69 mean z statistic
Task contrast 73_WM_PLACE Schaefer2018_100Parcels region 70 mean z statistic
Task contrast 73_WM_PLACE Schaefer2018_100Parcels region 71 mean z statistic
Task contrast 73_WM_PLACE Schaefer2018_100Parcels region 72 mean z statistic
Task contrast 73_WM_PLACE Schaefer2018_100Parcels region 73 mean z statistic
Task contrast 73_WM_PLACE Schaefer2018_100Parcels region 74 mean z statistic
Task contrast 73_WM_PLACE Schaefer2018_100Parcels region 75 mean z statistic
Task contrast 73_WM_PLACE Schaefer2018_100Parcels region 76 mean z statistic
Task contrast 73_WM_PLACE Schaefer2018_100Parcels region 77 mean z statistic
Task contrast 73_WM_PLACE Schaefer2018_100Parcels region 78 mean z statistic
Task contrast 73_WM_PLACE Schaefer2018_100Parcels region 79 mean z statistic
Task contrast 73_WM_PLACE Schaefer2018_100Parcels region 80 mean z statistic
Task contrast 73_WM_PLACE Schaefer2018_100Parcels region 81 mean z statistic
Task contrast 73_WM_PLACE Schaefer2018_100Parcels region 82 mean z statistic
Task contrast 73_WM_PLACE Schaefer2018_100Parcels region 83 mean z statistic
Task contrast 73_WM_PLACE Schaefer2018_100Parcels region 84 mean z statistic
Task contrast 73_WM_PLACE Schaefer2018_100Parcels region 85 mean z statistic
Task contrast 73_WM_PLACE Schaefer2018_100Parcels region 86 mean z statistic
Task contrast 73_WM_PLACE Schaefer2018_100Parcels region 87 mean z statistic
Task contrast 73_WM_PLACE Schaefer2018_100Parcels region 88 mean z statistic
Task contrast 73_WM_PLACE Schaefer2018_100Parcels region 89 mean z statistic
Task contrast 73_WM_PLACE Schaefer2018_100Parcels region 90 mean z statistic
Task contrast 73_WM_PLACE Schaefer2018_100Parcels region 91 mean z statistic
Task contrast 73_WM_PLACE Schaefer2018_100Parcels region 92 mean z statistic
Task contrast 73_WM_PLACE Schaefer2018_100Parcels region 93 mean z statistic
Task contrast 73_WM_PLACE Schaefer2018_100Parcels region 94 mean z statistic
Task contrast 73_WM_PLACE Schaefer2018_100Parcels region 95 mean z statistic
Task contrast 73_WM_PLACE Schaefer2018_100Parcels region 96 mean z statistic
Task contrast 73_WM_PLACE Schaefer2018_100Parcels region 97 mean z statistic
Task contrast 73_WM_PLACE Schaefer2018_100Parcels region 98 mean z statistic
Task contrast 73_WM_PLACE Schaefer2018_100Parcels region 99 mean z statistic
Task contrast 73_WM_PLACE Schaefer2018_100Parcels region 100 mean z statistic
Task contrast 74_WM_TOOL Schaefer2018_100Parcels region 1 mean z statistic
Task contrast 74_WM_TOOL Schaefer2018_100Parcels region 2 mean z statistic
Task contrast 74_WM_TOOL Schaefer2018_100Parcels region 3 mean z statistic
Task contrast 74_WM_TOOL Schaefer2018_100Parcels region 4 mean z statistic
Task contrast 74_WM_TOOL Schaefer2018_100Parcels region 5 mean z statistic
Task contrast 74_WM_TOOL Schaefer2018_100Parcels region 6 mean z statistic
Task contrast 74_WM_TOOL Schaefer2018_100Parcels region 7 mean z statistic
Task contrast 74_WM_TOOL Schaefer2018_100Parcels region 8 mean z statistic
Task contrast 74_WM_TOOL Schaefer2018_100Parcels region 9 mean z statistic
Task contrast 74_WM_TOOL Schaefer2018_100Parcels region 10 mean z statistic
Task contrast 74_WM_TOOL Schaefer2018_100Parcels region 11 mean z statistic
Task contrast 74_WM_TOOL Schaefer2018_100Parcels region 12 mean z statistic
Task contrast 74_WM_TOOL Schaefer2018_100Parcels region 13 mean z statistic
Task contrast 74_WM_TOOL Schaefer2018_100Parcels region 14 mean z statistic
Task contrast 74_WM_TOOL Schaefer2018_100Parcels region 15 mean z statistic
Task contrast 74_WM_TOOL Schaefer2018_100Parcels region 16 mean z statistic
Task contrast 74_WM_TOOL Schaefer2018_100Parcels region 17 mean z statistic
Task contrast 74_WM_TOOL Schaefer2018_100Parcels region 18 mean z statistic
Task contrast 74_WM_TOOL Schaefer2018_100Parcels region 19 mean z statistic
Task contrast 74_WM_TOOL Schaefer2018_100Parcels region 20 mean z statistic
Task contrast 74_WM_TOOL Schaefer2018_100Parcels region 21 mean z statistic
Task contrast 74_WM_TOOL Schaefer2018_100Parcels region 22 mean z statistic
Task contrast 74_WM_TOOL Schaefer2018_100Parcels region 23 mean z statistic
Task contrast 74_WM_TOOL Schaefer2018_100Parcels region 24 mean z statistic
Task contrast 74_WM_TOOL Schaefer2018_100Parcels region 25 mean z statistic
Task contrast 74_WM_TOOL Schaefer2018_100Parcels region 26 mean z statistic
Task contrast 74_WM_TOOL Schaefer2018_100Parcels region 27 mean z statistic
Task contrast 74_WM_TOOL Schaefer2018_100Parcels region 28 mean z statistic
Task contrast 74_WM_TOOL Schaefer2018_100Parcels region 29 mean z statistic
Task contrast 74_WM_TOOL Schaefer2018_100Parcels region 30 mean z statistic
Task contrast 74_WM_TOOL Schaefer2018_100Parcels region 31 mean z statistic
Task contrast 74_WM_TOOL Schaefer2018_100Parcels region 32 mean z statistic
Task contrast 74_WM_TOOL Schaefer2018_100Parcels region 33 mean z statistic
Task contrast 74_WM_TOOL Schaefer2018_100Parcels region 34 mean z statistic
Task contrast 74_WM_TOOL Schaefer2018_100Parcels region 35 mean z statistic
Task contrast 74_WM_TOOL Schaefer2018_100Parcels region 36 mean z statistic
Task contrast 74_WM_TOOL Schaefer2018_100Parcels region 37 mean z statistic
Task contrast 74_WM_TOOL Schaefer2018_100Parcels region 38 mean z statistic
Task contrast 74_WM_TOOL Schaefer2018_100Parcels region 39 mean z statistic
Task contrast 74_WM_TOOL Schaefer2018_100Parcels region 40 mean z statistic
Task contrast 74_WM_TOOL Schaefer2018_100Parcels region 41 mean z statistic
Task contrast 74_WM_TOOL Schaefer2018_100Parcels region 42 mean z statistic
Task contrast 74_WM_TOOL Schaefer2018_100Parcels region 43 mean z statistic
Task contrast 74_WM_TOOL Schaefer2018_100Parcels region 44 mean z statistic
Task contrast 74_WM_TOOL Schaefer2018_100Parcels region 45 mean z statistic
Task contrast 74_WM_TOOL Schaefer2018_100Parcels region 46 mean z statistic
Task contrast 74_WM_TOOL Schaefer2018_100Parcels region 47 mean z statistic
Task contrast 74_WM_TOOL Schaefer2018_100Parcels region 48 mean z statistic
Task contrast 74_WM_TOOL Schaefer2018_100Parcels region 49 mean z statistic
Task contrast 74_WM_TOOL Schaefer2018_100Parcels region 50 mean z statistic
Task contrast 74_WM_TOOL Schaefer2018_100Parcels region 51 mean z statistic
Task contrast 74_WM_TOOL Schaefer2018_100Parcels region 52 mean z statistic
Task contrast 74_WM_TOOL Schaefer2018_100Parcels region 53 mean z statistic
Task contrast 74_WM_TOOL Schaefer2018_100Parcels region 54 mean z statistic
Task contrast 74_WM_TOOL Schaefer2018_100Parcels region 55 mean z statistic
Task contrast 74_WM_TOOL Schaefer2018_100Parcels region 56 mean z statistic
Task contrast 74_WM_TOOL Schaefer2018_100Parcels region 57 mean z statistic
Task contrast 74_WM_TOOL Schaefer2018_100Parcels region 58 mean z statistic
Task contrast 74_WM_TOOL Schaefer2018_100Parcels region 59 mean z statistic
Task contrast 74_WM_TOOL Schaefer2018_100Parcels region 60 mean z statistic
Task contrast 74_WM_TOOL Schaefer2018_100Parcels region 61 mean z statistic
Task contrast 74_WM_TOOL Schaefer2018_100Parcels region 62 mean z statistic
Task contrast 74_WM_TOOL Schaefer2018_100Parcels region 63 mean z statistic
Task contrast 74_WM_TOOL Schaefer2018_100Parcels region 64 mean z statistic
Task contrast 74_WM_TOOL Schaefer2018_100Parcels region 65 mean z statistic
Task contrast 74_WM_TOOL Schaefer2018_100Parcels region 66 mean z statistic
Task contrast 74_WM_TOOL Schaefer2018_100Parcels region 67 mean z statistic
Task contrast 74_WM_TOOL Schaefer2018_100Parcels region 68 mean z statistic
Task contrast 74_WM_TOOL Schaefer2018_100Parcels region 69 mean z statistic
Task contrast 74_WM_TOOL Schaefer2018_100Parcels region 70 mean z statistic
Task contrast 74_WM_TOOL Schaefer2018_100Parcels region 71 mean z statistic
Task contrast 74_WM_TOOL Schaefer2018_100Parcels region 72 mean z statistic
Task contrast 74_WM_TOOL Schaefer2018_100Parcels region 73 mean z statistic
Task contrast 74_WM_TOOL Schaefer2018_100Parcels region 74 mean z statistic
Task contrast 74_WM_TOOL Schaefer2018_100Parcels region 75 mean z statistic
Task contrast 74_WM_TOOL Schaefer2018_100Parcels region 76 mean z statistic
Task contrast 74_WM_TOOL Schaefer2018_100Parcels region 77 mean z statistic
Task contrast 74_WM_TOOL Schaefer2018_100Parcels region 78 mean z statistic
Task contrast 74_WM_TOOL Schaefer2018_100Parcels region 79 mean z statistic
Task contrast 74_WM_TOOL Schaefer2018_100Parcels region 80 mean z statistic
Task contrast 74_WM_TOOL Schaefer2018_100Parcels region 81 mean z statistic
Task contrast 74_WM_TOOL Schaefer2018_100Parcels region 82 mean z statistic
Task contrast 74_WM_TOOL Schaefer2018_100Parcels region 83 mean z statistic
Task contrast 74_WM_TOOL Schaefer2018_100Parcels region 84 mean z statistic
Task contrast 74_WM_TOOL Schaefer2018_100Parcels region 85 mean z statistic
Task contrast 74_WM_TOOL Schaefer2018_100Parcels region 86 mean z statistic
Task contrast 74_WM_TOOL Schaefer2018_100Parcels region 87 mean z statistic
Task contrast 74_WM_TOOL Schaefer2018_100Parcels region 88 mean z statistic
Task contrast 74_WM_TOOL Schaefer2018_100Parcels region 89 mean z statistic
Task contrast 74_WM_TOOL Schaefer2018_100Parcels region 90 mean z statistic
Task contrast 74_WM_TOOL Schaefer2018_100Parcels region 91 mean z statistic
Task contrast 74_WM_TOOL Schaefer2018_100Parcels region 92 mean z statistic
Task contrast 74_WM_TOOL Schaefer2018_100Parcels region 93 mean z statistic
Task contrast 74_WM_TOOL Schaefer2018_100Parcels region 94 mean z statistic
Task contrast 74_WM_TOOL Schaefer2018_100Parcels region 95 mean z statistic
Task contrast 74_WM_TOOL Schaefer2018_100Parcels region 96 mean z statistic
Task contrast 74_WM_TOOL Schaefer2018_100Parcels region 97 mean z statistic
Task contrast 74_WM_TOOL Schaefer2018_100Parcels region 98 mean z statistic
Task contrast 74_WM_TOOL Schaefer2018_100Parcels region 99 mean z statistic
Task contrast 74_WM_TOOL Schaefer2018_100Parcels region 100 mean z statistic
Task contrast 75_WM_BODY-AVG Schaefer2018_100Parcels region 1 mean z statistic
Task contrast 75_WM_BODY-AVG Schaefer2018_100Parcels region 2 mean z statistic
Task contrast 75_WM_BODY-AVG Schaefer2018_100Parcels region 3 mean z statistic
Task contrast 75_WM_BODY-AVG Schaefer2018_100Parcels region 4 mean z statistic
Task contrast 75_WM_BODY-AVG Schaefer2018_100Parcels region 5 mean z statistic
Task contrast 75_WM_BODY-AVG Schaefer2018_100Parcels region 6 mean z statistic
Task contrast 75_WM_BODY-AVG Schaefer2018_100Parcels region 7 mean z statistic
Task contrast 75_WM_BODY-AVG Schaefer2018_100Parcels region 8 mean z statistic
Task contrast 75_WM_BODY-AVG Schaefer2018_100Parcels region 9 mean z statistic
Task contrast 75_WM_BODY-AVG Schaefer2018_100Parcels region 10 mean z statistic
Task contrast 75_WM_BODY-AVG Schaefer2018_100Parcels region 11 mean z statistic
Task contrast 75_WM_BODY-AVG Schaefer2018_100Parcels region 12 mean z statistic
Task contrast 75_WM_BODY-AVG Schaefer2018_100Parcels region 13 mean z statistic
Task contrast 75_WM_BODY-AVG Schaefer2018_100Parcels region 14 mean z statistic
Task contrast 75_WM_BODY-AVG Schaefer2018_100Parcels region 15 mean z statistic
Task contrast 75_WM_BODY-AVG Schaefer2018_100Parcels region 16 mean z statistic
Task contrast 75_WM_BODY-AVG Schaefer2018_100Parcels region 17 mean z statistic
Task contrast 75_WM_BODY-AVG Schaefer2018_100Parcels region 18 mean z statistic
Task contrast 75_WM_BODY-AVG Schaefer2018_100Parcels region 19 mean z statistic
Task contrast 75_WM_BODY-AVG Schaefer2018_100Parcels region 20 mean z statistic
Task contrast 75_WM_BODY-AVG Schaefer2018_100Parcels region 21 mean z statistic
Task contrast 75_WM_BODY-AVG Schaefer2018_100Parcels region 22 mean z statistic
Task contrast 75_WM_BODY-AVG Schaefer2018_100Parcels region 23 mean z statistic
Task contrast 75_WM_BODY-AVG Schaefer2018_100Parcels region 24 mean z statistic
Task contrast 75_WM_BODY-AVG Schaefer2018_100Parcels region 25 mean z statistic
Task contrast 75_WM_BODY-AVG Schaefer2018_100Parcels region 26 mean z statistic
Task contrast 75_WM_BODY-AVG Schaefer2018_100Parcels region 27 mean z statistic
Task contrast 75_WM_BODY-AVG Schaefer2018_100Parcels region 28 mean z statistic
Task contrast 75_WM_BODY-AVG Schaefer2018_100Parcels region 29 mean z statistic
Task contrast 75_WM_BODY-AVG Schaefer2018_100Parcels region 30 mean z statistic
Task contrast 75_WM_BODY-AVG Schaefer2018_100Parcels region 31 mean z statistic
Task contrast 75_WM_BODY-AVG Schaefer2018_100Parcels region 32 mean z statistic
Task contrast 75_WM_BODY-AVG Schaefer2018_100Parcels region 33 mean z statistic
Task contrast 75_WM_BODY-AVG Schaefer2018_100Parcels region 34 mean z statistic
Task contrast 75_WM_BODY-AVG Schaefer2018_100Parcels region 35 mean z statistic
Task contrast 75_WM_BODY-AVG Schaefer2018_100Parcels region 36 mean z statistic
Task contrast 75_WM_BODY-AVG Schaefer2018_100Parcels region 37 mean z statistic
Task contrast 75_WM_BODY-AVG Schaefer2018_100Parcels region 38 mean z statistic
Task contrast 75_WM_BODY-AVG Schaefer2018_100Parcels region 39 mean z statistic
Task contrast 75_WM_BODY-AVG Schaefer2018_100Parcels region 40 mean z statistic
Task contrast 75_WM_BODY-AVG Schaefer2018_100Parcels region 41 mean z statistic
Task contrast 75_WM_BODY-AVG Schaefer2018_100Parcels region 42 mean z statistic
Task contrast 75_WM_BODY-AVG Schaefer2018_100Parcels region 43 mean z statistic
Task contrast 75_WM_BODY-AVG Schaefer2018_100Parcels region 44 mean z statistic
Task contrast 75_WM_BODY-AVG Schaefer2018_100Parcels region 45 mean z statistic
Task contrast 75_WM_BODY-AVG Schaefer2018_100Parcels region 46 mean z statistic
Task contrast 75_WM_BODY-AVG Schaefer2018_100Parcels region 47 mean z statistic
Task contrast 75_WM_BODY-AVG Schaefer2018_100Parcels region 48 mean z statistic
Task contrast 75_WM_BODY-AVG Schaefer2018_100Parcels region 49 mean z statistic
Task contrast 75_WM_BODY-AVG Schaefer2018_100Parcels region 50 mean z statistic
Task contrast 75_WM_BODY-AVG Schaefer2018_100Parcels region 51 mean z statistic
Task contrast 75_WM_BODY-AVG Schaefer2018_100Parcels region 52 mean z statistic
Task contrast 75_WM_BODY-AVG Schaefer2018_100Parcels region 53 mean z statistic
Task contrast 75_WM_BODY-AVG Schaefer2018_100Parcels region 54 mean z statistic
Task contrast 75_WM_BODY-AVG Schaefer2018_100Parcels region 55 mean z statistic
Task contrast 75_WM_BODY-AVG Schaefer2018_100Parcels region 56 mean z statistic
Task contrast 75_WM_BODY-AVG Schaefer2018_100Parcels region 57 mean z statistic
Task contrast 75_WM_BODY-AVG Schaefer2018_100Parcels region 58 mean z statistic
Task contrast 75_WM_BODY-AVG Schaefer2018_100Parcels region 59 mean z statistic
Task contrast 75_WM_BODY-AVG Schaefer2018_100Parcels region 60 mean z statistic
Task contrast 75_WM_BODY-AVG Schaefer2018_100Parcels region 61 mean z statistic
Task contrast 75_WM_BODY-AVG Schaefer2018_100Parcels region 62 mean z statistic
Task contrast 75_WM_BODY-AVG Schaefer2018_100Parcels region 63 mean z statistic
Task contrast 75_WM_BODY-AVG Schaefer2018_100Parcels region 64 mean z statistic
Task contrast 75_WM_BODY-AVG Schaefer2018_100Parcels region 65 mean z statistic
Task contrast 75_WM_BODY-AVG Schaefer2018_100Parcels region 66 mean z statistic
Task contrast 75_WM_BODY-AVG Schaefer2018_100Parcels region 67 mean z statistic
Task contrast 75_WM_BODY-AVG Schaefer2018_100Parcels region 68 mean z statistic
Task contrast 75_WM_BODY-AVG Schaefer2018_100Parcels region 69 mean z statistic
Task contrast 75_WM_BODY-AVG Schaefer2018_100Parcels region 70 mean z statistic
Task contrast 75_WM_BODY-AVG Schaefer2018_100Parcels region 71 mean z statistic
Task contrast 75_WM_BODY-AVG Schaefer2018_100Parcels region 72 mean z statistic
Task contrast 75_WM_BODY-AVG Schaefer2018_100Parcels region 73 mean z statistic
Task contrast 75_WM_BODY-AVG Schaefer2018_100Parcels region 74 mean z statistic
Task contrast 75_WM_BODY-AVG Schaefer2018_100Parcels region 75 mean z statistic
Task contrast 75_WM_BODY-AVG Schaefer2018_100Parcels region 76 mean z statistic
Task contrast 75_WM_BODY-AVG Schaefer2018_100Parcels region 77 mean z statistic
Task contrast 75_WM_BODY-AVG Schaefer2018_100Parcels region 78 mean z statistic
Task contrast 75_WM_BODY-AVG Schaefer2018_100Parcels region 79 mean z statistic
Task contrast 75_WM_BODY-AVG Schaefer2018_100Parcels region 80 mean z statistic
Task contrast 75_WM_BODY-AVG Schaefer2018_100Parcels region 81 mean z statistic
Task contrast 75_WM_BODY-AVG Schaefer2018_100Parcels region 82 mean z statistic
Task contrast 75_WM_BODY-AVG Schaefer2018_100Parcels region 83 mean z statistic
Task contrast 75_WM_BODY-AVG Schaefer2018_100Parcels region 84 mean z statistic
Task contrast 75_WM_BODY-AVG Schaefer2018_100Parcels region 85 mean z statistic
Task contrast 75_WM_BODY-AVG Schaefer2018_100Parcels region 86 mean z statistic
Task contrast 75_WM_BODY-AVG Schaefer2018_100Parcels region 87 mean z statistic
Task contrast 75_WM_BODY-AVG Schaefer2018_100Parcels region 88 mean z statistic
Task contrast 75_WM_BODY-AVG Schaefer2018_100Parcels region 89 mean z statistic
Task contrast 75_WM_BODY-AVG Schaefer2018_100Parcels region 90 mean z statistic
Task contrast 75_WM_BODY-AVG Schaefer2018_100Parcels region 91 mean z statistic
Task contrast 75_WM_BODY-AVG Schaefer2018_100Parcels region 92 mean z statistic
Task contrast 75_WM_BODY-AVG Schaefer2018_100Parcels region 93 mean z statistic
Task contrast 75_WM_BODY-AVG Schaefer2018_100Parcels region 94 mean z statistic
Task contrast 75_WM_BODY-AVG Schaefer2018_100Parcels region 95 mean z statistic
Task contrast 75_WM_BODY-AVG Schaefer2018_100Parcels region 96 mean z statistic
Task contrast 75_WM_BODY-AVG Schaefer2018_100Parcels region 97 mean z statistic
Task contrast 75_WM_BODY-AVG Schaefer2018_100Parcels region 98 mean z statistic
Task contrast 75_WM_BODY-AVG Schaefer2018_100Parcels region 99 mean z statistic
Task contrast 75_WM_BODY-AVG Schaefer2018_100Parcels region 100 mean z statistic
Task contrast 76_WM_FACE-AVG Schaefer2018_100Parcels region 1 mean z statistic
Task contrast 76_WM_FACE-AVG Schaefer2018_100Parcels region 2 mean z statistic
Task contrast 76_WM_FACE-AVG Schaefer2018_100Parcels region 3 mean z statistic
Task contrast 76_WM_FACE-AVG Schaefer2018_100Parcels region 4 mean z statistic
Task contrast 76_WM_FACE-AVG Schaefer2018_100Parcels region 5 mean z statistic
Task contrast 76_WM_FACE-AVG Schaefer2018_100Parcels region 6 mean z statistic
Task contrast 76_WM_FACE-AVG Schaefer2018_100Parcels region 7 mean z statistic
Task contrast 76_WM_FACE-AVG Schaefer2018_100Parcels region 8 mean z statistic
Task contrast 76_WM_FACE-AVG Schaefer2018_100Parcels region 9 mean z statistic
Task contrast 76_WM_FACE-AVG Schaefer2018_100Parcels region 10 mean z statistic
Task contrast 76_WM_FACE-AVG Schaefer2018_100Parcels region 11 mean z statistic
Task contrast 76_WM_FACE-AVG Schaefer2018_100Parcels region 12 mean z statistic
Task contrast 76_WM_FACE-AVG Schaefer2018_100Parcels region 13 mean z statistic
Task contrast 76_WM_FACE-AVG Schaefer2018_100Parcels region 14 mean z statistic
Task contrast 76_WM_FACE-AVG Schaefer2018_100Parcels region 15 mean z statistic
Task contrast 76_WM_FACE-AVG Schaefer2018_100Parcels region 16 mean z statistic
Task contrast 76_WM_FACE-AVG Schaefer2018_100Parcels region 17 mean z statistic
Task contrast 76_WM_FACE-AVG Schaefer2018_100Parcels region 18 mean z statistic
Task contrast 76_WM_FACE-AVG Schaefer2018_100Parcels region 19 mean z statistic
Task contrast 76_WM_FACE-AVG Schaefer2018_100Parcels region 20 mean z statistic
Task contrast 76_WM_FACE-AVG Schaefer2018_100Parcels region 21 mean z statistic
Task contrast 76_WM_FACE-AVG Schaefer2018_100Parcels region 22 mean z statistic
Task contrast 76_WM_FACE-AVG Schaefer2018_100Parcels region 23 mean z statistic
Task contrast 76_WM_FACE-AVG Schaefer2018_100Parcels region 24 mean z statistic
Task contrast 76_WM_FACE-AVG Schaefer2018_100Parcels region 25 mean z statistic
Task contrast 76_WM_FACE-AVG Schaefer2018_100Parcels region 26 mean z statistic
Task contrast 76_WM_FACE-AVG Schaefer2018_100Parcels region 27 mean z statistic
Task contrast 76_WM_FACE-AVG Schaefer2018_100Parcels region 28 mean z statistic
Task contrast 76_WM_FACE-AVG Schaefer2018_100Parcels region 29 mean z statistic
Task contrast 76_WM_FACE-AVG Schaefer2018_100Parcels region 30 mean z statistic
Task contrast 76_WM_FACE-AVG Schaefer2018_100Parcels region 31 mean z statistic
Task contrast 76_WM_FACE-AVG Schaefer2018_100Parcels region 32 mean z statistic
Task contrast 76_WM_FACE-AVG Schaefer2018_100Parcels region 33 mean z statistic
Task contrast 76_WM_FACE-AVG Schaefer2018_100Parcels region 34 mean z statistic
Task contrast 76_WM_FACE-AVG Schaefer2018_100Parcels region 35 mean z statistic
Task contrast 76_WM_FACE-AVG Schaefer2018_100Parcels region 36 mean z statistic
Task contrast 76_WM_FACE-AVG Schaefer2018_100Parcels region 37 mean z statistic
Task contrast 76_WM_FACE-AVG Schaefer2018_100Parcels region 38 mean z statistic
Task contrast 76_WM_FACE-AVG Schaefer2018_100Parcels region 39 mean z statistic
Task contrast 76_WM_FACE-AVG Schaefer2018_100Parcels region 40 mean z statistic
Task contrast 76_WM_FACE-AVG Schaefer2018_100Parcels region 41 mean z statistic
Task contrast 76_WM_FACE-AVG Schaefer2018_100Parcels region 42 mean z statistic
Task contrast 76_WM_FACE-AVG Schaefer2018_100Parcels region 43 mean z statistic
Task contrast 76_WM_FACE-AVG Schaefer2018_100Parcels region 44 mean z statistic
Task contrast 76_WM_FACE-AVG Schaefer2018_100Parcels region 45 mean z statistic
Task contrast 76_WM_FACE-AVG Schaefer2018_100Parcels region 46 mean z statistic
Task contrast 76_WM_FACE-AVG Schaefer2018_100Parcels region 47 mean z statistic
Task contrast 76_WM_FACE-AVG Schaefer2018_100Parcels region 48 mean z statistic
Task contrast 76_WM_FACE-AVG Schaefer2018_100Parcels region 49 mean z statistic
Task contrast 76_WM_FACE-AVG Schaefer2018_100Parcels region 50 mean z statistic
Task contrast 76_WM_FACE-AVG Schaefer2018_100Parcels region 51 mean z statistic
Task contrast 76_WM_FACE-AVG Schaefer2018_100Parcels region 52 mean z statistic
Task contrast 76_WM_FACE-AVG Schaefer2018_100Parcels region 53 mean z statistic
Task contrast 76_WM_FACE-AVG Schaefer2018_100Parcels region 54 mean z statistic
Task contrast 76_WM_FACE-AVG Schaefer2018_100Parcels region 55 mean z statistic
Task contrast 76_WM_FACE-AVG Schaefer2018_100Parcels region 56 mean z statistic
Task contrast 76_WM_FACE-AVG Schaefer2018_100Parcels region 57 mean z statistic
Task contrast 76_WM_FACE-AVG Schaefer2018_100Parcels region 58 mean z statistic
Task contrast 76_WM_FACE-AVG Schaefer2018_100Parcels region 59 mean z statistic
Task contrast 76_WM_FACE-AVG Schaefer2018_100Parcels region 60 mean z statistic
Task contrast 76_WM_FACE-AVG Schaefer2018_100Parcels region 61 mean z statistic
Task contrast 76_WM_FACE-AVG Schaefer2018_100Parcels region 62 mean z statistic
Task contrast 76_WM_FACE-AVG Schaefer2018_100Parcels region 63 mean z statistic
Task contrast 76_WM_FACE-AVG Schaefer2018_100Parcels region 64 mean z statistic
Task contrast 76_WM_FACE-AVG Schaefer2018_100Parcels region 65 mean z statistic
Task contrast 76_WM_FACE-AVG Schaefer2018_100Parcels region 66 mean z statistic
Task contrast 76_WM_FACE-AVG Schaefer2018_100Parcels region 67 mean z statistic
Task contrast 76_WM_FACE-AVG Schaefer2018_100Parcels region 68 mean z statistic
Task contrast 76_WM_FACE-AVG Schaefer2018_100Parcels region 69 mean z statistic
Task contrast 76_WM_FACE-AVG Schaefer2018_100Parcels region 70 mean z statistic
Task contrast 76_WM_FACE-AVG Schaefer2018_100Parcels region 71 mean z statistic
Task contrast 76_WM_FACE-AVG Schaefer2018_100Parcels region 72 mean z statistic
Task contrast 76_WM_FACE-AVG Schaefer2018_100Parcels region 73 mean z statistic
Task contrast 76_WM_FACE-AVG Schaefer2018_100Parcels region 74 mean z statistic
Task contrast 76_WM_FACE-AVG Schaefer2018_100Parcels region 75 mean z statistic
Task contrast 76_WM_FACE-AVG Schaefer2018_100Parcels region 76 mean z statistic
Task contrast 76_WM_FACE-AVG Schaefer2018_100Parcels region 77 mean z statistic
Task contrast 76_WM_FACE-AVG Schaefer2018_100Parcels region 78 mean z statistic
Task contrast 76_WM_FACE-AVG Schaefer2018_100Parcels region 79 mean z statistic
Task contrast 76_WM_FACE-AVG Schaefer2018_100Parcels region 80 mean z statistic
Task contrast 76_WM_FACE-AVG Schaefer2018_100Parcels region 81 mean z statistic
Task contrast 76_WM_FACE-AVG Schaefer2018_100Parcels region 82 mean z statistic
Task contrast 76_WM_FACE-AVG Schaefer2018_100Parcels region 83 mean z statistic
Task contrast 76_WM_FACE-AVG Schaefer2018_100Parcels region 84 mean z statistic
Task contrast 76_WM_FACE-AVG Schaefer2018_100Parcels region 85 mean z statistic
Task contrast 76_WM_FACE-AVG Schaefer2018_100Parcels region 86 mean z statistic
Task contrast 76_WM_FACE-AVG Schaefer2018_100Parcels region 87 mean z statistic
Task contrast 76_WM_FACE-AVG Schaefer2018_100Parcels region 88 mean z statistic
Task contrast 76_WM_FACE-AVG Schaefer2018_100Parcels region 89 mean z statistic
Task contrast 76_WM_FACE-AVG Schaefer2018_100Parcels region 90 mean z statistic
Task contrast 76_WM_FACE-AVG Schaefer2018_100Parcels region 91 mean z statistic
Task contrast 76_WM_FACE-AVG Schaefer2018_100Parcels region 92 mean z statistic
Task contrast 76_WM_FACE-AVG Schaefer2018_100Parcels region 93 mean z statistic
Task contrast 76_WM_FACE-AVG Schaefer2018_100Parcels region 94 mean z statistic
Task contrast 76_WM_FACE-AVG Schaefer2018_100Parcels region 95 mean z statistic
Task contrast 76_WM_FACE-AVG Schaefer2018_100Parcels region 96 mean z statistic
Task contrast 76_WM_FACE-AVG Schaefer2018_100Parcels region 97 mean z statistic
Task contrast 76_WM_FACE-AVG Schaefer2018_100Parcels region 98 mean z statistic
Task contrast 76_WM_FACE-AVG Schaefer2018_100Parcels region 99 mean z statistic
Task contrast 76_WM_FACE-AVG Schaefer2018_100Parcels region 100 mean z statistic
Task contrast 77_WM_PLACE-AVG Schaefer2018_100Parcels region 1 mean z statistic
Task contrast 77_WM_PLACE-AVG Schaefer2018_100Parcels region 2 mean z statistic
Task contrast 77_WM_PLACE-AVG Schaefer2018_100Parcels region 3 mean z statistic
Task contrast 77_WM_PLACE-AVG Schaefer2018_100Parcels region 4 mean z statistic
Task contrast 77_WM_PLACE-AVG Schaefer2018_100Parcels region 5 mean z statistic
Task contrast 77_WM_PLACE-AVG Schaefer2018_100Parcels region 6 mean z statistic
Task contrast 77_WM_PLACE-AVG Schaefer2018_100Parcels region 7 mean z statistic
Task contrast 77_WM_PLACE-AVG Schaefer2018_100Parcels region 8 mean z statistic
Task contrast 77_WM_PLACE-AVG Schaefer2018_100Parcels region 9 mean z statistic
Task contrast 77_WM_PLACE-AVG Schaefer2018_100Parcels region 10 mean z statistic
Task contrast 77_WM_PLACE-AVG Schaefer2018_100Parcels region 11 mean z statistic
Task contrast 77_WM_PLACE-AVG Schaefer2018_100Parcels region 12 mean z statistic
Task contrast 77_WM_PLACE-AVG Schaefer2018_100Parcels region 13 mean z statistic
Task contrast 77_WM_PLACE-AVG Schaefer2018_100Parcels region 14 mean z statistic
Task contrast 77_WM_PLACE-AVG Schaefer2018_100Parcels region 15 mean z statistic
Task contrast 77_WM_PLACE-AVG Schaefer2018_100Parcels region 16 mean z statistic
Task contrast 77_WM_PLACE-AVG Schaefer2018_100Parcels region 17 mean z statistic
Task contrast 77_WM_PLACE-AVG Schaefer2018_100Parcels region 18 mean z statistic
Task contrast 77_WM_PLACE-AVG Schaefer2018_100Parcels region 19 mean z statistic
Task contrast 77_WM_PLACE-AVG Schaefer2018_100Parcels region 20 mean z statistic
Task contrast 77_WM_PLACE-AVG Schaefer2018_100Parcels region 21 mean z statistic
Task contrast 77_WM_PLACE-AVG Schaefer2018_100Parcels region 22 mean z statistic
Task contrast 77_WM_PLACE-AVG Schaefer2018_100Parcels region 23 mean z statistic
Task contrast 77_WM_PLACE-AVG Schaefer2018_100Parcels region 24 mean z statistic
Task contrast 77_WM_PLACE-AVG Schaefer2018_100Parcels region 25 mean z statistic
Task contrast 77_WM_PLACE-AVG Schaefer2018_100Parcels region 26 mean z statistic
Task contrast 77_WM_PLACE-AVG Schaefer2018_100Parcels region 27 mean z statistic
Task contrast 77_WM_PLACE-AVG Schaefer2018_100Parcels region 28 mean z statistic
Task contrast 77_WM_PLACE-AVG Schaefer2018_100Parcels region 29 mean z statistic
Task contrast 77_WM_PLACE-AVG Schaefer2018_100Parcels region 30 mean z statistic
Task contrast 77_WM_PLACE-AVG Schaefer2018_100Parcels region 31 mean z statistic
Task contrast 77_WM_PLACE-AVG Schaefer2018_100Parcels region 32 mean z statistic
Task contrast 77_WM_PLACE-AVG Schaefer2018_100Parcels region 33 mean z statistic
Task contrast 77_WM_PLACE-AVG Schaefer2018_100Parcels region 34 mean z statistic
Task contrast 77_WM_PLACE-AVG Schaefer2018_100Parcels region 35 mean z statistic
Task contrast 77_WM_PLACE-AVG Schaefer2018_100Parcels region 36 mean z statistic
Task contrast 77_WM_PLACE-AVG Schaefer2018_100Parcels region 37 mean z statistic
Task contrast 77_WM_PLACE-AVG Schaefer2018_100Parcels region 38 mean z statistic
Task contrast 77_WM_PLACE-AVG Schaefer2018_100Parcels region 39 mean z statistic
Task contrast 77_WM_PLACE-AVG Schaefer2018_100Parcels region 40 mean z statistic
Task contrast 77_WM_PLACE-AVG Schaefer2018_100Parcels region 41 mean z statistic
Task contrast 77_WM_PLACE-AVG Schaefer2018_100Parcels region 42 mean z statistic
Task contrast 77_WM_PLACE-AVG Schaefer2018_100Parcels region 43 mean z statistic
Task contrast 77_WM_PLACE-AVG Schaefer2018_100Parcels region 44 mean z statistic
Task contrast 77_WM_PLACE-AVG Schaefer2018_100Parcels region 45 mean z statistic
Task contrast 77_WM_PLACE-AVG Schaefer2018_100Parcels region 46 mean z statistic
Task contrast 77_WM_PLACE-AVG Schaefer2018_100Parcels region 47 mean z statistic
Task contrast 77_WM_PLACE-AVG Schaefer2018_100Parcels region 48 mean z statistic
Task contrast 77_WM_PLACE-AVG Schaefer2018_100Parcels region 49 mean z statistic
Task contrast 77_WM_PLACE-AVG Schaefer2018_100Parcels region 50 mean z statistic
Task contrast 77_WM_PLACE-AVG Schaefer2018_100Parcels region 51 mean z statistic
Task contrast 77_WM_PLACE-AVG Schaefer2018_100Parcels region 52 mean z statistic
Task contrast 77_WM_PLACE-AVG Schaefer2018_100Parcels region 53 mean z statistic
Task contrast 77_WM_PLACE-AVG Schaefer2018_100Parcels region 54 mean z statistic
Task contrast 77_WM_PLACE-AVG Schaefer2018_100Parcels region 55 mean z statistic
Task contrast 77_WM_PLACE-AVG Schaefer2018_100Parcels region 56 mean z statistic
Task contrast 77_WM_PLACE-AVG Schaefer2018_100Parcels region 57 mean z statistic
Task contrast 77_WM_PLACE-AVG Schaefer2018_100Parcels region 58 mean z statistic
Task contrast 77_WM_PLACE-AVG Schaefer2018_100Parcels region 59 mean z statistic
Task contrast 77_WM_PLACE-AVG Schaefer2018_100Parcels region 60 mean z statistic
Task contrast 77_WM_PLACE-AVG Schaefer2018_100Parcels region 61 mean z statistic
Task contrast 77_WM_PLACE-AVG Schaefer2018_100Parcels region 62 mean z statistic
Task contrast 77_WM_PLACE-AVG Schaefer2018_100Parcels region 63 mean z statistic
Task contrast 77_WM_PLACE-AVG Schaefer2018_100Parcels region 64 mean z statistic
Task contrast 77_WM_PLACE-AVG Schaefer2018_100Parcels region 65 mean z statistic
Task contrast 77_WM_PLACE-AVG Schaefer2018_100Parcels region 66 mean z statistic
Task contrast 77_WM_PLACE-AVG Schaefer2018_100Parcels region 67 mean z statistic
Task contrast 77_WM_PLACE-AVG Schaefer2018_100Parcels region 68 mean z statistic
Task contrast 77_WM_PLACE-AVG Schaefer2018_100Parcels region 69 mean z statistic
Task contrast 77_WM_PLACE-AVG Schaefer2018_100Parcels region 70 mean z statistic
Task contrast 77_WM_PLACE-AVG Schaefer2018_100Parcels region 71 mean z statistic
Task contrast 77_WM_PLACE-AVG Schaefer2018_100Parcels region 72 mean z statistic
Task contrast 77_WM_PLACE-AVG Schaefer2018_100Parcels region 73 mean z statistic
Task contrast 77_WM_PLACE-AVG Schaefer2018_100Parcels region 74 mean z statistic
Task contrast 77_WM_PLACE-AVG Schaefer2018_100Parcels region 75 mean z statistic
Task contrast 77_WM_PLACE-AVG Schaefer2018_100Parcels region 76 mean z statistic
Task contrast 77_WM_PLACE-AVG Schaefer2018_100Parcels region 77 mean z statistic
Task contrast 77_WM_PLACE-AVG Schaefer2018_100Parcels region 78 mean z statistic
Task contrast 77_WM_PLACE-AVG Schaefer2018_100Parcels region 79 mean z statistic
Task contrast 77_WM_PLACE-AVG Schaefer2018_100Parcels region 80 mean z statistic
Task contrast 77_WM_PLACE-AVG Schaefer2018_100Parcels region 81 mean z statistic
Task contrast 77_WM_PLACE-AVG Schaefer2018_100Parcels region 82 mean z statistic
Task contrast 77_WM_PLACE-AVG Schaefer2018_100Parcels region 83 mean z statistic
Task contrast 77_WM_PLACE-AVG Schaefer2018_100Parcels region 84 mean z statistic
Task contrast 77_WM_PLACE-AVG Schaefer2018_100Parcels region 85 mean z statistic
Task contrast 77_WM_PLACE-AVG Schaefer2018_100Parcels region 86 mean z statistic
Task contrast 77_WM_PLACE-AVG Schaefer2018_100Parcels region 87 mean z statistic
Task contrast 77_WM_PLACE-AVG Schaefer2018_100Parcels region 88 mean z statistic
Task contrast 77_WM_PLACE-AVG Schaefer2018_100Parcels region 89 mean z statistic
Task contrast 77_WM_PLACE-AVG Schaefer2018_100Parcels region 90 mean z statistic
Task contrast 77_WM_PLACE-AVG Schaefer2018_100Parcels region 91 mean z statistic
Task contrast 77_WM_PLACE-AVG Schaefer2018_100Parcels region 92 mean z statistic
Task contrast 77_WM_PLACE-AVG Schaefer2018_100Parcels region 93 mean z statistic
Task contrast 77_WM_PLACE-AVG Schaefer2018_100Parcels region 94 mean z statistic
Task contrast 77_WM_PLACE-AVG Schaefer2018_100Parcels region 95 mean z statistic
Task contrast 77_WM_PLACE-AVG Schaefer2018_100Parcels region 96 mean z statistic
Task contrast 77_WM_PLACE-AVG Schaefer2018_100Parcels region 97 mean z statistic
Task contrast 77_WM_PLACE-AVG Schaefer2018_100Parcels region 98 mean z statistic
Task contrast 77_WM_PLACE-AVG Schaefer2018_100Parcels region 99 mean z statistic
Task contrast 77_WM_PLACE-AVG Schaefer2018_100Parcels region 100 mean z statistic
Task contrast 78_WM_TOOL-AVG Schaefer2018_100Parcels region 1 mean z statistic
Task contrast 78_WM_TOOL-AVG Schaefer2018_100Parcels region 2 mean z statistic
Task contrast 78_WM_TOOL-AVG Schaefer2018_100Parcels region 3 mean z statistic
Task contrast 78_WM_TOOL-AVG Schaefer2018_100Parcels region 4 mean z statistic
Task contrast 78_WM_TOOL-AVG Schaefer2018_100Parcels region 5 mean z statistic
Task contrast 78_WM_TOOL-AVG Schaefer2018_100Parcels region 6 mean z statistic
Task contrast 78_WM_TOOL-AVG Schaefer2018_100Parcels region 7 mean z statistic
Task contrast 78_WM_TOOL-AVG Schaefer2018_100Parcels region 8 mean z statistic
Task contrast 78_WM_TOOL-AVG Schaefer2018_100Parcels region 9 mean z statistic
Task contrast 78_WM_TOOL-AVG Schaefer2018_100Parcels region 10 mean z statistic
Task contrast 78_WM_TOOL-AVG Schaefer2018_100Parcels region 11 mean z statistic
Task contrast 78_WM_TOOL-AVG Schaefer2018_100Parcels region 12 mean z statistic
Task contrast 78_WM_TOOL-AVG Schaefer2018_100Parcels region 13 mean z statistic
Task contrast 78_WM_TOOL-AVG Schaefer2018_100Parcels region 14 mean z statistic
Task contrast 78_WM_TOOL-AVG Schaefer2018_100Parcels region 15 mean z statistic
Task contrast 78_WM_TOOL-AVG Schaefer2018_100Parcels region 16 mean z statistic
Task contrast 78_WM_TOOL-AVG Schaefer2018_100Parcels region 17 mean z statistic
Task contrast 78_WM_TOOL-AVG Schaefer2018_100Parcels region 18 mean z statistic
Task contrast 78_WM_TOOL-AVG Schaefer2018_100Parcels region 19 mean z statistic
Task contrast 78_WM_TOOL-AVG Schaefer2018_100Parcels region 20 mean z statistic
Task contrast 78_WM_TOOL-AVG Schaefer2018_100Parcels region 21 mean z statistic
Task contrast 78_WM_TOOL-AVG Schaefer2018_100Parcels region 22 mean z statistic
Task contrast 78_WM_TOOL-AVG Schaefer2018_100Parcels region 23 mean z statistic
Task contrast 78_WM_TOOL-AVG Schaefer2018_100Parcels region 24 mean z statistic
Task contrast 78_WM_TOOL-AVG Schaefer2018_100Parcels region 25 mean z statistic
[truncated: 16,316 more chars]
