# Supplementary material for: Phenotype discovery from population brain imaging
Source: Med Image Anal. 2021 Jul;71:102050. doi: 10.1016/j.media.2021.102050 (PMC8850869; doi:10.1016/j.media.2021.102050)
Supplement: Supplementary Data S4 — Supplementary Raw Research Data. This is open data under the CC BY license http://creativecommons.org/licenses/by/4.0/ [file mmc4.txt]

Names of IDPs in UK Biobank
IDP_T1_SIENAX_peripheral_grey_normalised_volume
IDP_T1_SIENAX_peripheral_grey_unnormalised_volume
IDP_T1_SIENAX_CSF_normalised_volume
IDP_T1_SIENAX_CSF_unnormalised_volume
IDP_T1_SIENAX_grey_normalised_volume
IDP_T1_SIENAX_grey_unnormalised_volume
IDP_T1_SIENAX_white_normalised_volume
IDP_T1_SIENAX_white_unnormalised_volume
IDP_T1_SIENAX_brain-normalised_volume
IDP_T1_SIENAX_brain-unnormalised_volume
IDP_T1_FIRST_left_thalamus_volume
IDP_T1_FIRST_right_thalamus_volume
IDP_T1_FIRST_left_caudate_volume
IDP_T1_FIRST_right_caudate_volume
IDP_T1_FIRST_left_putamen_volume
IDP_T1_FIRST_right_putamen_volume
IDP_T1_FIRST_left_pallidum_volume
IDP_T1_FIRST_right_pallidum_volume
IDP_T1_FIRST_left_hippocampus_volume
IDP_T1_FIRST_right_hippocampus_volume
IDP_T1_FIRST_left_amygdala_volume
IDP_T1_FIRST_right_amygdala_volume
IDP_T1_FIRST_left_accumbens_volume
IDP_T1_FIRST_right_accumbens_volume
IDP_T1_FIRST_brain_stem+4th_ventricle_volume
IDP_T1_FAST_ROIs_L_frontal_pole
IDP_T1_FAST_ROIs_R_frontal_pole
IDP_T1_FAST_ROIs_L_insular_cortex
IDP_T1_FAST_ROIs_R_insular_cortex
IDP_T1_FAST_ROIs_L_sup_front_gyrus
IDP_T1_FAST_ROIs_R_sup_front_gyrus
IDP_T1_FAST_ROIs_L_mid_front_gyrus
IDP_T1_FAST_ROIs_R_mid_front_gyrus
IDP_T1_FAST_ROIs_L_inf_front_gyrus_parstri
IDP_T1_FAST_ROIs_R_inf_front_gyrus_parstri
IDP_T1_FAST_ROIs_L_inf_front_gyrus_parsop
IDP_T1_FAST_ROIs_R_inf_front_gyrus_parsop
IDP_T1_FAST_ROIs_L_precentral_gyrus
IDP_T1_FAST_ROIs_R_precentral_gyrus
IDP_T1_FAST_ROIs_L_temporal_pole
IDP_T1_FAST_ROIs_R_temporal_pole
IDP_T1_FAST_ROIs_L_sup_temp_gyrus_ant
IDP_T1_FAST_ROIs_R_sup_temp_gyrus_ant
IDP_T1_FAST_ROIs_L_sup_temp_gyrus_post
IDP_T1_FAST_ROIs_R_sup_temp_gyrus_post
IDP_T1_FAST_ROIs_L_mid_temp_gyrus_ant
IDP_T1_FAST_ROIs_R_mid_temp_gyrus_ant
IDP_T1_FAST_ROIs_L_mid_temp_gyrus_post
IDP_T1_FAST_ROIs_R_mid_temp_gyrus_post
IDP_T1_FAST_ROIs_L_mid_temp_gyrus_tempocc
IDP_T1_FAST_ROIs_R_mid_temp_gyrus_tempocc
IDP_T1_FAST_ROIs_L_inf_temp_gyrus_ant
IDP_T1_FAST_ROIs_R_inf_temp_gyrus_ant
IDP_T1_FAST_ROIs_L_inf_temp_gyrus_post
IDP_T1_FAST_ROIs_R_inf_temp_gyrus_post
IDP_T1_FAST_ROIs_L_inf_temp_gyrus_tempocc
IDP_T1_FAST_ROIs_R_inf_temp_gyrus_tempocc
IDP_T1_FAST_ROIs_L_postcent_gyrus
IDP_T1_FAST_ROIs_R_postcent_gyrus
IDP_T1_FAST_ROIs_L_sup_parietal_lobule
IDP_T1_FAST_ROIs_R_sup_parietal_lobule
IDP_T1_FAST_ROIs_L_supramarg_gyrus_ant
IDP_T1_FAST_ROIs_R_supramarg_gyrus_ant
IDP_T1_FAST_ROIs_L_supramarg_gyrus_post
IDP_T1_FAST_ROIs_R_supramarg_gyrus_post
IDP_T1_FAST_ROIs_L_angular_gyrus
IDP_T1_FAST_ROIs_R_angular_gyrus
IDP_T1_FAST_ROIs_L_latocc_cortex_sup
IDP_T1_FAST_ROIs_R_latocc_cortex_sup
IDP_T1_FAST_ROIs_L_latocc_cortex_inf
IDP_T1_FAST_ROIs_R_latocc_cortex_inf
IDP_T1_FAST_ROIs_L_intracalc_cortex
IDP_T1_FAST_ROIs_R_intracalc_cortex
IDP_T1_FAST_ROIs_L_front_med_cortex
IDP_T1_FAST_ROIs_R_front_med_cortex
IDP_T1_FAST_ROIs_L_juxtapos_lobule_cortex
IDP_T1_FAST_ROIs_R_juxtapos_lobule_cortex
IDP_T1_FAST_ROIs_L_subcallosal_cortex
IDP_T1_FAST_ROIs_R_subcallosal_cortex
IDP_T1_FAST_ROIs_L_paracing_gyrus
IDP_T1_FAST_ROIs_R_paracing_gyrus
IDP_T1_FAST_ROIs_L_cing_gyrus_ant
IDP_T1_FAST_ROIs_R_cing_gyrus_ant
IDP_T1_FAST_ROIs_L_cing_gyrus_post
IDP_T1_FAST_ROIs_R_cing_gyrus_post
IDP_T1_FAST_ROIs_L_precun_cortex
IDP_T1_FAST_ROIs_R_precun_cortex
IDP_T1_FAST_ROIs_L_cuneal_cortex
IDP_T1_FAST_ROIs_R_cuneal_cortex
IDP_T1_FAST_ROIs_L_front_orb_cortex
IDP_T1_FAST_ROIs_R_front_orb_cortex
IDP_T1_FAST_ROIs_L_parahipp_gyrus_ant
IDP_T1_FAST_ROIs_R_parahipp_gyrus_ant
IDP_T1_FAST_ROIs_L_parahipp_gyrus_post
IDP_T1_FAST_ROIs_R_parahipp_gyrus_post
IDP_T1_FAST_ROIs_L_lingual_gyrus
IDP_T1_FAST_ROIs_R_lingual_gyrus
IDP_T1_FAST_ROIs_L_temp_fusif_cortex_ant
IDP_T1_FAST_ROIs_R_temp_fusif_cortex_ant
IDP_T1_FAST_ROIs_L_temp_fusif_cortex_post
IDP_T1_FAST_ROIs_R_temp_fusif_cortex_post
IDP_T1_FAST_ROIs_L_temp_occ_fusif_cortex
IDP_T1_FAST_ROIs_R_temp_occ_fusif_cortex
IDP_T1_FAST_ROIs_L_occ_fusif_gyrus
IDP_T1_FAST_ROIs_R_occ_fusif_gyrus
IDP_T1_FAST_ROIs_L_front_operc_cortex
IDP_T1_FAST_ROIs_R_front_operc_cortex
IDP_T1_FAST_ROIs_L_cent_operc_cortex
IDP_T1_FAST_ROIs_R_cent_operc_cortex
IDP_T1_FAST_ROIs_L_parietal_operc_cortex
IDP_T1_FAST_ROIs_R_parietal_operc_cortex
IDP_T1_FAST_ROIs_L_planum_polare
IDP_T1_FAST_ROIs_R_planum_polare
IDP_T1_FAST_ROIs_L_heschl_gyrus
IDP_T1_FAST_ROIs_R_heschl_gyrus
IDP_T1_FAST_ROIs_L_planum_temporale
IDP_T1_FAST_ROIs_R_planum_temporale
IDP_T1_FAST_ROIs_L_supracalc_cortex
IDP_T1_FAST_ROIs_R_supracalc_cortex
IDP_T1_FAST_ROIs_L_occ_pole
IDP_T1_FAST_ROIs_R_occ_pole
IDP_T1_FAST_ROIs_L_thalamus
IDP_T1_FAST_ROIs_R_thalamus
IDP_T1_FAST_ROIs_L_caudate
IDP_T1_FAST_ROIs_R_caudate
IDP_T1_FAST_ROIs_L_putamen
IDP_T1_FAST_ROIs_R_putamen
IDP_T1_FAST_ROIs_L_pallidum
IDP_T1_FAST_ROIs_R_pallidum
IDP_T1_FAST_ROIs_L_hippocampus
IDP_T1_FAST_ROIs_R_hippocampus
IDP_T1_FAST_ROIs_L_amygdala
IDP_T1_FAST_ROIs_R_amygdala
IDP_T1_FAST_ROIs_L_ventral_striatum
IDP_T1_FAST_ROIs_R_ventral_striatum
IDP_T1_FAST_ROIs_brain_stem
IDP_T1_FAST_ROIs_L_cerebellum_I-IV
IDP_T1_FAST_ROIs_R_cerebellum_I-IV
IDP_T1_FAST_ROIs_L_cerebellum_V
IDP_T1_FAST_ROIs_R_cerebellum_V
IDP_T1_FAST_ROIs_L_cerebellum_VI
IDP_T1_FAST_ROIs_V_cerebellum_VI
IDP_T1_FAST_ROIs_R_cerebellum_VI
IDP_T1_FAST_ROIs_L_cerebellum_crus_I
IDP_T1_FAST_ROIs_V_cerebellum_crus_I
IDP_T1_FAST_ROIs_R_cerebellum_crus_I
IDP_T1_FAST_ROIs_L_cerebellum_crus_II
IDP_T1_FAST_ROIs_V_cerebellum_crus_II
IDP_T1_FAST_ROIs_R_cerebellum_crus_II
IDP_T1_FAST_ROIs_L_cerebellum_VIIb
IDP_T1_FAST_ROIs_V_cerebellum_VIIb
IDP_T1_FAST_ROIs_R_cerebellum_VIIb
IDP_T1_FAST_ROIs_L_cerebellum_VIIIa
IDP_T1_FAST_ROIs_V_cerebellum_VIIIa
IDP_T1_FAST_ROIs_R_cerebellum_VIIIa
IDP_T1_FAST_ROIs_L_cerebellum_VIIIb
IDP_T1_FAST_ROIs_V_cerebellum_VIIIb
IDP_T1_FAST_ROIs_R_cerebellum_VIIIb
IDP_T1_FAST_ROIs_L_cerebellum_IX
IDP_T1_FAST_ROIs_V_cerebellum_IX
IDP_T1_FAST_ROIs_R_cerebellum_IX
IDP_T1_FAST_ROIs_L_cerebellum_X
IDP_T1_FAST_ROIs_V_cerebellum_X
IDP_T1_FAST_ROIs_R_cerebellum_X
IDP_T2_FLAIR_BIANCA_WMH_volume
IDP_SWI_T2star_left_thalamus
IDP_SWI_T2star_right_thalamus
IDP_SWI_T2star_left_caudate
IDP_SWI_T2star_right_caudate
IDP_SWI_T2star_left_putamen
IDP_SWI_T2star_right_putamen
IDP_SWI_T2star_left_pallidum
IDP_SWI_T2star_right_pallidum
IDP_SWI_T2star_left_hippocampus
IDP_SWI_T2star_right_hippocampus
IDP_SWI_T2star_left_amygdala
IDP_SWI_T2star_right_amygdala
IDP_SWI_T2star_left_accumbens
IDP_SWI_T2star_right_accumbens
IDP_tfMRI_median_BOLD_shapes
IDP_tfMRI_90th-percentile_BOLD_shapes
IDP_tfMRI_median_zstat_shapes
IDP_tfMRI_90th-percentile_zstat_shapes
IDP_tfMRI_median_BOLD_faces
IDP_tfMRI_90th-percentile_BOLD_faces
IDP_tfMRI_median_zstat_faces
IDP_tfMRI_90th-percentile_zstat_faces
IDP_tfMRI_median_BOLD_faces-shapes
IDP_tfMRI_90th-percentile_BOLD_faces-shapes
IDP_tfMRI_median_zstat_faces-shapes
IDP_tfMRI_90th-percentile_zstat_faces-shapes
IDP_tfMRI_median_BOLD_faces-shapes_amygdala
IDP_tfMRI_90th-percentile_BOLD_faces-shapes_amygdala
IDP_tfMRI_median_zstat_faces-shapes_amygdala
IDP_tfMRI_90th-percentile_zstat_faces-shapes_amygdala
IDP_dMRI_TBSS_FA_Middle_cerebellar_peduncle
IDP_dMRI_TBSS_FA_Pontine_crossing_tract
IDP_dMRI_TBSS_FA_Genu_of_corpus_callosum
IDP_dMRI_TBSS_FA_Body_of_corpus_callosum
IDP_dMRI_TBSS_FA_Splenium_of_corpus_callosum
IDP_dMRI_TBSS_FA_Fornix
IDP_dMRI_TBSS_FA_Corticospinal_tract_R
IDP_dMRI_TBSS_FA_Corticospinal_tract_L
IDP_dMRI_TBSS_FA_Medial_lemniscus_R
IDP_dMRI_TBSS_FA_Medial_lemniscus_L
IDP_dMRI_TBSS_FA_Inferior_cerebellar_peduncle_R
IDP_dMRI_TBSS_FA_Inferior_cerebellar_peduncle_L
IDP_dMRI_TBSS_FA_Superior_cerebellar_peduncle_R
IDP_dMRI_TBSS_FA_Superior_cerebellar_peduncle_L
IDP_dMRI_TBSS_FA_Cerebral_peduncle_R
IDP_dMRI_TBSS_FA_Cerebral_peduncle_L
IDP_dMRI_TBSS_FA_Anterior_limb_of_internal_capsule_R
IDP_dMRI_TBSS_FA_Anterior_limb_of_internal_capsule_L
IDP_dMRI_TBSS_FA_Posterior_limb_of_internal_capsule_R
IDP_dMRI_TBSS_FA_Posterior_limb_of_internal_capsule_L
IDP_dMRI_TBSS_FA_Retrolenticular_part_of_internal_capsule_R
IDP_dMRI_TBSS_FA_Retrolenticular_part_of_internal_capsule_L
IDP_dMRI_TBSS_FA_Anterior_corona_radiata_R
IDP_dMRI_TBSS_FA_Anterior_corona_radiata_L
IDP_dMRI_TBSS_FA_Superior_corona_radiata_R
IDP_dMRI_TBSS_FA_Superior_corona_radiata_L
IDP_dMRI_TBSS_FA_Posterior_corona_radiata_R
IDP_dMRI_TBSS_FA_Posterior_corona_radiata_L
IDP_dMRI_TBSS_FA_Posterior_thalamic_radiation_R
IDP_dMRI_TBSS_FA_Posterior_thalamic_radiation_L
IDP_dMRI_TBSS_FA_Sagittal_stratum_R
IDP_dMRI_TBSS_FA_Sagittal_stratum_L
IDP_dMRI_TBSS_FA_External_capsule_R
IDP_dMRI_TBSS_FA_External_capsule_L
IDP_dMRI_TBSS_FA_Cingulum_cingulate_gyrus_R
IDP_dMRI_TBSS_FA_Cingulum_cingulate_gyrus_L
IDP_dMRI_TBSS_FA_Cingulum_hippocampus_R
IDP_dMRI_TBSS_FA_Cingulum_hippocampus_L
IDP_dMRI_TBSS_FA_Fornix_cres+Stria_terminalis_R
IDP_dMRI_TBSS_FA_Fornix_cres+Stria_terminalis_L
IDP_dMRI_TBSS_FA_Superior_longitudinal_fasciculus_R
IDP_dMRI_TBSS_FA_Superior_longitudinal_fasciculus_L
IDP_dMRI_TBSS_FA_Superior_fronto-occipital_fasciculus_R
IDP_dMRI_TBSS_FA_Superior_fronto-occipital_fasciculus_L
IDP_dMRI_TBSS_FA_Uncinate_fasciculus_R
IDP_dMRI_TBSS_FA_Uncinate_fasciculus_L
IDP_dMRI_TBSS_FA_Tapetum_R
IDP_dMRI_TBSS_FA_Tapetum_L
IDP_dMRI_TBSS_MD_Middle_cerebellar_peduncle
IDP_dMRI_TBSS_MD_Pontine_crossing_tract
IDP_dMRI_TBSS_MD_Genu_of_corpus_callosum
IDP_dMRI_TBSS_MD_Body_of_corpus_callosum
IDP_dMRI_TBSS_MD_Splenium_of_corpus_callosum
IDP_dMRI_TBSS_MD_Fornix
IDP_dMRI_TBSS_MD_Corticospinal_tract_R
IDP_dMRI_TBSS_MD_Corticospinal_tract_L
IDP_dMRI_TBSS_MD_Medial_lemniscus_R
IDP_dMRI_TBSS_MD_Medial_lemniscus_L
IDP_dMRI_TBSS_MD_Inferior_cerebellar_peduncle_R
IDP_dMRI_TBSS_MD_Inferior_cerebellar_peduncle_L
IDP_dMRI_TBSS_MD_Superior_cerebellar_peduncle_R
IDP_dMRI_TBSS_MD_Superior_cerebellar_peduncle_L
IDP_dMRI_TBSS_MD_Cerebral_peduncle_R
IDP_dMRI_TBSS_MD_Cerebral_peduncle_L
IDP_dMRI_TBSS_MD_Anterior_limb_of_internal_capsule_R
IDP_dMRI_TBSS_MD_Anterior_limb_of_internal_capsule_L
IDP_dMRI_TBSS_MD_Posterior_limb_of_internal_capsule_R
IDP_dMRI_TBSS_MD_Posterior_limb_of_internal_capsule_L
IDP_dMRI_TBSS_MD_Retrolenticular_part_of_internal_capsule_R
IDP_dMRI_TBSS_MD_Retrolenticular_part_of_internal_capsule_L
IDP_dMRI_TBSS_MD_Anterior_corona_radiata_R
IDP_dMRI_TBSS_MD_Anterior_corona_radiata_L
IDP_dMRI_TBSS_MD_Superior_corona_radiata_R
IDP_dMRI_TBSS_MD_Superior_corona_radiata_L
IDP_dMRI_TBSS_MD_Posterior_corona_radiata_R
IDP_dMRI_TBSS_MD_Posterior_corona_radiata_L
IDP_dMRI_TBSS_MD_Posterior_thalamic_radiation_R
IDP_dMRI_TBSS_MD_Posterior_thalamic_radiation_L
IDP_dMRI_TBSS_MD_Sagittal_stratum_R
IDP_dMRI_TBSS_MD_Sagittal_stratum_L
IDP_dMRI_TBSS_MD_External_capsule_R
IDP_dMRI_TBSS_MD_External_capsule_L
IDP_dMRI_TBSS_MD_Cingulum_cingulate_gyrus_R
IDP_dMRI_TBSS_MD_Cingulum_cingulate_gyrus_L
IDP_dMRI_TBSS_MD_Cingulum_hippocampus_R
IDP_dMRI_TBSS_MD_Cingulum_hippocampus_L
IDP_dMRI_TBSS_MD_Fornix_cres+Stria_terminalis_R
IDP_dMRI_TBSS_MD_Fornix_cres+Stria_terminalis_L
IDP_dMRI_TBSS_MD_Superior_longitudinal_fasciculus_R
IDP_dMRI_TBSS_MD_Superior_longitudinal_fasciculus_L
IDP_dMRI_TBSS_MD_Superior_fronto-occipital_fasciculus_R
IDP_dMRI_TBSS_MD_Superior_fronto-occipital_fasciculus_L
IDP_dMRI_TBSS_MD_Uncinate_fasciculus_R
IDP_dMRI_TBSS_MD_Uncinate_fasciculus_L
IDP_dMRI_TBSS_MD_Tapetum_R
IDP_dMRI_TBSS_MD_Tapetum_L
IDP_dMRI_TBSS_MO_Middle_cerebellar_peduncle
IDP_dMRI_TBSS_MO_Pontine_crossing_tract
IDP_dMRI_TBSS_MO_Genu_of_corpus_callosum
IDP_dMRI_TBSS_MO_Body_of_corpus_callosum
IDP_dMRI_TBSS_MO_Splenium_of_corpus_callosum
IDP_dMRI_TBSS_MO_Fornix
IDP_dMRI_TBSS_MO_Corticospinal_tract_R
IDP_dMRI_TBSS_MO_Corticospinal_tract_L
IDP_dMRI_TBSS_MO_Medial_lemniscus_R
IDP_dMRI_TBSS_MO_Medial_lemniscus_L
IDP_dMRI_TBSS_MO_Inferior_cerebellar_peduncle_R
IDP_dMRI_TBSS_MO_Inferior_cerebellar_peduncle_L
IDP_dMRI_TBSS_MO_Superior_cerebellar_peduncle_R
IDP_dMRI_TBSS_MO_Superior_cerebellar_peduncle_L
IDP_dMRI_TBSS_MO_Cerebral_peduncle_R
IDP_dMRI_TBSS_MO_Cerebral_peduncle_L
IDP_dMRI_TBSS_MO_Anterior_limb_of_internal_capsule_R
IDP_dMRI_TBSS_MO_Anterior_limb_of_internal_capsule_L
IDP_dMRI_TBSS_MO_Posterior_limb_of_internal_capsule_R
IDP_dMRI_TBSS_MO_Posterior_limb_of_internal_capsule_L
IDP_dMRI_TBSS_MO_Retrolenticular_part_of_internal_capsule_R
IDP_dMRI_TBSS_MO_Retrolenticular_part_of_internal_capsule_L
IDP_dMRI_TBSS_MO_Anterior_corona_radiata_R
IDP_dMRI_TBSS_MO_Anterior_corona_radiata_L
IDP_dMRI_TBSS_MO_Superior_corona_radiata_R
IDP_dMRI_TBSS_MO_Superior_corona_radiata_L
IDP_dMRI_TBSS_MO_Posterior_corona_radiata_R
IDP_dMRI_TBSS_MO_Posterior_corona_radiata_L
IDP_dMRI_TBSS_MO_Posterior_thalamic_radiation_R
IDP_dMRI_TBSS_MO_Posterior_thalamic_radiation_L
IDP_dMRI_TBSS_MO_Sagittal_stratum_R
IDP_dMRI_TBSS_MO_Sagittal_stratum_L
IDP_dMRI_TBSS_MO_External_capsule_R
IDP_dMRI_TBSS_MO_External_capsule_L
IDP_dMRI_TBSS_MO_Cingulum_cingulate_gyrus_R
IDP_dMRI_TBSS_MO_Cingulum_cingulate_gyrus_L
IDP_dMRI_TBSS_MO_Cingulum_hippocampus_R
IDP_dMRI_TBSS_MO_Cingulum_hippocampus_L
IDP_dMRI_TBSS_MO_Fornix_cres+Stria_terminalis_R
IDP_dMRI_TBSS_MO_Fornix_cres+Stria_terminalis_L
IDP_dMRI_TBSS_MO_Superior_longitudinal_fasciculus_R
IDP_dMRI_TBSS_MO_Superior_longitudinal_fasciculus_L
IDP_dMRI_TBSS_MO_Superior_fronto-occipital_fasciculus_R
IDP_dMRI_TBSS_MO_Superior_fronto-occipital_fasciculus_L
IDP_dMRI_TBSS_MO_Uncinate_fasciculus_R
IDP_dMRI_TBSS_MO_Uncinate_fasciculus_L
IDP_dMRI_TBSS_MO_Tapetum_R
IDP_dMRI_TBSS_MO_Tapetum_L
IDP_dMRI_TBSS_L1_Middle_cerebellar_peduncle
IDP_dMRI_TBSS_L1_Pontine_crossing_tract
IDP_dMRI_TBSS_L1_Genu_of_corpus_callosum
IDP_dMRI_TBSS_L1_Body_of_corpus_callosum
IDP_dMRI_TBSS_L1_Splenium_of_corpus_callosum
IDP_dMRI_TBSS_L1_Fornix
IDP_dMRI_TBSS_L1_Corticospinal_tract_R
IDP_dMRI_TBSS_L1_Corticospinal_tract_L
IDP_dMRI_TBSS_L1_Medial_lemniscus_R
IDP_dMRI_TBSS_L1_Medial_lemniscus_L
IDP_dMRI_TBSS_L1_Inferior_cerebellar_peduncle_R
IDP_dMRI_TBSS_L1_Inferior_cerebellar_peduncle_L
IDP_dMRI_TBSS_L1_Superior_cerebellar_peduncle_R
IDP_dMRI_TBSS_L1_Superior_cerebellar_peduncle_L
IDP_dMRI_TBSS_L1_Cerebral_peduncle_R
IDP_dMRI_TBSS_L1_Cerebral_peduncle_L
IDP_dMRI_TBSS_L1_Anterior_limb_of_internal_capsule_R
IDP_dMRI_TBSS_L1_Anterior_limb_of_internal_capsule_L
IDP_dMRI_TBSS_L1_Posterior_limb_of_internal_capsule_R
IDP_dMRI_TBSS_L1_Posterior_limb_of_internal_capsule_L
IDP_dMRI_TBSS_L1_Retrolenticular_part_of_internal_capsule_R
IDP_dMRI_TBSS_L1_Retrolenticular_part_of_internal_capsule_L
IDP_dMRI_TBSS_L1_Anterior_corona_radiata_R
IDP_dMRI_TBSS_L1_Anterior_corona_radiata_L
IDP_dMRI_TBSS_L1_Superior_corona_radiata_R
IDP_dMRI_TBSS_L1_Superior_corona_radiata_L
IDP_dMRI_TBSS_L1_Posterior_corona_radiata_R
IDP_dMRI_TBSS_L1_Posterior_corona_radiata_L
IDP_dMRI_TBSS_L1_Posterior_thalamic_radiation_R
IDP_dMRI_TBSS_L1_Posterior_thalamic_radiation_L
IDP_dMRI_TBSS_L1_Sagittal_stratum_R
IDP_dMRI_TBSS_L1_Sagittal_stratum_L
IDP_dMRI_TBSS_L1_External_capsule_R
IDP_dMRI_TBSS_L1_External_capsule_L
IDP_dMRI_TBSS_L1_Cingulum_cingulate_gyrus_R
IDP_dMRI_TBSS_L1_Cingulum_cingulate_gyrus_L
IDP_dMRI_TBSS_L1_Cingulum_hippocampus_R
IDP_dMRI_TBSS_L1_Cingulum_hippocampus_L
IDP_dMRI_TBSS_L1_Fornix_cres+Stria_terminalis_R
IDP_dMRI_TBSS_L1_Fornix_cres+Stria_terminalis_L
IDP_dMRI_TBSS_L1_Superior_longitudinal_fasciculus_R
IDP_dMRI_TBSS_L1_Superior_longitudinal_fasciculus_L
IDP_dMRI_TBSS_L1_Superior_fronto-occipital_fasciculus_R
IDP_dMRI_TBSS_L1_Superior_fronto-occipital_fasciculus_L
IDP_dMRI_TBSS_L1_Uncinate_fasciculus_R
IDP_dMRI_TBSS_L1_Uncinate_fasciculus_L
IDP_dMRI_TBSS_L1_Tapetum_R
IDP_dMRI_TBSS_L1_Tapetum_L
IDP_dMRI_TBSS_L2_Middle_cerebellar_peduncle
IDP_dMRI_TBSS_L2_Pontine_crossing_tract
IDP_dMRI_TBSS_L2_Genu_of_corpus_callosum
IDP_dMRI_TBSS_L2_Body_of_corpus_callosum
IDP_dMRI_TBSS_L2_Splenium_of_corpus_callosum
IDP_dMRI_TBSS_L2_Fornix
IDP_dMRI_TBSS_L2_Corticospinal_tract_R
IDP_dMRI_TBSS_L2_Corticospinal_tract_L
IDP_dMRI_TBSS_L2_Medial_lemniscus_R
IDP_dMRI_TBSS_L2_Medial_lemniscus_L
IDP_dMRI_TBSS_L2_Inferior_cerebellar_peduncle_R
IDP_dMRI_TBSS_L2_Inferior_cerebellar_peduncle_L
IDP_dMRI_TBSS_L2_Superior_cerebellar_peduncle_R
IDP_dMRI_TBSS_L2_Superior_cerebellar_peduncle_L
IDP_dMRI_TBSS_L2_Cerebral_peduncle_R
IDP_dMRI_TBSS_L2_Cerebral_peduncle_L
IDP_dMRI_TBSS_L2_Anterior_limb_of_internal_capsule_R
IDP_dMRI_TBSS_L2_Anterior_limb_of_internal_capsule_L
IDP_dMRI_TBSS_L2_Posterior_limb_of_internal_capsule_R
IDP_dMRI_TBSS_L2_Posterior_limb_of_internal_capsule_L
IDP_dMRI_TBSS_L2_Retrolenticular_part_of_internal_capsule_R
IDP_dMRI_TBSS_L2_Retrolenticular_part_of_internal_capsule_L
IDP_dMRI_TBSS_L2_Anterior_corona_radiata_R
IDP_dMRI_TBSS_L2_Anterior_corona_radiata_L
IDP_dMRI_TBSS_L2_Superior_corona_radiata_R
IDP_dMRI_TBSS_L2_Superior_corona_radiata_L
IDP_dMRI_TBSS_L2_Posterior_corona_radiata_R
IDP_dMRI_TBSS_L2_Posterior_corona_radiata_L
IDP_dMRI_TBSS_L2_Posterior_thalamic_radiation_R
IDP_dMRI_TBSS_L2_Posterior_thalamic_radiation_L
IDP_dMRI_TBSS_L2_Sagittal_stratum_R
IDP_dMRI_TBSS_L2_Sagittal_stratum_L
IDP_dMRI_TBSS_L2_External_capsule_R
IDP_dMRI_TBSS_L2_External_capsule_L
IDP_dMRI_TBSS_L2_Cingulum_cingulate_gyrus_R
IDP_dMRI_TBSS_L2_Cingulum_cingulate_gyrus_L
IDP_dMRI_TBSS_L2_Cingulum_hippocampus_R
IDP_dMRI_TBSS_L2_Cingulum_hippocampus_L
IDP_dMRI_TBSS_L2_Fornix_cres+Stria_terminalis_R
IDP_dMRI_TBSS_L2_Fornix_cres+Stria_terminalis_L
IDP_dMRI_TBSS_L2_Superior_longitudinal_fasciculus_R
IDP_dMRI_TBSS_L2_Superior_longitudinal_fasciculus_L
IDP_dMRI_TBSS_L2_Superior_fronto-occipital_fasciculus_R
IDP_dMRI_TBSS_L2_Superior_fronto-occipital_fasciculus_L
IDP_dMRI_TBSS_L2_Uncinate_fasciculus_R
IDP_dMRI_TBSS_L2_Uncinate_fasciculus_L
IDP_dMRI_TBSS_L2_Tapetum_R
IDP_dMRI_TBSS_L2_Tapetum_L
IDP_dMRI_TBSS_L3_Middle_cerebellar_peduncle
IDP_dMRI_TBSS_L3_Pontine_crossing_tract
IDP_dMRI_TBSS_L3_Genu_of_corpus_callosum
IDP_dMRI_TBSS_L3_Body_of_corpus_callosum
IDP_dMRI_TBSS_L3_Splenium_of_corpus_callosum
IDP_dMRI_TBSS_L3_Fornix
IDP_dMRI_TBSS_L3_Corticospinal_tract_R
IDP_dMRI_TBSS_L3_Corticospinal_tract_L
IDP_dMRI_TBSS_L3_Medial_lemniscus_R
IDP_dMRI_TBSS_L3_Medial_lemniscus_L
IDP_dMRI_TBSS_L3_Inferior_cerebellar_peduncle_R
IDP_dMRI_TBSS_L3_Inferior_cerebellar_peduncle_L
IDP_dMRI_TBSS_L3_Superior_cerebellar_peduncle_R
IDP_dMRI_TBSS_L3_Superior_cerebellar_peduncle_L
IDP_dMRI_TBSS_L3_Cerebral_peduncle_R
IDP_dMRI_TBSS_L3_Cerebral_peduncle_L
IDP_dMRI_TBSS_L3_Anterior_limb_of_internal_capsule_R
IDP_dMRI_TBSS_L3_Anterior_limb_of_internal_capsule_L
IDP_dMRI_TBSS_L3_Posterior_limb_of_internal_capsule_R
IDP_dMRI_TBSS_L3_Posterior_limb_of_internal_capsule_L
IDP_dMRI_TBSS_L3_Retrolenticular_part_of_internal_capsule_R
IDP_dMRI_TBSS_L3_Retrolenticular_part_of_internal_capsule_L
IDP_dMRI_TBSS_L3_Anterior_corona_radiata_R
IDP_dMRI_TBSS_L3_Anterior_corona_radiata_L
IDP_dMRI_TBSS_L3_Superior_corona_radiata_R
IDP_dMRI_TBSS_L3_Superior_corona_radiata_L
IDP_dMRI_TBSS_L3_Posterior_corona_radiata_R
IDP_dMRI_TBSS_L3_Posterior_corona_radiata_L
IDP_dMRI_TBSS_L3_Posterior_thalamic_radiation_R
IDP_dMRI_TBSS_L3_Posterior_thalamic_radiation_L
IDP_dMRI_TBSS_L3_Sagittal_stratum_R
IDP_dMRI_TBSS_L3_Sagittal_stratum_L
IDP_dMRI_TBSS_L3_External_capsule_R
IDP_dMRI_TBSS_L3_External_capsule_L
IDP_dMRI_TBSS_L3_Cingulum_cingulate_gyrus_R
IDP_dMRI_TBSS_L3_Cingulum_cingulate_gyrus_L
IDP_dMRI_TBSS_L3_Cingulum_hippocampus_R
IDP_dMRI_TBSS_L3_Cingulum_hippocampus_L
IDP_dMRI_TBSS_L3_Fornix_cres+Stria_terminalis_R
IDP_dMRI_TBSS_L3_Fornix_cres+Stria_terminalis_L
IDP_dMRI_TBSS_L3_Superior_longitudinal_fasciculus_R
IDP_dMRI_TBSS_L3_Superior_longitudinal_fasciculus_L
IDP_dMRI_TBSS_L3_Superior_fronto-occipital_fasciculus_R
IDP_dMRI_TBSS_L3_Superior_fronto-occipital_fasciculus_L
IDP_dMRI_TBSS_L3_Uncinate_fasciculus_R
IDP_dMRI_TBSS_L3_Uncinate_fasciculus_L
IDP_dMRI_TBSS_L3_Tapetum_R
IDP_dMRI_TBSS_L3_Tapetum_L
IDP_dMRI_TBSS_ICVF_Middle_cerebellar_peduncle
IDP_dMRI_TBSS_ICVF_Pontine_crossing_tract
IDP_dMRI_TBSS_ICVF_Genu_of_corpus_callosum
IDP_dMRI_TBSS_ICVF_Body_of_corpus_callosum
IDP_dMRI_TBSS_ICVF_Splenium_of_corpus_callosum
IDP_dMRI_TBSS_ICVF_Fornix
IDP_dMRI_TBSS_ICVF_Corticospinal_tract_R
IDP_dMRI_TBSS_ICVF_Corticospinal_tract_L
IDP_dMRI_TBSS_ICVF_Medial_lemniscus_R
IDP_dMRI_TBSS_ICVF_Medial_lemniscus_L
IDP_dMRI_TBSS_ICVF_Inferior_cerebellar_peduncle_R
IDP_dMRI_TBSS_ICVF_Inferior_cerebellar_peduncle_L
IDP_dMRI_TBSS_ICVF_Superior_cerebellar_peduncle_R
IDP_dMRI_TBSS_ICVF_Superior_cerebellar_peduncle_L
IDP_dMRI_TBSS_ICVF_Cerebral_peduncle_R
IDP_dMRI_TBSS_ICVF_Cerebral_peduncle_L
IDP_dMRI_TBSS_ICVF_Anterior_limb_of_internal_capsule_R
IDP_dMRI_TBSS_ICVF_Anterior_limb_of_internal_capsule_L
IDP_dMRI_TBSS_ICVF_Posterior_limb_of_internal_capsule_R
IDP_dMRI_TBSS_ICVF_Posterior_limb_of_internal_capsule_L
IDP_dMRI_TBSS_ICVF_Retrolenticular_part_of_internal_capsule_R
IDP_dMRI_TBSS_ICVF_Retrolenticular_part_of_internal_capsule_L
IDP_dMRI_TBSS_ICVF_Anterior_corona_radiata_R
IDP_dMRI_TBSS_ICVF_Anterior_corona_radiata_L
IDP_dMRI_TBSS_ICVF_Superior_corona_radiata_R
IDP_dMRI_TBSS_ICVF_Superior_corona_radiata_L
IDP_dMRI_TBSS_ICVF_Posterior_corona_radiata_R
IDP_dMRI_TBSS_ICVF_Posterior_corona_radiata_L
IDP_dMRI_TBSS_ICVF_Posterior_thalamic_radiation_R
IDP_dMRI_TBSS_ICVF_Posterior_thalamic_radiation_L
IDP_dMRI_TBSS_ICVF_Sagittal_stratum_R
IDP_dMRI_TBSS_ICVF_Sagittal_stratum_L
IDP_dMRI_TBSS_ICVF_External_capsule_R
IDP_dMRI_TBSS_ICVF_External_capsule_L
IDP_dMRI_TBSS_ICVF_Cingulum_cingulate_gyrus_R
IDP_dMRI_TBSS_ICVF_Cingulum_cingulate_gyrus_L
IDP_dMRI_TBSS_ICVF_Cingulum_hippocampus_R
IDP_dMRI_TBSS_ICVF_Cingulum_hippocampus_L
IDP_dMRI_TBSS_ICVF_Fornix_cres+Stria_terminalis_R
IDP_dMRI_TBSS_ICVF_Fornix_cres+Stria_terminalis_L
IDP_dMRI_TBSS_ICVF_Superior_longitudinal_fasciculus_R
IDP_dMRI_TBSS_ICVF_Superior_longitudinal_fasciculus_L
IDP_dMRI_TBSS_ICVF_Superior_fronto-occipital_fasciculus_R
IDP_dMRI_TBSS_ICVF_Superior_fronto-occipital_fasciculus_L
IDP_dMRI_TBSS_ICVF_Uncinate_fasciculus_R
IDP_dMRI_TBSS_ICVF_Uncinate_fasciculus_L
IDP_dMRI_TBSS_ICVF_Tapetum_R
IDP_dMRI_TBSS_ICVF_Tapetum_L
IDP_dMRI_TBSS_OD_Middle_cerebellar_peduncle
IDP_dMRI_TBSS_OD_Pontine_crossing_tract
IDP_dMRI_TBSS_OD_Genu_of_corpus_callosum
IDP_dMRI_TBSS_OD_Body_of_corpus_callosum
IDP_dMRI_TBSS_OD_Splenium_of_corpus_callosum
IDP_dMRI_TBSS_OD_Fornix
IDP_dMRI_TBSS_OD_Corticospinal_tract_R
IDP_dMRI_TBSS_OD_Corticospinal_tract_L
IDP_dMRI_TBSS_OD_Medial_lemniscus_R
IDP_dMRI_TBSS_OD_Medial_lemniscus_L
IDP_dMRI_TBSS_OD_Inferior_cerebellar_peduncle_R
IDP_dMRI_TBSS_OD_Inferior_cerebellar_peduncle_L
IDP_dMRI_TBSS_OD_Superior_cerebellar_peduncle_R
IDP_dMRI_TBSS_OD_Superior_cerebellar_peduncle_L
IDP_dMRI_TBSS_OD_Cerebral_peduncle_R
IDP_dMRI_TBSS_OD_Cerebral_peduncle_L
IDP_dMRI_TBSS_OD_Anterior_limb_of_internal_capsule_R
IDP_dMRI_TBSS_OD_Anterior_limb_of_internal_capsule_L
IDP_dMRI_TBSS_OD_Posterior_limb_of_internal_capsule_R
IDP_dMRI_TBSS_OD_Posterior_limb_of_internal_capsule_L
IDP_dMRI_TBSS_OD_Retrolenticular_part_of_internal_capsule_R
IDP_dMRI_TBSS_OD_Retrolenticular_part_of_internal_capsule_L
IDP_dMRI_TBSS_OD_Anterior_corona_radiata_R
IDP_dMRI_TBSS_OD_Anterior_corona_radiata_L
IDP_dMRI_TBSS_OD_Superior_corona_radiata_R
IDP_dMRI_TBSS_OD_Superior_corona_radiata_L
IDP_dMRI_TBSS_OD_Posterior_corona_radiata_R
IDP_dMRI_TBSS_OD_Posterior_corona_radiata_L
IDP_dMRI_TBSS_OD_Posterior_thalamic_radiation_R
IDP_dMRI_TBSS_OD_Posterior_thalamic_radiation_L
IDP_dMRI_TBSS_OD_Sagittal_stratum_R
IDP_dMRI_TBSS_OD_Sagittal_stratum_L
IDP_dMRI_TBSS_OD_External_capsule_R
IDP_dMRI_TBSS_OD_External_capsule_L
IDP_dMRI_TBSS_OD_Cingulum_cingulate_gyrus_R
IDP_dMRI_TBSS_OD_Cingulum_cingulate_gyrus_L
IDP_dMRI_TBSS_OD_Cingulum_hippocampus_R
IDP_dMRI_TBSS_OD_Cingulum_hippocampus_L
IDP_dMRI_TBSS_OD_Fornix_cres+Stria_terminalis_R
IDP_dMRI_TBSS_OD_Fornix_cres+Stria_terminalis_L
IDP_dMRI_TBSS_OD_Superior_longitudinal_fasciculus_R
IDP_dMRI_TBSS_OD_Superior_longitudinal_fasciculus_L
IDP_dMRI_TBSS_OD_Superior_fronto-occipital_fasciculus_R
IDP_dMRI_TBSS_OD_Superior_fronto-occipital_fasciculus_L
IDP_dMRI_TBSS_OD_Uncinate_fasciculus_R
IDP_dMRI_TBSS_OD_Uncinate_fasciculus_L
IDP_dMRI_TBSS_OD_Tapetum_R
IDP_dMRI_TBSS_OD_Tapetum_L
IDP_dMRI_TBSS_ISOVF_Middle_cerebellar_peduncle
IDP_dMRI_TBSS_ISOVF_Pontine_crossing_tract
IDP_dMRI_TBSS_ISOVF_Genu_of_corpus_callosum
IDP_dMRI_TBSS_ISOVF_Body_of_corpus_callosum
IDP_dMRI_TBSS_ISOVF_Splenium_of_corpus_callosum
IDP_dMRI_TBSS_ISOVF_Fornix
IDP_dMRI_TBSS_ISOVF_Corticospinal_tract_R
IDP_dMRI_TBSS_ISOVF_Corticospinal_tract_L
IDP_dMRI_TBSS_ISOVF_Medial_lemniscus_R
IDP_dMRI_TBSS_ISOVF_Medial_lemniscus_L
IDP_dMRI_TBSS_ISOVF_Inferior_cerebellar_peduncle_R
IDP_dMRI_TBSS_ISOVF_Inferior_cerebellar_peduncle_L
IDP_dMRI_TBSS_ISOVF_Superior_cerebellar_peduncle_R
IDP_dMRI_TBSS_ISOVF_Superior_cerebellar_peduncle_L
IDP_dMRI_TBSS_ISOVF_Cerebral_peduncle_R
IDP_dMRI_TBSS_ISOVF_Cerebral_peduncle_L
IDP_dMRI_TBSS_ISOVF_Anterior_limb_of_internal_capsule_R
IDP_dMRI_TBSS_ISOVF_Anterior_limb_of_internal_capsule_L
IDP_dMRI_TBSS_ISOVF_Posterior_limb_of_internal_capsule_R
IDP_dMRI_TBSS_ISOVF_Posterior_limb_of_internal_capsule_L
IDP_dMRI_TBSS_ISOVF_Retrolenticular_part_of_internal_capsule_R
IDP_dMRI_TBSS_ISOVF_Retrolenticular_part_of_internal_capsule_L
IDP_dMRI_TBSS_ISOVF_Anterior_corona_radiata_R
IDP_dMRI_TBSS_ISOVF_Anterior_corona_radiata_L
IDP_dMRI_TBSS_ISOVF_Superior_corona_radiata_R
IDP_dMRI_TBSS_ISOVF_Superior_corona_radiata_L
IDP_dMRI_TBSS_ISOVF_Posterior_corona_radiata_R
IDP_dMRI_TBSS_ISOVF_Posterior_corona_radiata_L
IDP_dMRI_TBSS_ISOVF_Posterior_thalamic_radiation_R
IDP_dMRI_TBSS_ISOVF_Posterior_thalamic_radiation_L
IDP_dMRI_TBSS_ISOVF_Sagittal_stratum_R
IDP_dMRI_TBSS_ISOVF_Sagittal_stratum_L
IDP_dMRI_TBSS_ISOVF_External_capsule_R
IDP_dMRI_TBSS_ISOVF_External_capsule_L
IDP_dMRI_TBSS_ISOVF_Cingulum_cingulate_gyrus_R
IDP_dMRI_TBSS_ISOVF_Cingulum_cingulate_gyrus_L
IDP_dMRI_TBSS_ISOVF_Cingulum_hippocampus_R
IDP_dMRI_TBSS_ISOVF_Cingulum_hippocampus_L
IDP_dMRI_TBSS_ISOVF_Fornix_cres+Stria_terminalis_R
IDP_dMRI_TBSS_ISOVF_Fornix_cres+Stria_terminalis_L
IDP_dMRI_TBSS_ISOVF_Superior_longitudinal_fasciculus_R
IDP_dMRI_TBSS_ISOVF_Superior_longitudinal_fasciculus_L
IDP_dMRI_TBSS_ISOVF_Superior_fronto-occipital_fasciculus_R
IDP_dMRI_TBSS_ISOVF_Superior_fronto-occipital_fasciculus_L
IDP_dMRI_TBSS_ISOVF_Uncinate_fasciculus_R
IDP_dMRI_TBSS_ISOVF_Uncinate_fasciculus_L
IDP_dMRI_TBSS_ISOVF_Tapetum_R
IDP_dMRI_TBSS_ISOVF_Tapetum_L
IDP_dMRI_ProbtrackX_FA_ar_l
IDP_dMRI_ProbtrackX_FA_ar_r
IDP_dMRI_ProbtrackX_FA_atr_l
IDP_dMRI_ProbtrackX_FA_atr_r
IDP_dMRI_ProbtrackX_FA_cgc_l
IDP_dMRI_ProbtrackX_FA_cgc_r
IDP_dMRI_ProbtrackX_FA_cgh_l
IDP_dMRI_ProbtrackX_FA_cgh_r
IDP_dMRI_ProbtrackX_FA_cst_l
IDP_dMRI_ProbtrackX_FA_cst_r
IDP_dMRI_ProbtrackX_FA_fma
IDP_dMRI_ProbtrackX_FA_fmi
IDP_dMRI_ProbtrackX_FA_ifo_l
IDP_dMRI_ProbtrackX_FA_ifo_r
IDP_dMRI_ProbtrackX_FA_ilf_l
IDP_dMRI_ProbtrackX_FA_ilf_r
IDP_dMRI_ProbtrackX_FA_mcp
IDP_dMRI_ProbtrackX_FA_ml_l
IDP_dMRI_ProbtrackX_FA_ml_r
IDP_dMRI_ProbtrackX_FA_ptr_l
IDP_dMRI_ProbtrackX_FA_ptr_r
IDP_dMRI_ProbtrackX_FA_slf_l
IDP_dMRI_ProbtrackX_FA_slf_r
IDP_dMRI_ProbtrackX_FA_str_l
IDP_dMRI_ProbtrackX_FA_str_r
IDP_dMRI_ProbtrackX_FA_unc_l
IDP_dMRI_ProbtrackX_FA_unc_r
IDP_dMRI_ProbtrackX_MD_ar_l
IDP_dMRI_ProbtrackX_MD_ar_r
IDP_dMRI_ProbtrackX_MD_atr_l
IDP_dMRI_ProbtrackX_MD_atr_r
IDP_dMRI_ProbtrackX_MD_cgc_l
IDP_dMRI_ProbtrackX_MD_cgc_r
IDP_dMRI_ProbtrackX_MD_cgh_l
IDP_dMRI_ProbtrackX_MD_cgh_r
IDP_dMRI_ProbtrackX_MD_cst_l
IDP_dMRI_ProbtrackX_MD_cst_r
IDP_dMRI_ProbtrackX_MD_fma
IDP_dMRI_ProbtrackX_MD_fmi
IDP_dMRI_ProbtrackX_MD_ifo_l
IDP_dMRI_ProbtrackX_MD_ifo_r
IDP_dMRI_ProbtrackX_MD_ilf_l
IDP_dMRI_ProbtrackX_MD_ilf_r
IDP_dMRI_ProbtrackX_MD_mcp
IDP_dMRI_ProbtrackX_MD_ml_l
IDP_dMRI_ProbtrackX_MD_ml_r
IDP_dMRI_ProbtrackX_MD_ptr_l
IDP_dMRI_ProbtrackX_MD_ptr_r
IDP_dMRI_ProbtrackX_MD_slf_l
IDP_dMRI_ProbtrackX_MD_slf_r
IDP_dMRI_ProbtrackX_MD_str_l
IDP_dMRI_ProbtrackX_MD_str_r
IDP_dMRI_ProbtrackX_MD_unc_l
IDP_dMRI_ProbtrackX_MD_unc_r
IDP_dMRI_ProbtrackX_MO_ar_l
IDP_dMRI_ProbtrackX_MO_ar_r
IDP_dMRI_ProbtrackX_MO_atr_l
IDP_dMRI_ProbtrackX_MO_atr_r
IDP_dMRI_ProbtrackX_MO_cgc_l
IDP_dMRI_ProbtrackX_MO_cgc_r
IDP_dMRI_ProbtrackX_MO_cgh_l
IDP_dMRI_ProbtrackX_MO_cgh_r
IDP_dMRI_ProbtrackX_MO_cst_l
IDP_dMRI_ProbtrackX_MO_cst_r
IDP_dMRI_ProbtrackX_MO_fma
IDP_dMRI_ProbtrackX_MO_fmi
IDP_dMRI_ProbtrackX_MO_ifo_l
IDP_dMRI_ProbtrackX_MO_ifo_r
IDP_dMRI_ProbtrackX_MO_ilf_l
IDP_dMRI_ProbtrackX_MO_ilf_r
IDP_dMRI_ProbtrackX_MO_mcp
IDP_dMRI_ProbtrackX_MO_ml_l
IDP_dMRI_ProbtrackX_MO_ml_r
IDP_dMRI_ProbtrackX_MO_ptr_l
IDP_dMRI_ProbtrackX_MO_ptr_r
IDP_dMRI_ProbtrackX_MO_slf_l
IDP_dMRI_ProbtrackX_MO_slf_r
IDP_dMRI_ProbtrackX_MO_str_l
IDP_dMRI_ProbtrackX_MO_str_r
IDP_dMRI_ProbtrackX_MO_unc_l
IDP_dMRI_ProbtrackX_MO_unc_r
IDP_dMRI_ProbtrackX_L1_ar_l
IDP_dMRI_ProbtrackX_L1_ar_r
IDP_dMRI_ProbtrackX_L1_atr_l
IDP_dMRI_ProbtrackX_L1_atr_r
IDP_dMRI_ProbtrackX_L1_cgc_l
IDP_dMRI_ProbtrackX_L1_cgc_r
IDP_dMRI_ProbtrackX_L1_cgh_l
IDP_dMRI_ProbtrackX_L1_cgh_r
IDP_dMRI_ProbtrackX_L1_cst_l
IDP_dMRI_ProbtrackX_L1_cst_r
IDP_dMRI_ProbtrackX_L1_fma
IDP_dMRI_ProbtrackX_L1_fmi
IDP_dMRI_ProbtrackX_L1_ifo_l
IDP_dMRI_ProbtrackX_L1_ifo_r
IDP_dMRI_ProbtrackX_L1_ilf_l
IDP_dMRI_ProbtrackX_L1_ilf_r
IDP_dMRI_ProbtrackX_L1_mcp
IDP_dMRI_ProbtrackX_L1_ml_l
IDP_dMRI_ProbtrackX_L1_ml_r
IDP_dMRI_ProbtrackX_L1_ptr_l
IDP_dMRI_ProbtrackX_L1_ptr_r
IDP_dMRI_ProbtrackX_L1_slf_l
IDP_dMRI_ProbtrackX_L1_slf_r
IDP_dMRI_ProbtrackX_L1_str_l
IDP_dMRI_ProbtrackX_L1_str_r
IDP_dMRI_ProbtrackX_L1_unc_l
IDP_dMRI_ProbtrackX_L1_unc_r
IDP_dMRI_ProbtrackX_L2_ar_l
IDP_dMRI_ProbtrackX_L2_ar_r
IDP_dMRI_ProbtrackX_L2_atr_l
IDP_dMRI_ProbtrackX_L2_atr_r
IDP_dMRI_ProbtrackX_L2_cgc_l
IDP_dMRI_ProbtrackX_L2_cgc_r
IDP_dMRI_ProbtrackX_L2_cgh_l
IDP_dMRI_ProbtrackX_L2_cgh_r
IDP_dMRI_ProbtrackX_L2_cst_l
IDP_dMRI_ProbtrackX_L2_cst_r
IDP_dMRI_ProbtrackX_L2_fma
IDP_dMRI_ProbtrackX_L2_fmi
IDP_dMRI_ProbtrackX_L2_ifo_l
IDP_dMRI_ProbtrackX_L2_ifo_r
IDP_dMRI_ProbtrackX_L2_ilf_l
IDP_dMRI_ProbtrackX_L2_ilf_r
IDP_dMRI_ProbtrackX_L2_mcp
IDP_dMRI_ProbtrackX_L2_ml_l
IDP_dMRI_ProbtrackX_L2_ml_r
IDP_dMRI_ProbtrackX_L2_ptr_l
IDP_dMRI_ProbtrackX_L2_ptr_r
IDP_dMRI_ProbtrackX_L2_slf_l
IDP_dMRI_ProbtrackX_L2_slf_r
IDP_dMRI_ProbtrackX_L2_str_l
IDP_dMRI_ProbtrackX_L2_str_r
IDP_dMRI_ProbtrackX_L2_unc_l
IDP_dMRI_ProbtrackX_L2_unc_r
IDP_dMRI_ProbtrackX_L3_ar_l
IDP_dMRI_ProbtrackX_L3_ar_r
IDP_dMRI_ProbtrackX_L3_atr_l
IDP_dMRI_ProbtrackX_L3_atr_r
IDP_dMRI_ProbtrackX_L3_cgc_l
IDP_dMRI_ProbtrackX_L3_cgc_r
IDP_dMRI_ProbtrackX_L3_cgh_l
IDP_dMRI_ProbtrackX_L3_cgh_r
IDP_dMRI_ProbtrackX_L3_cst_l
IDP_dMRI_ProbtrackX_L3_cst_r
IDP_dMRI_ProbtrackX_L3_fma
IDP_dMRI_ProbtrackX_L3_fmi
IDP_dMRI_ProbtrackX_L3_ifo_l
IDP_dMRI_ProbtrackX_L3_ifo_r
IDP_dMRI_ProbtrackX_L3_ilf_l
IDP_dMRI_ProbtrackX_L3_ilf_r
IDP_dMRI_ProbtrackX_L3_mcp
IDP_dMRI_ProbtrackX_L3_ml_l
IDP_dMRI_ProbtrackX_L3_ml_r
IDP_dMRI_ProbtrackX_L3_ptr_l
IDP_dMRI_ProbtrackX_L3_ptr_r
IDP_dMRI_ProbtrackX_L3_slf_l
IDP_dMRI_ProbtrackX_L3_slf_r
IDP_dMRI_ProbtrackX_L3_str_l
IDP_dMRI_ProbtrackX_L3_str_r
IDP_dMRI_ProbtrackX_L3_unc_l
IDP_dMRI_ProbtrackX_L3_unc_r
IDP_dMRI_ProbtrackX_ICVF_ar_l
IDP_dMRI_ProbtrackX_ICVF_ar_r
IDP_dMRI_ProbtrackX_ICVF_atr_l
IDP_dMRI_ProbtrackX_ICVF_atr_r
IDP_dMRI_ProbtrackX_ICVF_cgc_l
IDP_dMRI_ProbtrackX_ICVF_cgc_r
IDP_dMRI_ProbtrackX_ICVF_cgh_l
IDP_dMRI_ProbtrackX_ICVF_cgh_r
IDP_dMRI_ProbtrackX_ICVF_cst_l
IDP_dMRI_ProbtrackX_ICVF_cst_r
IDP_dMRI_ProbtrackX_ICVF_fma
IDP_dMRI_ProbtrackX_ICVF_fmi
IDP_dMRI_ProbtrackX_ICVF_ifo_l
IDP_dMRI_ProbtrackX_ICVF_ifo_r
IDP_dMRI_ProbtrackX_ICVF_ilf_l
IDP_dMRI_ProbtrackX_ICVF_ilf_r
IDP_dMRI_ProbtrackX_ICVF_mcp
IDP_dMRI_ProbtrackX_ICVF_ml_l
IDP_dMRI_ProbtrackX_ICVF_ml_r
IDP_dMRI_ProbtrackX_ICVF_ptr_l
IDP_dMRI_ProbtrackX_ICVF_ptr_r
IDP_dMRI_ProbtrackX_ICVF_slf_l
IDP_dMRI_ProbtrackX_ICVF_slf_r
IDP_dMRI_ProbtrackX_ICVF_str_l
IDP_dMRI_ProbtrackX_ICVF_str_r
IDP_dMRI_ProbtrackX_ICVF_unc_l
IDP_dMRI_ProbtrackX_ICVF_unc_r
IDP_dMRI_ProbtrackX_OD_ar_l
IDP_dMRI_ProbtrackX_OD_ar_r
IDP_dMRI_ProbtrackX_OD_atr_l
IDP_dMRI_ProbtrackX_OD_atr_r
IDP_dMRI_ProbtrackX_OD_cgc_l
IDP_dMRI_ProbtrackX_OD_cgc_r
IDP_dMRI_ProbtrackX_OD_cgh_l
IDP_dMRI_ProbtrackX_OD_cgh_r
IDP_dMRI_ProbtrackX_OD_cst_l
IDP_dMRI_ProbtrackX_OD_cst_r
IDP_dMRI_ProbtrackX_OD_fma
IDP_dMRI_ProbtrackX_OD_fmi
IDP_dMRI_ProbtrackX_OD_ifo_l
IDP_dMRI_ProbtrackX_OD_ifo_r
IDP_dMRI_ProbtrackX_OD_ilf_l
IDP_dMRI_ProbtrackX_OD_ilf_r
IDP_dMRI_ProbtrackX_OD_mcp
IDP_dMRI_ProbtrackX_OD_ml_l
IDP_dMRI_ProbtrackX_OD_ml_r
IDP_dMRI_ProbtrackX_OD_ptr_l
IDP_dMRI_ProbtrackX_OD_ptr_r
IDP_dMRI_ProbtrackX_OD_slf_l
IDP_dMRI_ProbtrackX_OD_slf_r
IDP_dMRI_ProbtrackX_OD_str_l
IDP_dMRI_ProbtrackX_OD_str_r
IDP_dMRI_ProbtrackX_OD_unc_l
IDP_dMRI_ProbtrackX_OD_unc_r
IDP_dMRI_ProbtrackX_ISOVF_ar_l
IDP_dMRI_ProbtrackX_ISOVF_ar_r
IDP_dMRI_ProbtrackX_ISOVF_atr_l
IDP_dMRI_ProbtrackX_ISOVF_atr_r
IDP_dMRI_ProbtrackX_ISOVF_cgc_l
IDP_dMRI_ProbtrackX_ISOVF_cgc_r
IDP_dMRI_ProbtrackX_ISOVF_cgh_l
IDP_dMRI_ProbtrackX_ISOVF_cgh_r
IDP_dMRI_ProbtrackX_ISOVF_cst_l
IDP_dMRI_ProbtrackX_ISOVF_cst_r
IDP_dMRI_ProbtrackX_ISOVF_fma
IDP_dMRI_ProbtrackX_ISOVF_fmi
IDP_dMRI_ProbtrackX_ISOVF_ifo_l
IDP_dMRI_ProbtrackX_ISOVF_ifo_r
IDP_dMRI_ProbtrackX_ISOVF_ilf_l
IDP_dMRI_ProbtrackX_ISOVF_ilf_r
IDP_dMRI_ProbtrackX_ISOVF_mcp
IDP_dMRI_ProbtrackX_ISOVF_ml_l
IDP_dMRI_ProbtrackX_ISOVF_ml_r
IDP_dMRI_ProbtrackX_ISOVF_ptr_l
IDP_dMRI_ProbtrackX_ISOVF_ptr_r
IDP_dMRI_ProbtrackX_ISOVF_slf_l
IDP_dMRI_ProbtrackX_ISOVF_slf_r
IDP_dMRI_ProbtrackX_ISOVF_str_l
IDP_dMRI_ProbtrackX_ISOVF_str_r
IDP_dMRI_ProbtrackX_ISOVF_unc_l
IDP_dMRI_ProbtrackX_ISOVF_unc_r
rfMRI amplitudes (ICA25 node 1)
rfMRI amplitudes (ICA25 node 2)
rfMRI amplitudes (ICA25 node 3)
rfMRI amplitudes (ICA25 node 4)
rfMRI amplitudes (ICA25 node 5)
rfMRI amplitudes (ICA25 node 6)
rfMRI amplitudes (ICA25 node 7)
rfMRI amplitudes (ICA25 node 8)
rfMRI amplitudes (ICA25 node 9)
rfMRI amplitudes (ICA25 node 10)
rfMRI amplitudes (ICA25 node 11)
rfMRI amplitudes (ICA25 node 12)
rfMRI amplitudes (ICA25 node 13)
rfMRI amplitudes (ICA25 node 14)
rfMRI amplitudes (ICA25 node 15)
rfMRI amplitudes (ICA25 node 16)
rfMRI amplitudes (ICA25 node 17)
rfMRI amplitudes (ICA25 node 18)
rfMRI amplitudes (ICA25 node 19)
rfMRI amplitudes (ICA25 node 20)
rfMRI amplitudes (ICA25 node 21)
rfMRI amplitudes (ICA100 node 1)
rfMRI amplitudes (ICA100 node 2)
rfMRI amplitudes (ICA100 node 3)
rfMRI amplitudes (ICA100 node 4)
rfMRI amplitudes (ICA100 node 5)
rfMRI amplitudes (ICA100 node 6)
rfMRI amplitudes (ICA100 node 7)
rfMRI amplitudes (ICA100 node 8)
rfMRI amplitudes (ICA100 node 9)
rfMRI amplitudes (ICA100 node 10)
rfMRI amplitudes (ICA100 node 11)
rfMRI amplitudes (ICA100 node 12)
rfMRI amplitudes (ICA100 node 13)
rfMRI amplitudes (ICA100 node 14)
rfMRI amplitudes (ICA100 node 15)
rfMRI amplitudes (ICA100 node 16)
rfMRI amplitudes (ICA100 node 17)
rfMRI amplitudes (ICA100 node 18)
rfMRI amplitudes (ICA100 node 19)
rfMRI amplitudes (ICA100 node 20)
rfMRI amplitudes (ICA100 node 21)
rfMRI amplitudes (ICA100 node 22)
rfMRI amplitudes (ICA100 node 23)
rfMRI amplitudes (ICA100 node 24)
rfMRI amplitudes (ICA100 node 25)
rfMRI amplitudes (ICA100 node 26)
rfMRI amplitudes (ICA100 node 27)
rfMRI amplitudes (ICA100 node 28)
rfMRI amplitudes (ICA100 node 29)
rfMRI amplitudes (ICA100 node 30)
rfMRI amplitudes (ICA100 node 31)
rfMRI amplitudes (ICA100 node 32)
rfMRI amplitudes (ICA100 node 33)
rfMRI amplitudes (ICA100 node 34)
rfMRI amplitudes (ICA100 node 35)
rfMRI amplitudes (ICA100 node 36)
rfMRI amplitudes (ICA100 node 37)
rfMRI amplitudes (ICA100 node 38)
rfMRI amplitudes (ICA100 node 39)
rfMRI amplitudes (ICA100 node 40)
rfMRI amplitudes (ICA100 node 41)
rfMRI amplitudes (ICA100 node 42)
rfMRI amplitudes (ICA100 node 43)
rfMRI amplitudes (ICA100 node 44)
rfMRI amplitudes (ICA100 node 45)
rfMRI amplitudes (ICA100 node 46)
rfMRI amplitudes (ICA100 node 47)
rfMRI amplitudes (ICA100 node 48)
rfMRI amplitudes (ICA100 node 49)
rfMRI amplitudes (ICA100 node 50)
rfMRI amplitudes (ICA100 node 51)
rfMRI amplitudes (ICA100 node 52)
rfMRI amplitudes (ICA100 node 53)
rfMRI amplitudes (ICA100 node 54)
rfMRI amplitudes (ICA100 node 55)
rfMRI connectivity (ICA25 edge 1)
rfMRI connectivity (ICA25 edge 2)
rfMRI connectivity (ICA25 edge 3)
rfMRI connectivity (ICA25 edge 4)
rfMRI connectivity (ICA25 edge 5)
rfMRI connectivity (ICA25 edge 6)
rfMRI connectivity (ICA25 edge 7)
rfMRI connectivity (ICA25 edge 8)
rfMRI connectivity (ICA25 edge 9)
rfMRI connectivity (ICA25 edge 10)
rfMRI connectivity (ICA25 edge 11)
rfMRI connectivity (ICA25 edge 12)
rfMRI connectivity (ICA25 edge 13)
rfMRI connectivity (ICA25 edge 14)
rfMRI connectivity (ICA25 edge 15)
rfMRI connectivity (ICA25 edge 16)
rfMRI connectivity (ICA25 edge 17)
rfMRI connectivity (ICA25 edge 18)
rfMRI connectivity (ICA25 edge 19)
rfMRI connectivity (ICA25 edge 20)
rfMRI connectivity (ICA25 edge 21)
rfMRI connectivity (ICA25 edge 22)
rfMRI connectivity (ICA25 edge 23)
rfMRI connectivity (ICA25 edge 24)
rfMRI connectivity (ICA25 edge 25)
rfMRI connectivity (ICA25 edge 26)
rfMRI connectivity (ICA25 edge 27)
rfMRI connectivity (ICA25 edge 28)
rfMRI connectivity (ICA25 edge 29)
rfMRI connectivity (ICA25 edge 30)
rfMRI connectivity (ICA25 edge 31)
rfMRI connectivity (ICA25 edge 32)
rfMRI connectivity (ICA25 edge 33)
rfMRI connectivity (ICA25 edge 34)
rfMRI connectivity (ICA25 edge 35)
rfMRI connectivity (ICA25 edge 36)
rfMRI connectivity (ICA25 edge 37)
rfMRI connectivity (ICA25 edge 38)
rfMRI connectivity (ICA25 edge 39)
rfMRI connectivity (ICA25 edge 40)
rfMRI connectivity (ICA25 edge 41)
rfMRI connectivity (ICA25 edge 42)
rfMRI connectivity (ICA25 edge 43)
rfMRI connectivity (ICA25 edge 44)
rfMRI connectivity (ICA25 edge 45)
rfMRI connectivity (ICA25 edge 46)
rfMRI connectivity (ICA25 edge 47)
rfMRI connectivity (ICA25 edge 48)
rfMRI connectivity (ICA25 edge 49)
rfMRI connectivity (ICA25 edge 50)
rfMRI connectivity (ICA25 edge 51)
rfMRI connectivity (ICA25 edge 52)
rfMRI connectivity (ICA25 edge 53)
rfMRI connectivity (ICA25 edge 54)
rfMRI connectivity (ICA25 edge 55)
rfMRI connectivity (ICA25 edge 56)
rfMRI connectivity (ICA25 edge 57)
rfMRI connectivity (ICA25 edge 58)
rfMRI connectivity (ICA25 edge 59)
rfMRI connectivity (ICA25 edge 60)
rfMRI connectivity (ICA25 edge 61)
rfMRI connectivity (ICA25 edge 62)
rfMRI connectivity (ICA25 edge 63)
rfMRI connectivity (ICA25 edge 64)
rfMRI connectivity (ICA25 edge 65)
rfMRI connectivity (ICA25 edge 66)
rfMRI connectivity (ICA25 edge 67)
rfMRI connectivity (ICA25 edge 68)
rfMRI connectivity (ICA25 edge 69)
rfMRI connectivity (ICA25 edge 70)
rfMRI connectivity (ICA25 edge 71)
rfMRI connectivity (ICA25 edge 72)
rfMRI connectivity (ICA25 edge 73)
rfMRI connectivity (ICA25 edge 74)
rfMRI connectivity (ICA25 edge 75)
rfMRI connectivity (ICA25 edge 76)
rfMRI connectivity (ICA25 edge 77)
rfMRI connectivity (ICA25 edge 78)
rfMRI connectivity (ICA25 edge 79)
rfMRI connectivity (ICA25 edge 80)
rfMRI connectivity (ICA25 edge 81)
rfMRI connectivity (ICA25 edge 82)
rfMRI connectivity (ICA25 edge 83)
rfMRI connectivity (ICA25 edge 84)
rfMRI connectivity (ICA25 edge 85)
rfMRI connectivity (ICA25 edge 86)
rfMRI connectivity (ICA25 edge 87)
rfMRI connectivity (ICA25 edge 88)
rfMRI connectivity (ICA25 edge 89)
rfMRI connectivity (ICA25 edge 90)
rfMRI connectivity (ICA25 edge 91)
rfMRI connectivity (ICA25 edge 92)
rfMRI connectivity (ICA25 edge 93)
rfMRI connectivity (ICA25 edge 94)
rfMRI connectivity (ICA25 edge 95)
rfMRI connectivity (ICA25 edge 96)
rfMRI connectivity (ICA25 edge 97)
rfMRI connectivity (ICA25 edge 98)
rfMRI connectivity (ICA25 edge 99)
rfMRI connectivity (ICA25 edge 100)
rfMRI connectivity (ICA25 edge 101)
rfMRI connectivity (ICA25 edge 102)
rfMRI connectivity (ICA25 edge 103)
rfMRI connectivity (ICA25 edge 104)
rfMRI connectivity (ICA25 edge 105)
rfMRI connectivity (ICA25 edge 106)
rfMRI connectivity (ICA25 edge 107)
rfMRI connectivity (ICA25 edge 108)
rfMRI connectivity (ICA25 edge 109)
rfMRI connectivity (ICA25 edge 110)
rfMRI connectivity (ICA25 edge 111)
rfMRI connectivity (ICA25 edge 112)
rfMRI connectivity (ICA25 edge 113)
rfMRI connectivity (ICA25 edge 114)
rfMRI connectivity (ICA25 edge 115)
rfMRI connectivity (ICA25 edge 116)
rfMRI connectivity (ICA25 edge 117)
rfMRI connectivity (ICA25 edge 118)
rfMRI connectivity (ICA25 edge 119)
rfMRI connectivity (ICA25 edge 120)
rfMRI connectivity (ICA25 edge 121)
rfMRI connectivity (ICA25 edge 122)
rfMRI connectivity (ICA25 edge 123)
rfMRI connectivity (ICA25 edge 124)
rfMRI connectivity (ICA25 edge 125)
rfMRI connectivity (ICA25 edge 126)
rfMRI connectivity (ICA25 edge 127)
rfMRI connectivity (ICA25 edge 128)
rfMRI connectivity (ICA25 edge 129)
rfMRI connectivity (ICA25 edge 130)
rfMRI connectivity (ICA25 edge 131)
rfMRI connectivity (ICA25 edge 132)
rfMRI connectivity (ICA25 edge 133)
rfMRI connectivity (ICA25 edge 134)
rfMRI connectivity (ICA25 edge 135)
rfMRI connectivity (ICA25 edge 136)
rfMRI connectivity (ICA25 edge 137)
rfMRI connectivity (ICA25 edge 138)
rfMRI connectivity (ICA25 edge 139)
rfMRI connectivity (ICA25 edge 140)
rfMRI connectivity (ICA25 edge 141)
rfMRI connectivity (ICA25 edge 142)
rfMRI connectivity (ICA25 edge 143)
rfMRI connectivity (ICA25 edge 144)
rfMRI connectivity (ICA25 edge 145)
rfMRI connectivity (ICA25 edge 146)
rfMRI connectivity (ICA25 edge 147)
rfMRI connectivity (ICA25 edge 148)
rfMRI connectivity (ICA25 edge 149)
rfMRI connectivity (ICA25 edge 150)
rfMRI connectivity (ICA25 edge 151)
rfMRI connectivity (ICA25 edge 152)
rfMRI connectivity (ICA25 edge 153)
rfMRI connectivity (ICA25 edge 154)
rfMRI connectivity (ICA25 edge 155)
rfMRI connectivity (ICA25 edge 156)
rfMRI connectivity (ICA25 edge 157)
rfMRI connectivity (ICA25 edge 158)
rfMRI connectivity (ICA25 edge 159)
rfMRI connectivity (ICA25 edge 160)
rfMRI connectivity (ICA25 edge 161)
rfMRI connectivity (ICA25 edge 162)
rfMRI connectivity (ICA25 edge 163)
rfMRI connectivity (ICA25 edge 164)
rfMRI connectivity (ICA25 edge 165)
rfMRI connectivity (ICA25 edge 166)
rfMRI connectivity (ICA25 edge 167)
rfMRI connectivity (ICA25 edge 168)
rfMRI connectivity (ICA25 edge 169)
rfMRI connectivity (ICA25 edge 170)
rfMRI connectivity (ICA25 edge 171)
rfMRI connectivity (ICA25 edge 172)
rfMRI connectivity (ICA25 edge 173)
rfMRI connectivity (ICA25 edge 174)
rfMRI connectivity (ICA25 edge 175)
rfMRI connectivity (ICA25 edge 176)
rfMRI connectivity (ICA25 edge 177)
rfMRI connectivity (ICA25 edge 178)
rfMRI connectivity (ICA25 edge 179)
rfMRI connectivity (ICA25 edge 180)
rfMRI connectivity (ICA25 edge 181)
rfMRI connectivity (ICA25 edge 182)
rfMRI connectivity (ICA25 edge 183)
rfMRI connectivity (ICA25 edge 184)
rfMRI connectivity (ICA25 edge 185)
rfMRI connectivity (ICA25 edge 186)
rfMRI connectivity (ICA25 edge 187)
rfMRI connectivity (ICA25 edge 188)
rfMRI connectivity (ICA25 edge 189)
rfMRI connectivity (ICA25 edge 190)
rfMRI connectivity (ICA25 edge 191)
rfMRI connectivity (ICA25 edge 192)
rfMRI connectivity (ICA25 edge 193)
rfMRI connectivity (ICA25 edge 194)
rfMRI connectivity (ICA25 edge 195)
rfMRI connectivity (ICA25 edge 196)
rfMRI connectivity (ICA25 edge 197)
rfMRI connectivity (ICA25 edge 198)
rfMRI connectivity (ICA25 edge 199)
rfMRI connectivity (ICA25 edge 200)
rfMRI connectivity (ICA25 edge 201)
rfMRI connectivity (ICA25 edge 202)
rfMRI connectivity (ICA25 edge 203)
rfMRI connectivity (ICA25 edge 204)
rfMRI connectivity (ICA25 edge 205)
rfMRI connectivity (ICA25 edge 206)
rfMRI connectivity (ICA25 edge 207)
rfMRI connectivity (ICA25 edge 208)
rfMRI connectivity (ICA25 edge 209)
rfMRI connectivity (ICA25 edge 210)
rfMRI connectivity (ICA100 edge 1)
rfMRI connectivity (ICA100 edge 2)
rfMRI connectivity (ICA100 edge 3)
rfMRI connectivity (ICA100 edge 4)
rfMRI connectivity (ICA100 edge 5)
rfMRI connectivity (ICA100 edge 6)
rfMRI connectivity (ICA100 edge 7)
rfMRI connectivity (ICA100 edge 8)
rfMRI connectivity (ICA100 edge 9)
rfMRI connectivity (ICA100 edge 10)
rfMRI connectivity (ICA100 edge 11)
rfMRI connectivity (ICA100 edge 12)
rfMRI connectivity (ICA100 edge 13)
rfMRI connectivity (ICA100 edge 14)
rfMRI connectivity (ICA100 edge 15)
rfMRI connectivity (ICA100 edge 16)
rfMRI connectivity (ICA100 edge 17)
rfMRI connectivity (ICA100 edge 18)
rfMRI connectivity (ICA100 edge 19)
rfMRI connectivity (ICA100 edge 20)
rfMRI connectivity (ICA100 edge 21)
rfMRI connectivity (ICA100 edge 22)
rfMRI connectivity (ICA100 edge 23)
rfMRI connectivity (ICA100 edge 24)
rfMRI connectivity (ICA100 edge 25)
rfMRI connectivity (ICA100 edge 26)
rfMRI connectivity (ICA100 edge 27)
rfMRI connectivity (ICA100 edge 28)
rfMRI connectivity (ICA100 edge 29)
rfMRI connectivity (ICA100 edge 30)
rfMRI connectivity (ICA100 edge 31)
rfMRI connectivity (ICA100 edge 32)
rfMRI connectivity (ICA100 edge 33)
rfMRI connectivity (ICA100 edge 34)
rfMRI connectivity (ICA100 edge 35)
rfMRI connectivity (ICA100 edge 36)
rfMRI connectivity (ICA100 edge 37)
rfMRI connectivity (ICA100 edge 38)
rfMRI connectivity (ICA100 edge 39)
rfMRI connectivity (ICA100 edge 40)
rfMRI connectivity (ICA100 edge 41)
rfMRI connectivity (ICA100 edge 42)
rfMRI connectivity (ICA100 edge 43)
rfMRI connectivity (ICA100 edge 44)
rfMRI connectivity (ICA100 edge 45)
rfMRI connectivity (ICA100 edge 46)
rfMRI connectivity (ICA100 edge 47)
rfMRI connectivity (ICA100 edge 48)
rfMRI connectivity (ICA100 edge 49)
rfMRI connectivity (ICA100 edge 50)
rfMRI connectivity (ICA100 edge 51)
rfMRI connectivity (ICA100 edge 52)
rfMRI connectivity (ICA100 edge 53)
rfMRI connectivity (ICA100 edge 54)
rfMRI connectivity (ICA100 edge 55)
rfMRI connectivity (ICA100 edge 56)
rfMRI connectivity (ICA100 edge 57)
rfMRI connectivity (ICA100 edge 58)
rfMRI connectivity (ICA100 edge 59)
rfMRI connectivity (ICA100 edge 60)
rfMRI connectivity (ICA100 edge 61)
rfMRI connectivity (ICA100 edge 62)
rfMRI connectivity (ICA100 edge 63)
rfMRI connectivity (ICA100 edge 64)
rfMRI connectivity (ICA100 edge 65)
rfMRI connectivity (ICA100 edge 66)
rfMRI connectivity (ICA100 edge 67)
rfMRI connectivity (ICA100 edge 68)
rfMRI connectivity (ICA100 edge 69)
rfMRI connectivity (ICA100 edge 70)
rfMRI connectivity (ICA100 edge 71)
rfMRI connectivity (ICA100 edge 72)
rfMRI connectivity (ICA100 edge 73)
rfMRI connectivity (ICA100 edge 74)
rfMRI connectivity (ICA100 edge 75)
rfMRI connectivity (ICA100 edge 76)
rfMRI connectivity (ICA100 edge 77)
rfMRI connectivity (ICA100 edge 78)
rfMRI connectivity (ICA100 edge 79)
rfMRI connectivity (ICA100 edge 80)
rfMRI connectivity (ICA100 edge 81)
rfMRI connectivity (ICA100 edge 82)
rfMRI connectivity (ICA100 edge 83)
rfMRI connectivity (ICA100 edge 84)
rfMRI connectivity (ICA100 edge 85)
rfMRI connectivity (ICA100 edge 86)
rfMRI connectivity (ICA100 edge 87)
rfMRI connectivity (ICA100 edge 88)
rfMRI connectivity (ICA100 edge 89)
rfMRI connectivity (ICA100 edge 90)
rfMRI connectivity (ICA100 edge 91)
rfMRI connectivity (ICA100 edge 92)
rfMRI connectivity (ICA100 edge 93)
rfMRI connectivity (ICA100 edge 94)
rfMRI connectivity (ICA100 edge 95)
rfMRI connectivity (ICA100 edge 96)
rfMRI connectivity (ICA100 edge 97)
rfMRI connectivity (ICA100 edge 98)
rfMRI connectivity (ICA100 edge 99)
rfMRI connectivity (ICA100 edge 100)
rfMRI connectivity (ICA100 edge 101)
rfMRI connectivity (ICA100 edge 102)
rfMRI connectivity (ICA100 edge 103)
rfMRI connectivity (ICA100 edge 104)
rfMRI connectivity (ICA100 edge 105)
rfMRI connectivity (ICA100 edge 106)
rfMRI connectivity (ICA100 edge 107)
rfMRI connectivity (ICA100 edge 108)
rfMRI connectivity (ICA100 edge 109)
rfMRI connectivity (ICA100 edge 110)
rfMRI connectivity (ICA100 edge 111)
rfMRI connectivity (ICA100 edge 112)
rfMRI connectivity (ICA100 edge 113)
rfMRI connectivity (ICA100 edge 114)
rfMRI connectivity (ICA100 edge 115)
rfMRI connectivity (ICA100 edge 116)
rfMRI connectivity (ICA100 edge 117)
rfMRI connectivity (ICA100 edge 118)
rfMRI connectivity (ICA100 edge 119)
rfMRI connectivity (ICA100 edge 120)
rfMRI connectivity (ICA100 edge 121)
rfMRI connectivity (ICA100 edge 122)
rfMRI connectivity (ICA100 edge 123)
rfMRI connectivity (ICA100 edge 124)
rfMRI connectivity (ICA100 edge 125)
rfMRI connectivity (ICA100 edge 126)
rfMRI connectivity (ICA100 edge 127)
rfMRI connectivity (ICA100 edge 128)
rfMRI connectivity (ICA100 edge 129)
rfMRI connectivity (ICA100 edge 130)
rfMRI connectivity (ICA100 edge 131)
rfMRI connectivity (ICA100 edge 132)
rfMRI connectivity (ICA100 edge 133)
rfMRI connectivity (ICA100 edge 134)
rfMRI connectivity (ICA100 edge 135)
rfMRI connectivity (ICA100 edge 136)
rfMRI connectivity (ICA100 edge 137)
rfMRI connectivity (ICA100 edge 138)
rfMRI connectivity (ICA100 edge 139)
rfMRI connectivity (ICA100 edge 140)
rfMRI connectivity (ICA100 edge 141)
rfMRI connectivity (ICA100 edge 142)
rfMRI connectivity (ICA100 edge 143)
rfMRI connectivity (ICA100 edge 144)
rfMRI connectivity (ICA100 edge 145)
rfMRI connectivity (ICA100 edge 146)
rfMRI connectivity (ICA100 edge 147)
rfMRI connectivity (ICA100 edge 148)
rfMRI connectivity (ICA100 edge 149)
rfMRI connectivity (ICA100 edge 150)
rfMRI connectivity (ICA100 edge 151)
rfMRI connectivity (ICA100 edge 152)
rfMRI connectivity (ICA100 edge 153)
rfMRI connectivity (ICA100 edge 154)
rfMRI connectivity (ICA100 edge 155)
rfMRI connectivity (ICA100 edge 156)
rfMRI connectivity (ICA100 edge 157)
rfMRI connectivity (ICA100 edge 158)
rfMRI connectivity (ICA100 edge 159)
rfMRI connectivity (ICA100 edge 160)
rfMRI connectivity (ICA100 edge 161)
rfMRI connectivity (ICA100 edge 162)
rfMRI connectivity (ICA100 edge 163)
rfMRI connectivity (ICA100 edge 164)
rfMRI connectivity (ICA100 edge 165)
rfMRI connectivity (ICA100 edge 166)
rfMRI connectivity (ICA100 edge 167)
rfMRI connectivity (ICA100 edge 168)
rfMRI connectivity (ICA100 edge 169)
rfMRI connectivity (ICA100 edge 170)
rfMRI connectivity (ICA100 edge 171)
rfMRI connectivity (ICA100 edge 172)
rfMRI connectivity (ICA100 edge 173)
rfMRI connectivity (ICA100 edge 174)
rfMRI connectivity (ICA100 edge 175)
rfMRI connectivity (ICA100 edge 176)
rfMRI connectivity (ICA100 edge 177)
rfMRI connectivity (ICA100 edge 178)
rfMRI connectivity (ICA100 edge 179)
rfMRI connectivity (ICA100 edge 180)
rfMRI connectivity (ICA100 edge 181)
rfMRI connectivity (ICA100 edge 182)
rfMRI connectivity (ICA100 edge 183)
rfMRI connectivity (ICA100 edge 184)
rfMRI connectivity (ICA100 edge 185)
rfMRI connectivity (ICA100 edge 186)
rfMRI connectivity (ICA100 edge 187)
rfMRI connectivity (ICA100 edge 188)
rfMRI connectivity (ICA100 edge 189)
rfMRI connectivity (ICA100 edge 190)
rfMRI connectivity (ICA100 edge 191)
rfMRI connectivity (ICA100 edge 192)
rfMRI connectivity (ICA100 edge 193)
rfMRI connectivity (ICA100 edge 194)
rfMRI connectivity (ICA100 edge 195)
rfMRI connectivity (ICA100 edge 196)
rfMRI connectivity (ICA100 edge 197)
rfMRI connectivity (ICA100 edge 198)
rfMRI connectivity (ICA100 edge 199)
rfMRI connectivity (ICA100 edge 200)
rfMRI connectivity (ICA100 edge 201)
rfMRI connectivity (ICA100 edge 202)
rfMRI connectivity (ICA100 edge 203)
rfMRI connectivity (ICA100 edge 204)
rfMRI connectivity (ICA100 edge 205)
rfMRI connectivity (ICA100 edge 206)
rfMRI connectivity (ICA100 edge 207)
rfMRI connectivity (ICA100 edge 208)
rfMRI connectivity (ICA100 edge 209)
rfMRI connectivity (ICA100 edge 210)
rfMRI connectivity (ICA100 edge 211)
rfMRI connectivity (ICA100 edge 212)
rfMRI connectivity (ICA100 edge 213)
rfMRI connectivity (ICA100 edge 214)
rfMRI connectivity (ICA100 edge 215)
rfMRI connectivity (ICA100 edge 216)
rfMRI connectivity (ICA100 edge 217)
rfMRI connectivity (ICA100 edge 218)
rfMRI connectivity (ICA100 edge 219)
rfMRI connectivity (ICA100 edge 220)
rfMRI connectivity (ICA100 edge 221)
rfMRI connectivity (ICA100 edge 222)
rfMRI connectivity (ICA100 edge 223)
rfMRI connectivity (ICA100 edge 224)
rfMRI connectivity (ICA100 edge 225)
rfMRI connectivity (ICA100 edge 226)
rfMRI connectivity (ICA100 edge 227)
rfMRI connectivity (ICA100 edge 228)
rfMRI connectivity (ICA100 edge 229)
rfMRI connectivity (ICA100 edge 230)
rfMRI connectivity (ICA100 edge 231)
rfMRI connectivity (ICA100 edge 232)
rfMRI connectivity (ICA100 edge 233)
rfMRI connectivity (ICA100 edge 234)
rfMRI connectivity (ICA100 edge 235)
rfMRI connectivity (ICA100 edge 236)
rfMRI connectivity (ICA100 edge 237)
rfMRI connectivity (ICA100 edge 238)
rfMRI connectivity (ICA100 edge 239)
rfMRI connectivity (ICA100 edge 240)
rfMRI connectivity (ICA100 edge 241)
rfMRI connectivity (ICA100 edge 242)
rfMRI connectivity (ICA100 edge 243)
rfMRI connectivity (ICA100 edge 244)
rfMRI connectivity (ICA100 edge 245)
rfMRI connectivity (ICA100 edge 246)
rfMRI connectivity (ICA100 edge 247)
rfMRI connectivity (ICA100 edge 248)
rfMRI connectivity (ICA100 edge 249)
rfMRI connectivity (ICA100 edge 250)
rfMRI connectivity (ICA100 edge 251)
rfMRI connectivity (ICA100 edge 252)
rfMRI connectivity (ICA100 edge 253)
rfMRI connectivity (ICA100 edge 254)
rfMRI connectivity (ICA100 edge 255)
rfMRI connectivity (ICA100 edge 256)
rfMRI connectivity (ICA100 edge 257)
rfMRI connectivity (ICA100 edge 258)
rfMRI connectivity (ICA100 edge 259)
rfMRI connectivity (ICA100 edge 260)
rfMRI connectivity (ICA100 edge 261)
rfMRI connectivity (ICA100 edge 262)
rfMRI connectivity (ICA100 edge 263)
rfMRI connectivity (ICA100 edge 264)
rfMRI connectivity (ICA100 edge 265)
rfMRI connectivity (ICA100 edge 266)
rfMRI connectivity (ICA100 edge 267)
rfMRI connectivity (ICA100 edge 268)
rfMRI connectivity (ICA100 edge 269)
rfMRI connectivity (ICA100 edge 270)
rfMRI connectivity (ICA100 edge 271)
rfMRI connectivity (ICA100 edge 272)
rfMRI connectivity (ICA100 edge 273)
rfMRI connectivity (ICA100 edge 274)
rfMRI connectivity (ICA100 edge 275)
rfMRI connectivity (ICA100 edge 276)
rfMRI connectivity (ICA100 edge 277)
rfMRI connectivity (ICA100 edge 278)
rfMRI connectivity (ICA100 edge 279)
rfMRI connectivity (ICA100 edge 280)
rfMRI connectivity (ICA100 edge 281)
rfMRI connectivity (ICA100 edge 282)
rfMRI connectivity (ICA100 edge 283)
rfMRI connectivity (ICA100 edge 284)
rfMRI connectivity (ICA100 edge 285)
rfMRI connectivity (ICA100 edge 286)
rfMRI connectivity (ICA100 edge 287)
rfMRI connectivity (ICA100 edge 288)
rfMRI connectivity (ICA100 edge 289)
rfMRI connectivity (ICA100 edge 290)
rfMRI connectivity (ICA100 edge 291)
rfMRI connectivity (ICA100 edge 292)
rfMRI connectivity (ICA100 edge 293)
rfMRI connectivity (ICA100 edge 294)
rfMRI connectivity (ICA100 edge 295)
rfMRI connectivity (ICA100 edge 296)
rfMRI connectivity (ICA100 edge 297)
rfMRI connectivity (ICA100 edge 298)
rfMRI connectivity (ICA100 edge 299)
rfMRI connectivity (ICA100 edge 300)
rfMRI connectivity (ICA100 edge 301)
rfMRI connectivity (ICA100 edge 302)
rfMRI connectivity (ICA100 edge 303)
rfMRI connectivity (ICA100 edge 304)
rfMRI connectivity (ICA100 edge 305)
rfMRI connectivity (ICA100 edge 306)
rfMRI connectivity (ICA100 edge 307)
rfMRI connectivity (ICA100 edge 308)
rfMRI connectivity (ICA100 edge 309)
rfMRI connectivity (ICA100 edge 310)
rfMRI connectivity (ICA100 edge 311)
rfMRI connectivity (ICA100 edge 312)
rfMRI connectivity (ICA100 edge 313)
rfMRI connectivity (ICA100 edge 314)
rfMRI connectivity (ICA100 edge 315)
rfMRI connectivity (ICA100 edge 316)
rfMRI connectivity (ICA100 edge 317)
rfMRI connectivity (ICA100 edge 318)
rfMRI connectivity (ICA100 edge 319)
rfMRI connectivity (ICA100 edge 320)
rfMRI connectivity (ICA100 edge 321)
rfMRI connectivity (ICA100 edge 322)
rfMRI connectivity (ICA100 edge 323)
rfMRI connectivity (ICA100 edge 324)
rfMRI connectivity (ICA100 edge 325)
rfMRI connectivity (ICA100 edge 326)
rfMRI connectivity (ICA100 edge 327)
rfMRI connectivity (ICA100 edge 328)
rfMRI connectivity (ICA100 edge 329)
rfMRI connectivity (ICA100 edge 330)
rfMRI connectivity (ICA100 edge 331)
rfMRI connectivity (ICA100 edge 332)
rfMRI connectivity (ICA100 edge 333)
rfMRI connectivity (ICA100 edge 334)
rfMRI connectivity (ICA100 edge 335)
rfMRI connectivity (ICA100 edge 336)
rfMRI connectivity (ICA100 edge 337)
rfMRI connectivity (ICA100 edge 338)
rfMRI connectivity (ICA100 edge 339)
rfMRI connectivity (ICA100 edge 340)
rfMRI connectivity (ICA100 edge 341)
rfMRI connectivity (ICA100 edge 342)
rfMRI connectivity (ICA100 edge 343)
rfMRI connectivity (ICA100 edge 344)
rfMRI connectivity (ICA100 edge 345)
rfMRI connectivity (ICA100 edge 346)
rfMRI connectivity (ICA100 edge 347)
rfMRI connectivity (ICA100 edge 348)
rfMRI connectivity (ICA100 edge 349)
rfMRI connectivity (ICA100 edge 350)
rfMRI connectivity (ICA100 edge 351)
rfMRI connectivity (ICA100 edge 352)
rfMRI connectivity (ICA100 edge 353)
rfMRI connectivity (ICA100 edge 354)
rfMRI connectivity (ICA100 edge 355)
rfMRI connectivity (ICA100 edge 356)
rfMRI connectivity (ICA100 edge 357)
rfMRI connectivity (ICA100 edge 358)
rfMRI connectivity (ICA100 edge 359)
rfMRI connectivity (ICA100 edge 360)
rfMRI connectivity (ICA100 edge 361)
rfMRI connectivity (ICA100 edge 362)
rfMRI connectivity (ICA100 edge 363)
rfMRI connectivity (ICA100 edge 364)
rfMRI connectivity (ICA100 edge 365)
rfMRI connectivity (ICA100 edge 366)
rfMRI connectivity (ICA100 edge 367)
rfMRI connectivity (ICA100 edge 368)
rfMRI connectivity (ICA100 edge 369)
rfMRI connectivity (ICA100 edge 370)
rfMRI connectivity (ICA100 edge 371)
rfMRI connectivity (ICA100 edge 372)
rfMRI connectivity (ICA100 edge 373)
rfMRI connectivity (ICA100 edge 374)
rfMRI connectivity (ICA100 edge 375)
rfMRI connectivity (ICA100 edge 376)
rfMRI connectivity (ICA100 edge 377)
rfMRI connectivity (ICA100 edge 378)
rfMRI connectivity (ICA100 edge 379)
rfMRI connectivity (ICA100 edge 380)
rfMRI connectivity (ICA100 edge 381)
rfMRI connectivity (ICA100 edge 382)
rfMRI connectivity (ICA100 edge 383)
rfMRI connectivity (ICA100 edge 384)
rfMRI connectivity (ICA100 edge 385)
rfMRI connectivity (ICA100 edge 386)
rfMRI connectivity (ICA100 edge 387)
rfMRI connectivity (ICA100 edge 388)
rfMRI connectivity (ICA100 edge 389)
rfMRI connectivity (ICA100 edge 390)
rfMRI connectivity (ICA100 edge 391)
rfMRI connectivity (ICA100 edge 392)
rfMRI connectivity (ICA100 edge 393)
rfMRI connectivity (ICA100 edge 394)
rfMRI connectivity (ICA100 edge 395)
rfMRI connectivity (ICA100 edge 396)
rfMRI connectivity (ICA100 edge 397)
rfMRI connectivity (ICA100 edge 398)
rfMRI connectivity (ICA100 edge 399)
rfMRI connectivity (ICA100 edge 400)
rfMRI connectivity (ICA100 edge 401)
rfMRI connectivity (ICA100 edge 402)
rfMRI connectivity (ICA100 edge 403)
rfMRI connectivity (ICA100 edge 404)
rfMRI connectivity (ICA100 edge 405)
rfMRI connectivity (ICA100 edge 406)
rfMRI connectivity (ICA100 edge 407)
rfMRI connectivity (ICA100 edge 408)
rfMRI connectivity (ICA100 edge 409)
rfMRI connectivity (ICA100 edge 410)
rfMRI connectivity (ICA100 edge 411)
rfMRI connectivity (ICA100 edge 412)
rfMRI connectivity (ICA100 edge 413)
rfMRI connectivity (ICA100 edge 414)
rfMRI connectivity (ICA100 edge 415)
rfMRI connectivity (ICA100 edge 416)
rfMRI connectivity (ICA100 edge 417)
rfMRI connectivity (ICA100 edge 418)
rfMRI connectivity (ICA100 edge 419)
rfMRI connectivity (ICA100 edge 420)
rfMRI connectivity (ICA100 edge 421)
rfMRI connectivity (ICA100 edge 422)
rfMRI connectivity (ICA100 edge 423)
rfMRI connectivity (ICA100 edge 424)
rfMRI connectivity (ICA100 edge 425)
rfMRI connectivity (ICA100 edge 426)
rfMRI connectivity (ICA100 edge 427)
rfMRI connectivity (ICA100 edge 428)
rfMRI connectivity (ICA100 edge 429)
rfMRI connectivity (ICA100 edge 430)
rfMRI connectivity (ICA100 edge 431)
rfMRI connectivity (ICA100 edge 432)
rfMRI connectivity (ICA100 edge 433)
rfMRI connectivity (ICA100 edge 434)
rfMRI connectivity (ICA100 edge 435)
rfMRI connectivity (ICA100 edge 436)
rfMRI connectivity (ICA100 edge 437)
rfMRI connectivity (ICA100 edge 438)
rfMRI connectivity (ICA100 edge 439)
rfMRI connectivity (ICA100 edge 440)
rfMRI connectivity (ICA100 edge 441)
rfMRI connectivity (ICA100 edge 442)
rfMRI connectivity (ICA100 edge 443)
rfMRI connectivity (ICA100 edge 444)
rfMRI connectivity (ICA100 edge 445)
rfMRI connectivity (ICA100 edge 446)
rfMRI connectivity (ICA100 edge 447)
rfMRI connectivity (ICA100 edge 448)
rfMRI connectivity (ICA100 edge 449)
rfMRI connectivity (ICA100 edge 450)
rfMRI connectivity (ICA100 edge 451)
rfMRI connectivity (ICA100 edge 452)
rfMRI connectivity (ICA100 edge 453)
rfMRI connectivity (ICA100 edge 454)
rfMRI connectivity (ICA100 edge 455)
rfMRI connectivity (ICA100 edge 456)
rfMRI connectivity (ICA100 edge 457)
rfMRI connectivity (ICA100 edge 458)
rfMRI connectivity (ICA100 edge 459)
rfMRI connectivity (ICA100 edge 460)
rfMRI connectivity (ICA100 edge 461)
rfMRI connectivity (ICA100 edge 462)
rfMRI connectivity (ICA100 edge 463)
rfMRI connectivity (ICA100 edge 464)
rfMRI connectivity (ICA100 edge 465)
rfMRI connectivity (ICA100 edge 466)
rfMRI connectivity (ICA100 edge 467)
rfMRI connectivity (ICA100 edge 468)
rfMRI connectivity (ICA100 edge 469)
rfMRI connectivity (ICA100 edge 470)
rfMRI connectivity (ICA100 edge 471)
rfMRI connectivity (ICA100 edge 472)
rfMRI connectivity (ICA100 edge 473)
rfMRI connectivity (ICA100 edge 474)
rfMRI connectivity (ICA100 edge 475)
rfMRI connectivity (ICA100 edge 476)
rfMRI connectivity (ICA100 edge 477)
rfMRI connectivity (ICA100 edge 478)
rfMRI connectivity (ICA100 edge 479)
rfMRI connectivity (ICA100 edge 480)
rfMRI connectivity (ICA100 edge 481)
rfMRI connectivity (ICA100 edge 482)
rfMRI connectivity (ICA100 edge 483)
rfMRI connectivity (ICA100 edge 484)
rfMRI connectivity (ICA100 edge 485)
rfMRI connectivity (ICA100 edge 486)
rfMRI connectivity (ICA100 edge 487)
rfMRI connectivity (ICA100 edge 488)
rfMRI connectivity (ICA100 edge 489)
rfMRI connectivity (ICA100 edge 490)
rfMRI connectivity (ICA100 edge 491)
rfMRI connectivity (ICA100 edge 492)
rfMRI connectivity (ICA100 edge 493)
rfMRI connectivity (ICA100 edge 494)
rfMRI connectivity (ICA100 edge 495)
rfMRI connectivity (ICA100 edge 496)
rfMRI connectivity (ICA100 edge 497)
rfMRI connectivity (ICA100 edge 498)
rfMRI connectivity (ICA100 edge 499)
rfMRI connectivity (ICA100 edge 500)
rfMRI connectivity (ICA100 edge 501)
rfMRI connectivity (ICA100 edge 502)
rfMRI connectivity (ICA100 edge 503)
rfMRI connectivity (ICA100 edge 504)
rfMRI connectivity (ICA100 edge 505)
rfMRI connectivity (ICA100 edge 506)
rfMRI connectivity (ICA100 edge 507)
rfMRI connectivity (ICA100 edge 508)
rfMRI connectivity (ICA100 edge 509)
rfMRI connectivity (ICA100 edge 510)
rfMRI connectivity (ICA100 edge 511)
rfMRI connectivity (ICA100 edge 512)
rfMRI connectivity (ICA100 edge 513)
rfMRI connectivity (ICA100 edge 514)
rfMRI connectivity (ICA100 edge 515)
rfMRI connectivity (ICA100 edge 516)
rfMRI connectivity (ICA100 edge 517)
rfMRI connectivity (ICA100 edge 518)
rfMRI connectivity (ICA100 edge 519)
rfMRI connectivity (ICA100 edge 520)
rfMRI connectivity (ICA100 edge 521)
rfMRI connectivity (ICA100 edge 522)
rfMRI connectivity (ICA100 edge 523)
rfMRI connectivity (ICA100 edge 524)
rfMRI connectivity (ICA100 edge 525)
rfMRI connectivity (ICA100 edge 526)
rfMRI connectivity (ICA100 edge 527)
rfMRI connectivity (ICA100 edge 528)
rfMRI connectivity (ICA100 edge 529)
rfMRI connectivity (ICA100 edge 530)
rfMRI connectivity (ICA100 edge 531)
rfMRI connectivity (ICA100 edge 532)
rfMRI connectivity (ICA100 edge 533)
rfMRI connectivity (ICA100 edge 534)
rfMRI connectivity (ICA100 edge 535)
rfMRI connectivity (ICA100 edge 536)
rfMRI connectivity (ICA100 edge 537)
rfMRI connectivity (ICA100 edge 538)
rfMRI connectivity (ICA100 edge 539)
rfMRI connectivity (ICA100 edge 540)
rfMRI connectivity (ICA100 edge 541)
rfMRI connectivity (ICA100 edge 542)
rfMRI connectivity (ICA100 edge 543)
rfMRI connectivity (ICA100 edge 544)
rfMRI connectivity (ICA100 edge 545)
rfMRI connectivity (ICA100 edge 546)
rfMRI connectivity (ICA100 edge 547)
rfMRI connectivity (ICA100 edge 548)
rfMRI connectivity (ICA100 edge 549)
rfMRI connectivity (ICA100 edge 550)
rfMRI connectivity (ICA100 edge 551)
rfMRI connectivity (ICA100 edge 552)
rfMRI connectivity (ICA100 edge 553)
rfMRI connectivity (ICA100 edge 554)
rfMRI connectivity (ICA100 edge 555)
rfMRI connectivity (ICA100 edge 556)
rfMRI connectivity (ICA100 edge 557)
rfMRI connectivity (ICA100 edge 558)
rfMRI connectivity (ICA100 edge 559)
rfMRI connectivity (ICA100 edge 560)
rfMRI connectivity (ICA100 edge 561)
rfMRI connectivity (ICA100 edge 562)
rfMRI connectivity (ICA100 edge 563)
rfMRI connectivity (ICA100 edge 564)
rfMRI connectivity (ICA100 edge 565)
rfMRI connectivity (ICA100 edge 566)
rfMRI connectivity (ICA100 edge 567)
rfMRI connectivity (ICA100 edge 568)
rfMRI connectivity (ICA100 edge 569)
rfMRI connectivity (ICA100 edge 570)
rfMRI connectivity (ICA100 edge 571)
rfMRI connectivity (ICA100 edge 572)
rfMRI connectivity (ICA100 edge 573)
rfMRI connectivity (ICA100 edge 574)
rfMRI connectivity (ICA100 edge 575)
rfMRI connectivity (ICA100 edge 576)
rfMRI connectivity (ICA100 edge 577)
rfMRI connectivity (ICA100 edge 578)
rfMRI connectivity (ICA100 edge 579)
rfMRI connectivity (ICA100 edge 580)
rfMRI connectivity (ICA100 edge 581)
rfMRI connectivity (ICA100 edge 582)
rfMRI connectivity (ICA100 edge 583)
rfMRI connectivity (ICA100 edge 584)
rfMRI connectivity (ICA100 edge 585)
rfMRI connectivity (ICA100 edge 586)
rfMRI connectivity (ICA100 edge 587)
rfMRI connectivity (ICA100 edge 588)
rfMRI connectivity (ICA100 edge 589)
rfMRI connectivity (ICA100 edge 590)
rfMRI connectivity (ICA100 edge 591)
rfMRI connectivity (ICA100 edge 592)
rfMRI connectivity (ICA100 edge 593)
rfMRI connectivity (ICA100 edge 594)
rfMRI connectivity (ICA100 edge 595)
rfMRI connectivity (ICA100 edge 596)
rfMRI connectivity (ICA100 edge 597)
rfMRI connectivity (ICA100 edge 598)
rfMRI connectivity (ICA100 edge 599)
rfMRI connectivity (ICA100 edge 600)
rfMRI connectivity (ICA100 edge 601)
rfMRI connectivity (ICA100 edge 602)
rfMRI connectivity (ICA100 edge 603)
rfMRI connectivity (ICA100 edge 604)
rfMRI connectivity (ICA100 edge 605)
rfMRI connectivity (ICA100 edge 606)
rfMRI connectivity (ICA100 edge 607)
rfMRI connectivity (ICA100 edge 608)
rfMRI connectivity (ICA100 edge 609)
rfMRI connectivity (ICA100 edge 610)
rfMRI connectivity (ICA100 edge 611)
rfMRI connectivity (ICA100 edge 612)
rfMRI connectivity (ICA100 edge 613)
rfMRI connectivity (ICA100 edge 614)
rfMRI connectivity (ICA100 edge 615)
rfMRI connectivity (ICA100 edge 616)
rfMRI connectivity (ICA100 edge 617)
rfMRI connectivity (ICA100 edge 618)
rfMRI connectivity (ICA100 edge 619)
rfMRI connectivity (ICA100 edge 620)
rfMRI connectivity (ICA100 edge 621)
rfMRI connectivity (ICA100 edge 622)
rfMRI connectivity (ICA100 edge 623)
rfMRI connectivity (ICA100 edge 624)
rfMRI connectivity (ICA100 edge 625)
rfMRI connectivity (ICA100 edge 626)
rfMRI connectivity (ICA100 edge 627)
rfMRI connectivity (ICA100 edge 628)
rfMRI connectivity (ICA100 edge 629)
rfMRI connectivity (ICA100 edge 630)
rfMRI connectivity (ICA100 edge 631)
rfMRI connectivity (ICA100 edge 632)
rfMRI connectivity (ICA100 edge 633)
rfMRI connectivity (ICA100 edge 634)
rfMRI connectivity (ICA100 edge 635)
rfMRI connectivity (ICA100 edge 636)
rfMRI connectivity (ICA100 edge 637)
rfMRI connectivity (ICA100 edge 638)
rfMRI connectivity (ICA100 edge 639)
rfMRI connectivity (ICA100 edge 640)
rfMRI connectivity (ICA100 edge 641)
rfMRI connectivity (ICA100 edge 642)
rfMRI connectivity (ICA100 edge 643)
rfMRI connectivity (ICA100 edge 644)
rfMRI connectivity (ICA100 edge 645)
rfMRI connectivity (ICA100 edge 646)
rfMRI connectivity (ICA100 edge 647)
rfMRI connectivity (ICA100 edge 648)
rfMRI connectivity (ICA100 edge 649)
rfMRI connectivity (ICA100 edge 650)
rfMRI connectivity (ICA100 edge 651)
rfMRI connectivity (ICA100 edge 652)
rfMRI connectivity (ICA100 edge 653)
rfMRI connectivity (ICA100 edge 654)
rfMRI connectivity (ICA100 edge 655)
rfMRI connectivity (ICA100 edge 656)
rfMRI connectivity (ICA100 edge 657)
rfMRI connectivity (ICA100 edge 658)
rfMRI connectivity (ICA100 edge 659)
rfMRI connectivity (ICA100 edge 660)
rfMRI connectivity (ICA100 edge 661)
rfMRI connectivity (ICA100 edge 662)
rfMRI connectivity (ICA100 edge 663)
rfMRI connectivity (ICA100 edge 664)
rfMRI connectivity (ICA100 edge 665)
rfMRI connectivity (ICA100 edge 666)
rfMRI connectivity (ICA100 edge 667)
rfMRI connectivity (ICA100 edge 668)
rfMRI connectivity (ICA100 edge 669)
rfMRI connectivity (ICA100 edge 670)
rfMRI connectivity (ICA100 edge 671)
rfMRI connectivity (ICA100 edge 672)
rfMRI connectivity (ICA100 edge 673)
rfMRI connectivity (ICA100 edge 674)
rfMRI connectivity (ICA100 edge 675)
rfMRI connectivity (ICA100 edge 676)
rfMRI connectivity (ICA100 edge 677)
rfMRI connectivity (ICA100 edge 678)
rfMRI connectivity (ICA100 edge 679)
rfMRI connectivity (ICA100 edge 680)
rfMRI connectivity (ICA100 edge 681)
rfMRI connectivity (ICA100 edge 682)
rfMRI connectivity (ICA100 edge 683)
rfMRI connectivity (ICA100 edge 684)
rfMRI connectivity (ICA100 edge 685)
rfMRI connectivity (ICA100 edge 686)
rfMRI connectivity (ICA100 edge 687)
rfMRI connectivity (ICA100 edge 688)
rfMRI connectivity (ICA100 edge 689)
rfMRI connectivity (ICA100 edge 690)
rfMRI connectivity (ICA100 edge 691)
rfMRI connectivity (ICA100 edge 692)
rfMRI connectivity (ICA100 edge 693)
rfMRI connectivity (ICA100 edge 694)
rfMRI connectivity (ICA100 edge 695)
rfMRI connectivity (ICA100 edge 696)
rfMRI connectivity (ICA100 edge 697)
rfMRI connectivity (ICA100 edge 698)
rfMRI connectivity (ICA100 edge 699)
rfMRI connectivity (ICA100 edge 700)
rfMRI connectivity (ICA100 edge 701)
rfMRI connectivity (ICA100 edge 702)
rfMRI connectivity (ICA100 edge 703)
rfMRI connectivity (ICA100 edge 704)
rfMRI connectivity (ICA100 edge 705)
rfMRI connectivity (ICA100 edge 706)
rfMRI connectivity (ICA100 edge 707)
rfMRI connectivity (ICA100 edge 708)
rfMRI connectivity (ICA100 edge 709)
rfMRI connectivity (ICA100 edge 710)
rfMRI connectivity (ICA100 edge 711)
rfMRI connectivity (ICA100 edge 712)
rfMRI connectivity (ICA100 edge 713)
rfMRI connectivity (ICA100 edge 714)
rfMRI connectivity (ICA100 edge 715)
rfMRI connectivity (ICA100 edge 716)
rfMRI connectivity (ICA100 edge 717)
rfMRI connectivity (ICA100 edge 718)
rfMRI connectivity (ICA100 edge 719)
rfMRI connectivity (ICA100 edge 720)
rfMRI connectivity (ICA100 edge 721)
rfMRI connectivity (ICA100 edge 722)
rfMRI connectivity (ICA100 edge 723)
rfMRI connectivity (ICA100 edge 724)
rfMRI connectivity (ICA100 edge 725)
rfMRI connectivity (ICA100 edge 726)
rfMRI connectivity (ICA100 edge 727)
rfMRI connectivity (ICA100 edge 728)
rfMRI connectivity (ICA100 edge 729)
rfMRI connectivity (ICA100 edge 730)
rfMRI connectivity (ICA100 edge 731)
rfMRI connectivity (ICA100 edge 732)
rfMRI connectivity (ICA100 edge 733)
rfMRI connectivity (ICA100 edge 734)
rfMRI connectivity (ICA100 edge 735)
rfMRI connectivity (ICA100 edge 736)
rfMRI connectivity (ICA100 edge 737)
rfMRI connectivity (ICA100 edge 738)
rfMRI connectivity (ICA100 edge 739)
rfMRI connectivity (ICA100 edge 740)
rfMRI connectivity (ICA100 edge 741)
rfMRI connectivity (ICA100 edge 742)
rfMRI connectivity (ICA100 edge 743)
rfMRI connectivity (ICA100 edge 744)
rfMRI connectivity (ICA100 edge 745)
rfMRI connectivity (ICA100 edge 746)
rfMRI connectivity (ICA100 edge 747)
rfMRI connectivity (ICA100 edge 748)
rfMRI connectivity (ICA100 edge 749)
rfMRI connectivity (ICA100 edge 750)
rfMRI connectivity (ICA100 edge 751)
rfMRI connectivity (ICA100 edge 752)
rfMRI connectivity (ICA100 edge 753)
rfMRI connectivity (ICA100 edge 754)
rfMRI connectivity (ICA100 edge 755)
rfMRI connectivity (ICA100 edge 756)
rfMRI connectivity (ICA100 edge 757)
rfMRI connectivity (ICA100 edge 758)
rfMRI connectivity (ICA100 edge 759)
rfMRI connectivity (ICA100 edge 760)
rfMRI connectivity (ICA100 edge 761)
rfMRI connectivity (ICA100 edge 762)
rfMRI connectivity (ICA100 edge 763)
rfMRI connectivity (ICA100 edge 764)
rfMRI connectivity (ICA100 edge 765)
rfMRI connectivity (ICA100 edge 766)
rfMRI connectivity (ICA100 edge 767)
rfMRI connectivity (ICA100 edge 768)
rfMRI connectivity (ICA100 edge 769)
rfMRI connectivity (ICA100 edge 770)
rfMRI connectivity (ICA100 edge 771)
rfMRI connectivity (ICA100 edge 772)
rfMRI connectivity (ICA100 edge 773)
rfMRI connectivity (ICA100 edge 774)
rfMRI connectivity (ICA100 edge 775)
rfMRI connectivity (ICA100 edge 776)
rfMRI connectivity (ICA100 edge 777)
rfMRI connectivity (ICA100 edge 778)
rfMRI connectivity (ICA100 edge 779)
rfMRI connectivity (ICA100 edge 780)
rfMRI connectivity (ICA100 edge 781)
rfMRI connectivity (ICA100 edge 782)
rfMRI connectivity (ICA100 edge 783)
rfMRI connectivity (ICA100 edge 784)
rfMRI connectivity (ICA100 edge 785)
rfMRI connectivity (ICA100 edge 786)
rfMRI connectivity (ICA100 edge 787)
rfMRI connectivity (ICA100 edge 788)
rfMRI connectivity (ICA100 edge 789)
rfMRI connectivity (ICA100 edge 790)
rfMRI connectivity (ICA100 edge 791)
rfMRI connectivity (ICA100 edge 792)
rfMRI connectivity (ICA100 edge 793)
rfMRI connectivity (ICA100 edge 794)
rfMRI connectivity (ICA100 edge 795)
rfMRI connectivity (ICA100 edge 796)
rfMRI connectivity (ICA100 edge 797)
rfMRI connectivity (ICA100 edge 798)
rfMRI connectivity (ICA100 edge 799)
rfMRI connectivity (ICA100 edge 800)
rfMRI connectivity (ICA100 edge 801)
rfMRI connectivity (ICA100 edge 802)
rfMRI connectivity (ICA100 edge 803)
rfMRI connectivity (ICA100 edge 804)
rfMRI connectivity (ICA100 edge 805)
rfMRI connectivity (ICA100 edge 806)
rfMRI connectivity (ICA100 edge 807)
rfMRI connectivity (ICA100 edge 808)
rfMRI connectivity (ICA100 edge 809)
rfMRI connectivity (ICA100 edge 810)
rfMRI connectivity (ICA100 edge 811)
rfMRI connectivity (ICA100 edge 812)
rfMRI connectivity (ICA100 edge 813)
rfMRI connectivity (ICA100 edge 814)
rfMRI connectivity (ICA100 edge 815)
rfMRI connectivity (ICA100 edge 816)
rfMRI connectivity (ICA100 edge 817)
rfMRI connectivity (ICA100 edge 818)
rfMRI connectivity (ICA100 edge 819)
rfMRI connectivity (ICA100 edge 820)
rfMRI connectivity (ICA100 edge 821)
rfMRI connectivity (ICA100 edge 822)
rfMRI connectivity (ICA100 edge 823)
rfMRI connectivity (ICA100 edge 824)
rfMRI connectivity (ICA100 edge 825)
rfMRI connectivity (ICA100 edge 826)
rfMRI connectivity (ICA100 edge 827)
rfMRI connectivity (ICA100 edge 828)
rfMRI connectivity (ICA100 edge 829)
rfMRI connectivity (ICA100 edge 830)
rfMRI connectivity (ICA100 edge 831)
rfMRI connectivity (ICA100 edge 832)
rfMRI connectivity (ICA100 edge 833)
rfMRI connectivity (ICA100 edge 834)
rfMRI connectivity (ICA100 edge 835)
rfMRI connectivity (ICA100 edge 836)
rfMRI connectivity (ICA100 edge 837)
rfMRI connectivity (ICA100 edge 838)
rfMRI connectivity (ICA100 edge 839)
rfMRI connectivity (ICA100 edge 840)
rfMRI connectivity (ICA100 edge 841)
rfMRI connectivity (ICA100 edge 842)
rfMRI connectivity (ICA100 edge 843)
rfMRI connectivity (ICA100 edge 844)
rfMRI connectivity (ICA100 edge 845)
rfMRI connectivity (ICA100 edge 846)
rfMRI connectivity (ICA100 edge 847)
rfMRI connectivity (ICA100 edge 848)
rfMRI connectivity (ICA100 edge 849)
rfMRI connectivity (ICA100 edge 850)
rfMRI connectivity (ICA100 edge 851)
rfMRI connectivity (ICA100 edge 852)
rfMRI connectivity (ICA100 edge 853)
rfMRI connectivity (ICA100 edge 854)
rfMRI connectivity (ICA100 edge 855)
rfMRI connectivity (ICA100 edge 856)
rfMRI connectivity (ICA100 edge 857)
rfMRI connectivity (ICA100 edge 858)
rfMRI connectivity (ICA100 edge 859)
rfMRI connectivity (ICA100 edge 860)
rfMRI connectivity (ICA100 edge 861)
rfMRI connectivity (ICA100 edge 862)
rfMRI connectivity (ICA100 edge 863)
rfMRI connectivity (ICA100 edge 864)
rfMRI connectivity (ICA100 edge 865)
rfMRI connectivity (ICA100 edge 866)
rfMRI connectivity (ICA100 edge 867)
rfMRI connectivity (ICA100 edge 868)
rfMRI connectivity (ICA100 edge 869)
rfMRI connectivity (ICA100 edge 870)
rfMRI connectivity (ICA100 edge 871)
rfMRI connectivity (ICA100 edge 872)
rfMRI connectivity (ICA100 edge 873)
rfMRI connectivity (ICA100 edge 874)
rfMRI connectivity (ICA100 edge 875)
rfMRI connectivity (ICA100 edge 876)
rfMRI connectivity (ICA100 edge 877)
rfMRI connectivity (ICA100 edge 878)
rfMRI connectivity (ICA100 edge 879)
rfMRI connectivity (ICA100 edge 880)
rfMRI connectivity (ICA100 edge 881)
rfMRI connectivity (ICA100 edge 882)
rfMRI connectivity (ICA100 edge 883)
rfMRI connectivity (ICA100 edge 884)
rfMRI connectivity (ICA100 edge 885)
rfMRI connectivity (ICA100 edge 886)
rfMRI connectivity (ICA100 edge 887)
rfMRI connectivity (ICA100 edge 888)
rfMRI connectivity (ICA100 edge 889)
rfMRI connectivity (ICA100 edge 890)
rfMRI connectivity (ICA100 edge 891)
rfMRI connectivity (ICA100 edge 892)
rfMRI connectivity (ICA100 edge 893)
rfMRI connectivity (ICA100 edge 894)
rfMRI connectivity (ICA100 edge 895)
rfMRI connectivity (ICA100 edge 896)
rfMRI connectivity (ICA100 edge 897)
rfMRI connectivity (ICA100 edge 898)
rfMRI connectivity (ICA100 edge 899)
rfMRI connectivity (ICA100 edge 900)
rfMRI connectivity (ICA100 edge 901)
rfMRI connectivity (ICA100 edge 902)
rfMRI connectivity (ICA100 edge 903)
rfMRI connectivity (ICA100 edge 904)
rfMRI connectivity (ICA100 edge 905)
rfMRI connectivity (ICA100 edge 906)
rfMRI connectivity (ICA100 edge 907)
rfMRI connectivity (ICA100 edge 908)
rfMRI connectivity (ICA100 edge 909)
rfMRI connectivity (ICA100 edge 910)
rfMRI connectivity (ICA100 edge 911)
rfMRI connectivity (ICA100 edge 912)
rfMRI connectivity (ICA100 edge 913)
rfMRI connectivity (ICA100 edge 914)
rfMRI connectivity (ICA100 edge 915)
rfMRI connectivity (ICA100 edge 916)
rfMRI connectivity (ICA100 edge 917)
rfMRI connectivity (ICA100 edge 918)
rfMRI connectivity (ICA100 edge 919)
rfMRI connectivity (ICA100 edge 920)
rfMRI connectivity (ICA100 edge 921)
rfMRI connectivity (ICA100 edge 922)
rfMRI connectivity (ICA100 edge 923)
rfMRI connectivity (ICA100 edge 924)
rfMRI connectivity (ICA100 edge 925)
rfMRI connectivity (ICA100 edge 926)
rfMRI connectivity (ICA100 edge 927)
rfMRI connectivity (ICA100 edge 928)
rfMRI connectivity (ICA100 edge 929)
rfMRI connectivity (ICA100 edge 930)
rfMRI connectivity (ICA100 edge 931)
rfMRI connectivity (ICA100 edge 932)
rfMRI connectivity (ICA100 edge 933)
rfMRI connectivity (ICA100 edge 934)
rfMRI connectivity (ICA100 edge 935)
rfMRI connectivity (ICA100 edge 936)
rfMRI connectivity (ICA100 edge 937)
rfMRI connectivity (ICA100 edge 938)
rfMRI connectivity (ICA100 edge 939)
rfMRI connectivity (ICA100 edge 940)
rfMRI connectivity (ICA100 edge 941)
rfMRI connectivity (ICA100 edge 942)
rfMRI connectivity (ICA100 edge 943)
rfMRI connectivity (ICA100 edge 944)
rfMRI connectivity (ICA100 edge 945)
rfMRI connectivity (ICA100 edge 946)
rfMRI connectivity (ICA100 edge 947)
rfMRI connectivity (ICA100 edge 948)
rfMRI connectivity (ICA100 edge 949)
rfMRI connectivity (ICA100 edge 950)
rfMRI connectivity (ICA100 edge 951)
rfMRI connectivity (ICA100 edge 952)
rfMRI connectivity (ICA100 edge 953)
rfMRI connectivity (ICA100 edge 954)
rfMRI connectivity (ICA100 edge 955)
rfMRI connectivity (ICA100 edge 956)
rfMRI connectivity (ICA100 edge 957)
rfMRI connectivity (ICA100 edge 958)
rfMRI connectivity (ICA100 edge 959)
rfMRI connectivity (ICA100 edge 960)
rfMRI connectivity (ICA100 edge 961)
rfMRI connectivity (ICA100 edge 962)
rfMRI connectivity (ICA100 edge 963)
rfMRI connectivity (ICA100 edge 964)
rfMRI connectivity (ICA100 edge 965)
rfMRI connectivity (ICA100 edge 966)
rfMRI connectivity (ICA100 edge 967)
rfMRI connectivity (ICA100 edge 968)
rfMRI connectivity (ICA100 edge 969)
rfMRI connectivity (ICA100 edge 970)
rfMRI connectivity (ICA100 edge 971)
rfMRI connectivity (ICA100 edge 972)
rfMRI connectivity (ICA100 edge 973)
rfMRI connectivity (ICA100 edge 974)
rfMRI connectivity (ICA100 edge 975)
rfMRI connectivity (ICA100 edge 976)
rfMRI connectivity (ICA100 edge 977)
rfMRI connectivity (ICA100 edge 978)
rfMRI connectivity (ICA100 edge 979)
rfMRI connectivity (ICA100 edge 980)
rfMRI connectivity (ICA100 edge 981)
rfMRI connectivity (ICA100 edge 982)
rfMRI connectivity (ICA100 edge 983)
rfMRI connectivity (ICA100 edge 984)
rfMRI connectivity (ICA100 edge 985)
rfMRI connectivity (ICA100 edge 986)
rfMRI connectivity (ICA100 edge 987)
rfMRI connectivity (ICA100 edge 988)
rfMRI connectivity (ICA100 edge 989)
rfMRI connectivity (ICA100 edge 990)
rfMRI connectivity (ICA100 edge 991)
rfMRI connectivity (ICA100 edge 992)
rfMRI connectivity (ICA100 edge 993)
rfMRI connectivity (ICA100 edge 994)
rfMRI connectivity (ICA100 edge 995)
rfMRI connectivity (ICA100 edge 996)
rfMRI connectivity (ICA100 edge 997)
rfMRI connectivity (ICA100 edge 998)
rfMRI connectivity (ICA100 edge 999)
rfMRI connectivity (ICA100 edge 1000)
rfMRI connectivity (ICA100 edge 1001)
rfMRI connectivity (ICA100 edge 1002)
rfMRI connectivity (ICA100 edge 1003)
rfMRI connectivity (ICA100 edge 1004)
rfMRI connectivity (ICA100 edge 1005)
rfMRI connectivity (ICA100 edge 1006)
rfMRI connectivity (ICA100 edge 1007)
rfMRI connectivity (ICA100 edge 1008)
rfMRI connectivity (ICA100 edge 1009)
rfMRI connectivity (ICA100 edge 1010)
rfMRI connectivity (ICA100 edge 1011)
rfMRI connectivity (ICA100 edge 1012)
rfMRI connectivity (ICA100 edge 1013)
rfMRI connectivity (ICA100 edge 1014)
rfMRI connectivity (ICA100 edge 1015)
rfMRI connectivity (ICA100 edge 1016)
rfMRI connectivity (ICA100 edge 1017)
rfMRI connectivity (ICA100 edge 1018)
rfMRI connectivity (ICA100 edge 1019)
rfMRI connectivity (ICA100 edge 1020)
rfMRI connectivity (ICA100 edge 1021)
rfMRI connectivity (ICA100 edge 1022)
rfMRI connectivity (ICA100 edge 1023)
rfMRI connectivity (ICA100 edge 1024)
rfMRI connectivity (ICA100 edge 1025)
rfMRI connectivity (ICA100 edge 1026)
rfMRI connectivity (ICA100 edge 1027)
rfMRI connectivity (ICA100 edge 1028)
rfMRI connectivity (ICA100 edge 1029)
rfMRI connectivity (ICA100 edge 1030)
rfMRI connectivity (ICA100 edge 1031)
rfMRI connectivity (ICA100 edge 1032)
rfMRI connectivity (ICA100 edge 1033)
rfMRI connectivity (ICA100 edge 1034)
rfMRI connectivity (ICA100 edge 1035)
rfMRI connectivity (ICA100 edge 1036)
rfMRI connectivity (ICA100 edge 1037)
rfMRI connectivity (ICA100 edge 1038)
rfMRI connectivity (ICA100 edge 1039)
rfMRI connectivity (ICA100 edge 1040)
rfMRI connectivity (ICA100 edge 1041)
rfMRI connectivity (ICA100 edge 1042)
rfMRI connectivity (ICA100 edge 1043)
rfMRI connectivity (ICA100 edge 1044)
rfMRI connectivity (ICA100 edge 1045)
rfMRI connectivity (ICA100 edge 1046)
rfMRI connectivity (ICA100 edge 1047)
rfMRI connectivity (ICA100 edge 1048)
rfMRI connectivity (ICA100 edge 1049)
rfMRI connectivity (ICA100 edge 1050)
rfMRI connectivity (ICA100 edge 1051)
rfMRI connectivity (ICA100 edge 1052)
rfMRI connectivity (ICA100 edge 1053)
rfMRI connectivity (ICA100 edge 1054)
rfMRI connectivity (ICA100 edge 1055)
rfMRI connectivity (ICA100 edge 1056)
rfMRI connectivity (ICA100 edge 1057)
rfMRI connectivity (ICA100 edge 1058)
rfMRI connectivity (ICA100 edge 1059)
rfMRI connectivity (ICA100 edge 1060)
rfMRI connectivity (ICA100 edge 1061)
rfMRI connectivity (ICA100 edge 1062)
rfMRI connectivity (ICA100 edge 1063)
rfMRI connectivity (ICA100 edge 1064)
rfMRI connectivity (ICA100 edge 1065)
rfMRI connectivity (ICA100 edge 1066)
rfMRI connectivity (ICA100 edge 1067)
rfMRI connectivity (ICA100 edge 1068)
rfMRI connectivity (ICA100 edge 1069)
rfMRI connectivity (ICA100 edge 1070)
rfMRI connectivity (ICA100 edge 1071)
rfMRI connectivity (ICA100 edge 1072)
rfMRI connectivity (ICA100 edge 1073)
rfMRI connectivity (ICA100 edge 1074)
rfMRI connectivity (ICA100 edge 1075)
rfMRI connectivity (ICA100 edge 1076)
rfMRI connectivity (ICA100 edge 1077)
rfMRI connectivity (ICA100 edge 1078)
rfMRI connectivity (ICA100 edge 1079)
rfMRI connectivity (ICA100 edge 1080)
rfMRI connectivity (ICA100 edge 1081)
rfMRI connectivity (ICA100 edge 1082)
rfMRI connectivity (ICA100 edge 1083)
rfMRI connectivity (ICA100 edge 1084)
rfMRI connectivity (ICA100 edge 1085)
rfMRI connectivity (ICA100 edge 1086)
rfMRI connectivity (ICA100 edge 1087)
rfMRI connectivity (ICA100 edge 1088)
rfMRI connectivity (ICA100 edge 1089)
rfMRI connectivity (ICA100 edge 1090)
rfMRI connectivity (ICA100 edge 1091)
rfMRI connectivity (ICA100 edge 1092)
rfMRI connectivity (ICA100 edge 1093)
rfMRI connectivity (ICA100 edge 1094)
rfMRI connectivity (ICA100 edge 1095)
rfMRI connectivity (ICA100 edge 1096)
rfMRI connectivity (ICA100 edge 1097)
rfMRI connectivity (ICA100 edge 1098)
rfMRI connectivity (ICA100 edge 1099)
rfMRI connectivity (ICA100 edge 1100)
rfMRI connectivity (ICA100 edge 1101)
rfMRI connectivity (ICA100 edge 1102)
rfMRI connectivity (ICA100 edge 1103)
rfMRI connectivity (ICA100 edge 1104)
rfMRI connectivity (ICA100 edge 1105)
rfMRI connectivity (ICA100 edge 1106)
rfMRI connectivity (ICA100 edge 1107)
rfMRI connectivity (ICA100 edge 1108)
rfMRI connectivity (ICA100 edge 1109)
rfMRI connectivity (ICA100 edge 1110)
rfMRI connectivity (ICA100 edge 1111)
rfMRI connectivity (ICA100 edge 1112)
rfMRI connectivity (ICA100 edge 1113)
rfMRI connectivity (ICA100 edge 1114)
rfMRI connectivity (ICA100 edge 1115)
rfMRI connectivity (ICA100 edge 1116)
rfMRI connectivity (ICA100 edge 1117)
rfMRI connectivity (ICA100 edge 1118)
rfMRI connectivity (ICA100 edge 1119)
rfMRI connectivity (ICA100 edge 1120)
rfMRI connectivity (ICA100 edge 1121)
rfMRI connectivity (ICA100 edge 1122)
rfMRI connectivity (ICA100 edge 1123)
rfMRI connectivity (ICA100 edge 1124)
rfMRI connectivity (ICA100 edge 1125)
rfMRI connectivity (ICA100 edge 1126)
rfMRI connectivity (ICA100 edge 1127)
rfMRI connectivity (ICA100 edge 1128)
rfMRI connectivity (ICA100 edge 1129)
rfMRI connectivity (ICA100 edge 1130)
rfMRI connectivity (ICA100 edge 1131)
rfMRI connectivity (ICA100 edge 1132)
rfMRI connectivity (ICA100 edge 1133)
rfMRI connectivity (ICA100 edge 1134)
rfMRI connectivity (ICA100 edge 1135)
rfMRI connectivity (ICA100 edge 1136)
rfMRI connectivity (ICA100 edge 1137)
rfMRI connectivity (ICA100 edge 1138)
rfMRI connectivity (ICA100 edge 1139)
rfMRI connectivity (ICA100 edge 1140)
rfMRI connectivity (ICA100 edge 1141)
rfMRI connectivity (ICA100 edge 1142)
rfMRI connectivity (ICA100 edge 1143)
rfMRI connectivity (ICA100 edge 1144)
rfMRI connectivity (ICA100 edge 1145)
rfMRI connectivity (ICA100 edge 1146)
rfMRI connectivity (ICA100 edge 1147)
rfMRI connectivity (ICA100 edge 1148)
rfMRI connectivity (ICA100 edge 1149)
rfMRI connectivity (ICA100 edge 1150)
rfMRI connectivity (ICA100 edge 1151)
rfMRI connectivity (ICA100 edge 1152)
rfMRI connectivity (ICA100 edge 1153)
rfMRI connectivity (ICA100 edge 1154)
rfMRI connectivity (ICA100 edge 1155)
rfMRI connectivity (ICA100 edge 1156)
rfMRI connectivity (ICA100 edge 1157)
rfMRI connectivity (ICA100 edge 1158)
rfMRI connectivity (ICA100 edge 1159)
rfMRI connectivity (ICA100 edge 1160)
rfMRI connectivity (ICA100 edge 1161)
rfMRI connectivity (ICA100 edge 1162)
rfMRI connectivity (ICA100 edge 1163)
rfMRI connectivity (ICA100 edge 1164)
rfMRI connectivity (ICA100 edge 1165)
rfMRI connectivity (ICA100 edge 1166)
rfMRI connectivity (ICA100 edge 1167)
rfMRI connectivity (ICA100 edge 1168)
rfMRI connectivity (ICA100 edge 1169)
rfMRI connectivity (ICA100 edge 1170)
rfMRI connectivity (ICA100 edge 1171)
rfMRI connectivity (ICA100 edge 1172)
rfMRI connectivity (ICA100 edge 1173)
rfMRI connectivity (ICA100 edge 1174)
rfMRI connectivity (ICA100 edge 1175)
rfMRI connectivity (ICA100 edge 1176)
rfMRI connectivity (ICA100 edge 1177)
rfMRI connectivity (ICA100 edge 1178)
rfMRI connectivity (ICA100 edge 1179)
rfMRI connectivity (ICA100 edge 1180)
rfMRI connectivity (ICA100 edge 1181)
rfMRI connectivity (ICA100 edge 1182)
rfMRI connectivity (ICA100 edge 1183)
rfMRI connectivity (ICA100 edge 1184)
rfMRI connectivity (ICA100 edge 1185)
rfMRI connectivity (ICA100 edge 1186)
rfMRI connectivity (ICA100 edge 1187)
rfMRI connectivity (ICA100 edge 1188)
rfMRI connectivity (ICA100 edge 1189)
rfMRI connectivity (ICA100 edge 1190)
rfMRI connectivity (ICA100 edge 1191)
rfMRI connectivity (ICA100 edge 1192)
rfMRI connectivity (ICA100 edge 1193)
rfMRI connectivity (ICA100 edge 1194)
rfMRI connectivity (ICA100 edge 1195)
rfMRI connectivity (ICA100 edge 1196)
rfMRI connectivity (ICA100 edge 1197)
rfMRI connectivity (ICA100 edge 1198)
rfMRI connectivity (ICA100 edge 1199)
rfMRI connectivity (ICA100 edge 1200)
rfMRI connectivity (ICA100 edge 1201)
rfMRI connectivity (ICA100 edge 1202)
rfMRI connectivity (ICA100 edge 1203)
rfMRI connectivity (ICA100 edge 1204)
rfMRI connectivity (ICA100 edge 1205)
rfMRI connectivity (ICA100 edge 1206)
rfMRI connectivity (ICA100 edge 1207)
rfMRI connectivity (ICA100 edge 1208)
rfMRI connectivity (ICA100 edge 1209)
rfMRI connectivity (ICA100 edge 1210)
rfMRI connectivity (ICA100 edge 1211)
rfMRI connectivity (ICA100 edge 1212)
rfMRI connectivity (ICA100 edge 1213)
rfMRI connectivity (ICA100 edge 1214)
rfMRI connectivity (ICA100 edge 1215)
rfMRI connectivity (ICA100 edge 1216)
rfMRI connectivity (ICA100 edge 1217)
rfMRI connectivity (ICA100 edge 1218)
rfMRI connectivity (ICA100 edge 1219)
rfMRI connectivity (ICA100 edge 1220)
rfMRI connectivity (ICA100 edge 1221)
rfMRI connectivity (ICA100 edge 1222)
rfMRI connectivity (ICA100 edge 1223)
rfMRI connectivity (ICA100 edge 1224)
rfMRI connectivity (ICA100 edge 1225)
rfMRI connectivity (ICA100 edge 1226)
rfMRI connectivity (ICA100 edge 1227)
rfMRI connectivity (ICA100 edge 1228)
rfMRI connectivity (ICA100 edge 1229)
rfMRI connectivity (ICA100 edge 1230)
rfMRI connectivity (ICA100 edge 1231)
rfMRI connectivity (ICA100 edge 1232)
rfMRI connectivity (ICA100 edge 1233)
rfMRI connectivity (ICA100 edge 1234)
rfMRI connectivity (ICA100 edge 1235)
rfMRI connectivity (ICA100 edge 1236)
rfMRI connectivity (ICA100 edge 1237)
rfMRI connectivity (ICA100 edge 1238)
rfMRI connectivity (ICA100 edge 1239)
rfMRI connectivity (ICA100 edge 1240)
rfMRI connectivity (ICA100 edge 1241)
rfMRI connectivity (ICA100 edge 1242)
rfMRI connectivity (ICA100 edge 1243)
rfMRI connectivity (ICA100 edge 1244)
rfMRI connectivity (ICA100 edge 1245)
rfMRI connectivity (ICA100 edge 1246)
rfMRI connectivity (ICA100 edge 1247)
rfMRI connectivity (ICA100 edge 1248)
rfMRI connectivity (ICA100 edge 1249)
rfMRI connectivity (ICA100 edge 1250)
rfMRI connectivity (ICA100 edge 1251)
rfMRI connectivity (ICA100 edge 1252)
rfMRI connectivity (ICA100 edge 1253)
rfMRI connectivity (ICA100 edge 1254)
rfMRI connectivity (ICA100 edge 1255)
rfMRI connectivity (ICA100 edge 1256)
rfMRI connectivity (ICA100 edge 1257)
rfMRI connectivity (ICA100 edge 1258)
rfMRI connectivity (ICA100 edge 1259)
rfMRI connectivity (ICA100 edge 1260)
rfMRI connectivity (ICA100 edge 1261)
rfMRI connectivity (ICA100 edge 1262)
rfMRI connectivity (ICA100 edge 1263)
rfMRI connectivity (ICA100 edge 1264)
rfMRI connectivity (ICA100 edge 1265)
rfMRI connectivity (ICA100 edge 1266)
rfMRI connectivity (ICA100 edge 1267)
rfMRI connectivity (ICA100 edge 1268)
rfMRI connectivity (ICA100 edge 1269)
rfMRI connectivity (ICA100 edge 1270)
rfMRI connectivity (ICA100 edge 1271)
rfMRI connectivity (ICA100 edge 1272)
rfMRI connectivity (ICA100 edge 1273)
rfMRI connectivity (ICA100 edge 1274)
rfMRI connectivity (ICA100 edge 1275)
rfMRI connectivity (ICA100 edge 1276)
rfMRI connectivity (ICA100 edge 1277)
rfMRI connectivity (ICA100 edge 1278)
rfMRI connectivity (ICA100 edge 1279)
rfMRI connectivity (ICA100 edge 1280)
rfMRI connectivity (ICA100 edge 1281)
rfMRI connectivity (ICA100 edge 1282)
rfMRI connectivity (ICA100 edge 1283)
rfMRI connectivity (ICA100 edge 1284)
rfMRI connectivity (ICA100 edge 1285)
rfMRI connectivity (ICA100 edge 1286)
rfMRI connectivity (ICA100 edge 1287)
rfMRI connectivity (ICA100 edge 1288)
rfMRI connectivity (ICA100 edge 1289)
rfMRI connectivity (ICA100 edge 1290)
rfMRI connectivity (ICA100 edge 1291)
rfMRI connectivity (ICA100 edge 1292)
rfMRI connectivity (ICA100 edge 1293)
rfMRI connectivity (ICA100 edge 1294)
rfMRI connectivity (ICA100 edge 1295)
rfMRI connectivity (ICA100 edge 1296)
rfMRI connectivity (ICA100 edge 1297)
rfMRI connectivity (ICA100 edge 1298)
rfMRI connectivity (ICA100 edge 1299)
rfMRI connectivity (ICA100 edge 1300)
rfMRI connectivity (ICA100 edge 1301)
rfMRI connectivity (ICA100 edge 1302)
rfMRI connectivity (ICA100 edge 1303)
rfMRI connectivity (ICA100 edge 1304)
rfMRI connectivity (ICA100 edge 1305)
rfMRI connectivity (ICA100 edge 1306)
rfMRI connectivity (ICA100 edge 1307)
rfMRI connectivity (ICA100 edge 1308)
rfMRI connectivity (ICA100 edge 1309)
rfMRI connectivity (ICA100 edge 1310)
rfMRI connectivity (ICA100 edge 1311)
rfMRI connectivity (ICA100 edge 1312)
rfMRI connectivity (ICA100 edge 1313)
rfMRI connectivity (ICA100 edge 1314)
rfMRI connectivity (ICA100 edge 1315)
rfMRI connectivity (ICA100 edge 1316)
rfMRI connectivity (ICA100 edge 1317)
rfMRI connectivity (ICA100 edge 1318)
rfMRI connectivity (ICA100 edge 1319)
rfMRI connectivity (ICA100 edge 1320)
rfMRI connectivity (ICA100 edge 1321)
rfMRI connectivity (ICA100 edge 1322)
rfMRI connectivity (ICA100 edge 1323)
rfMRI connectivity (ICA100 edge 1324)
rfMRI connectivity (ICA100 edge 1325)
rfMRI connectivity (ICA100 edge 1326)
rfMRI connectivity (ICA100 edge 1327)
rfMRI connectivity (ICA100 edge 1328)
rfMRI connectivity (ICA100 edge 1329)
rfMRI connectivity (ICA100 edge 1330)
rfMRI connectivity (ICA100 edge 1331)
rfMRI connectivity (ICA100 edge 1332)
rfMRI connectivity (ICA100 edge 1333)
rfMRI connectivity (ICA100 edge 1334)
rfMRI connectivity (ICA100 edge 1335)
rfMRI connectivity (ICA100 edge 1336)
rfMRI connectivity (ICA100 edge 1337)
rfMRI connectivity (ICA100 edge 1338)
rfMRI connectivity (ICA100 edge 1339)
rfMRI connectivity (ICA100 edge 1340)
rfMRI connectivity (ICA100 edge 1341)
rfMRI connectivity (ICA100 edge 1342)
rfMRI connectivity (ICA100 edge 1343)
rfMRI connectivity (ICA100 edge 1344)
rfMRI connectivity (ICA100 edge 1345)
rfMRI connectivity (ICA100 edge 1346)
rfMRI connectivity (ICA100 edge 1347)
rfMRI connectivity (ICA100 edge 1348)
rfMRI connectivity (ICA100 edge 1349)
rfMRI connectivity (ICA100 edge 1350)
rfMRI connectivity (ICA100 edge 1351)
rfMRI connectivity (ICA100 edge 1352)
rfMRI connectivity (ICA100 edge 1353)
rfMRI connectivity (ICA100 edge 1354)
rfMRI connectivity (ICA100 edge 1355)
rfMRI connectivity (ICA100 edge 1356)
rfMRI connectivity (ICA100 edge 1357)
rfMRI connectivity (ICA100 edge 1358)
rfMRI connectivity (ICA100 edge 1359)
rfMRI connectivity (ICA100 edge 1360)
rfMRI connectivity (ICA100 edge 1361)
rfMRI connectivity (ICA100 edge 1362)
rfMRI connectivity (ICA100 edge 1363)
rfMRI connectivity (ICA100 edge 1364)
rfMRI connectivity (ICA100 edge 1365)
rfMRI connectivity (ICA100 edge 1366)
rfMRI connectivity (ICA100 edge 1367)
rfMRI connectivity (ICA100 edge 1368)
rfMRI connectivity (ICA100 edge 1369)
rfMRI connectivity (ICA100 edge 1370)
rfMRI connectivity (ICA100 edge 1371)
rfMRI connectivity (ICA100 edge 1372)
rfMRI connectivity (ICA100 edge 1373)
rfMRI connectivity (ICA100 edge 1374)
rfMRI connectivity (ICA100 edge 1375)
rfMRI connectivity (ICA100 edge 1376)
rfMRI connectivity (ICA100 edge 1377)
rfMRI connectivity (ICA100 edge 1378)
rfMRI connectivity (ICA100 edge 1379)
rfMRI connectivity (ICA100 edge 1380)
rfMRI connectivity (ICA100 edge 1381)
rfMRI connectivity (ICA100 edge 1382)
rfMRI connectivity (ICA100 edge 1383)
rfMRI connectivity (ICA100 edge 1384)
rfMRI connectivity (ICA100 edge 1385)
rfMRI connectivity (ICA100 edge 1386)
rfMRI connectivity (ICA100 edge 1387)
rfMRI connectivity (ICA100 edge 1388)
rfMRI connectivity (ICA100 edge 1389)
rfMRI connectivity (ICA100 edge 1390)
rfMRI connectivity (ICA100 edge 1391)
rfMRI connectivity (ICA100 edge 1392)
rfMRI connectivity (ICA100 edge 1393)
rfMRI connectivity (ICA100 edge 1394)
rfMRI connectivity (ICA100 edge 1395)
rfMRI connectivity (ICA100 edge 1396)
rfMRI connectivity (ICA100 edge 1397)
rfMRI connectivity (ICA100 edge 1398)
rfMRI connectivity (ICA100 edge 1399)
rfMRI connectivity (ICA100 edge 1400)
rfMRI connectivity (ICA100 edge 1401)
rfMRI connectivity (ICA100 edge 1402)
rfMRI connectivity (ICA100 edge 1403)
rfMRI connectivity (ICA100 edge 1404)
rfMRI connectivity (ICA100 edge 1405)
rfMRI connectivity (ICA100 edge 1406)
rfMRI connectivity (ICA100 edge 1407)
rfMRI connectivity (ICA100 edge 1408)
rfMRI connectivity (ICA100 edge 1409)
rfMRI connectivity (ICA100 edge 1410)
rfMRI connectivity (ICA100 edge 1411)
rfMRI connectivity (ICA100 edge 1412)
rfMRI connectivity (ICA100 edge 1413)
rfMRI connectivity (ICA100 edge 1414)
rfMRI connectivity (ICA100 edge 1415)
rfMRI connectivity (ICA100 edge 1416)
rfMRI connectivity (ICA100 edge 1417)
rfMRI connectivity (ICA100 edge 1418)
rfMRI connectivity (ICA100 edge 1419)
rfMRI connectivity (ICA100 edge 1420)
rfMRI connectivity (ICA100 edge 1421)
rfMRI connectivity (ICA100 edge 1422)
rfMRI connectivity (ICA100 edge 1423)
rfMRI connectivity (ICA100 edge 1424)
rfMRI connectivity (ICA100 edge 1425)
rfMRI connectivity (ICA100 edge 1426)
rfMRI connectivity (ICA100 edge 1427)
rfMRI connectivity (ICA100 edge 1428)
rfMRI connectivity (ICA100 edge 1429)
rfMRI connectivity (ICA100 edge 1430)
rfMRI connectivity (ICA100 edge 1431)
rfMRI connectivity (ICA100 edge 1432)
rfMRI connectivity (ICA100 edge 1433)
rfMRI connectivity (ICA100 edge 1434)
rfMRI connectivity (ICA100 edge 1435)
rfMRI connectivity (ICA100 edge 1436)
rfMRI connectivity (ICA100 edge 1437)
rfMRI connectivity (ICA100 edge 1438)
rfMRI connectivity (ICA100 edge 1439)
rfMRI connectivity (ICA100 edge 1440)
rfMRI connectivity (ICA100 edge 1441)
rfMRI connectivity (ICA100 edge 1442)
rfMRI connectivity (ICA100 edge 1443)
rfMRI connectivity (ICA100 edge 1444)
rfMRI connectivity (ICA100 edge 1445)
rfMRI connectivity (ICA100 edge 1446)
rfMRI connectivity (ICA100 edge 1447)
rfMRI connectivity (ICA100 edge 1448)
rfMRI connectivity (ICA100 edge 1449)
rfMRI connectivity (ICA100 edge 1450)
rfMRI connectivity (ICA100 edge 1451)
rfMRI connectivity (ICA100 edge 1452)
rfMRI connectivity (ICA100 edge 1453)
rfMRI connectivity (ICA100 edge 1454)
rfMRI connectivity (ICA100 edge 1455)
rfMRI connectivity (ICA100 edge 1456)
rfMRI connectivity (ICA100 edge 1457)
rfMRI connectivity (ICA100 edge 1458)
rfMRI connectivity (ICA100 edge 1459)
rfMRI connectivity (ICA100 edge 1460)
rfMRI connectivity (ICA100 edge 1461)
rfMRI connectivity (ICA100 edge 1462)
rfMRI connectivity (ICA100 edge 1463)
rfMRI connectivity (ICA100 edge 1464)
rfMRI connectivity (ICA100 edge 1465)
rfMRI connectivity (ICA100 edge 1466)
rfMRI connectivity (ICA100 edge 1467)
rfMRI connectivity (ICA100 edge 1468)
rfMRI connectivity (ICA100 edge 1469)
rfMRI connectivity (ICA100 edge 1470)
rfMRI connectivity (ICA100 edge 1471)
rfMRI connectivity (ICA100 edge 1472)
rfMRI connectivity (ICA100 edge 1473)
rfMRI connectivity (ICA100 edge 1474)
rfMRI connectivity (ICA100 edge 1475)
rfMRI connectivity (ICA100 edge 1476)
rfMRI connectivity (ICA100 edge 1477)
rfMRI connectivity (ICA100 edge 1478)
rfMRI connectivity (ICA100 edge 1479)
rfMRI connectivity (ICA100 edge 1480)
rfMRI connectivity (ICA100 edge 1481)
rfMRI connectivity (ICA100 edge 1482)
rfMRI connectivity (ICA100 edge 1483)
rfMRI connectivity (ICA100 edge 1484)
rfMRI connectivity (ICA100 edge 1485)
aseg_global_intensity_3rd-Ventricle
aseg_global_intensity_4th-Ventricle
aseg_global_intensity_5th-Ventricle
aseg_global_intensity_Brain-Stem
aseg_global_intensity_CSF
aseg_global_intensity_WM-hypointensities
aseg_global_intensity_non-WM-hypointensities
aseg_global_intensity_Optic-Chiasm
aseg_global_intensity_CC-Posterior
aseg_global_intensity_CC-Mid-Posterior
aseg_global_intensity_CC-Central
aseg_global_intensity_CC-Mid-Anterior
aseg_global_intensity_CC-Anterior
aseg_global_volume_BrainSeg
aseg_global_volume_BrainSegNotVent
aseg_global_volume_BrainSegNotVentSurf
aseg_global_volume_SubCortGray
aseg_global_volume_TotalGray
aseg_global_volume_SupraTentorial
aseg_global_volume_SupraTentorialNotVent
aseg_global_volume_EstimatedTotalIntraCranial
aseg_global_volume_VentricleChoroid
aseg_global_volume_3rd-Ventricle
aseg_global_volume_4th-Ventricle
aseg_global_volume_5th-Ventricle
aseg_global_volume_Brain-Stem
aseg_global_volume_CSF
aseg_global_volume_WM-hypointensities
aseg_global_volume_non-WM-hypointensities
aseg_global_volume_Optic-Chiasm
aseg_global_volume_CC-Posterior
aseg_global_volume_CC-Mid-Posterior
aseg_global_volume_CC-Central
aseg_global_volume_CC-Mid-Anterior
aseg_global_volume_CC-Anterior
aseg_global_volume-ratio_BrainSegVol-to-eTIV
aseg_global_volume-ratio_MaskVol-to-eTIV
aseg_lh_intensity_Lateral-Ventricle
aseg_lh_intensity_Inf-Lat-Vent
aseg_lh_intensity_Cerebellum-White-Matter
aseg_lh_intensity_Cerebellum-Cortex
aseg_lh_intensity_Thalamus-Proper
aseg_lh_intensity_Caudate
aseg_lh_intensity_Putamen
aseg_lh_intensity_Pallidum
aseg_lh_intensity_Hippocampus
aseg_lh_intensity_Amygdala
aseg_lh_intensity_Accumbens-area
aseg_lh_intensity_VentralDC
aseg_lh_intensity_vessel
aseg_lh_intensity_choroid-plexus
aseg_lh_volume_Cortex
aseg_lh_volume_CerebralWhiteMatter
aseg_lh_volume_Lateral-Ventricle
aseg_lh_volume_Inf-Lat-Vent
aseg_lh_volume_Cerebellum-White-Matter
aseg_lh_volume_Cerebellum-Cortex
aseg_lh_volume_Thalamus-Proper
aseg_lh_volume_Caudate
aseg_lh_volume_Putamen
aseg_lh_volume_Pallidum
aseg_lh_volume_Hippocampus
aseg_lh_volume_Amygdala
aseg_lh_volume_Accumbens-area
aseg_lh_volume_VentralDC
aseg_lh_volume_vessel
aseg_lh_volume_choroid-plexus
aseg_lh_number_HolesBeforeFixing
aseg_rh_intensity_Lateral-Ventricle
aseg_rh_intensity_Inf-Lat-Vent
aseg_rh_intensity_Cerebellum-White-Matter
aseg_rh_intensity_Cerebellum-Cortex
aseg_rh_intensity_Thalamus-Proper
aseg_rh_intensity_Caudate
aseg_rh_intensity_Putamen
aseg_rh_intensity_Pallidum
aseg_rh_intensity_Hippocampus
aseg_rh_intensity_Amygdala
aseg_rh_intensity_Accumbens-area
aseg_rh_intensity_VentralDC
aseg_rh_intensity_vessel
aseg_rh_intensity_choroid-plexus
aseg_rh_volume_Cortex
aseg_rh_volume_CerebralWhiteMatter
aseg_rh_volume_Lateral-Ventricle
aseg_rh_volume_Inf-Lat-Vent
aseg_rh_volume_Cerebellum-White-Matter
aseg_rh_volume_Cerebellum-Cortex
aseg_rh_volume_Thalamus-Proper
aseg_rh_volume_Caudate
aseg_rh_volume_Putamen
aseg_rh_volume_Pallidum
aseg_rh_volume_Hippocampus
aseg_rh_volume_Amygdala
aseg_rh_volume_Accumbens-area
aseg_rh_volume_VentralDC
aseg_rh_volume_vessel
aseg_rh_volume_choroid-plexus
aseg_rh_number_HolesBeforeFixing
AmygNuclei_lh_volume_Lateral-nucleus
AmygNuclei_lh_volume_Basal-nucleus
AmygNuclei_lh_volume_Accessory-Basal-nucleus
AmygNuclei_lh_volume_Anterior-amygdaloid-area-AAA
AmygNuclei_lh_volume_Central-nucleus
AmygNuclei_lh_volume_Medial-nucleus
AmygNuclei_lh_volume_Cortical-nucleus
AmygNuclei_lh_volume_Corticoamygdaloid-transitio
AmygNuclei_lh_volume_Paralaminar-nucleus
AmygNuclei_lh_volume_Whole-amygdala
AmygNuclei_rh_volume_Lateral-nucleus
AmygNuclei_rh_volume_Basal-nucleus
AmygNuclei_rh_volume_Accessory-Basal-nucleus
AmygNuclei_rh_volume_Anterior-amygdaloid-area-AAA
AmygNuclei_rh_volume_Central-nucleus
AmygNuclei_rh_volume_Medial-nucleus
AmygNuclei_rh_volume_Cortical-nucleus
AmygNuclei_rh_volume_Corticoamygdaloid-transitio
AmygNuclei_rh_volume_Paralaminar-nucleus
AmygNuclei_rh_volume_Whole-amygdala
HippSubfield_lh_volume_Hippocampal-tail
HippSubfield_lh_volume_subiculum-body
HippSubfield_lh_volume_CA1-body
HippSubfield_lh_volume_subiculum-head
HippSubfield_lh_volume_hippocampal-fissure
HippSubfield_lh_volume_presubiculum-head
HippSubfield_lh_volume_CA1-head
HippSubfield_lh_volume_presubiculum-body
HippSubfield_lh_volume_parasubiculum
HippSubfield_lh_volume_molecular-layer-HP-head
HippSubfield_lh_volume_molecular-layer-HP-body
HippSubfield_lh_volume_GC-ML-DG-head
HippSubfield_lh_volume_CA3-body
HippSubfield_lh_volume_GC-ML-DG-body
HippSubfield_lh_volume_CA4-head
HippSubfield_lh_volume_CA4-body
HippSubfield_lh_volume_fimbria
HippSubfield_lh_volume_CA3-head
HippSubfield_lh_volume_HATA
HippSubfield_lh_volume_Whole-hippocampal-body
HippSubfield_lh_volume_Whole-hippocampal-head
HippSubfield_lh_volume_Whole-hippocampus
HippSubfield_rh_volume_Hippocampal-tail
HippSubfield_rh_volume_subiculum-body
HippSubfield_rh_volume_CA1-body
HippSubfield_rh_volume_subiculum-head
HippSubfield_rh_volume_hippocampal-fissure
HippSubfield_rh_volume_presubiculum-head
HippSubfield_rh_volume_CA1-head
HippSubfield_rh_volume_presubiculum-body
HippSubfield_rh_volume_parasubiculum
HippSubfield_rh_volume_molecular-layer-HP-head
HippSubfield_rh_volume_molecular-layer-HP-body
HippSubfield_rh_volume_GC-ML-DG-head
HippSubfield_rh_volume_CA3-body
HippSubfield_rh_volume_GC-ML-DG-body
HippSubfield_rh_volume_CA4-head
HippSubfield_rh_volume_CA4-body
HippSubfield_rh_volume_fimbria
HippSubfield_rh_volume_CA3-head
HippSubfield_rh_volume_HATA
HippSubfield_rh_volume_Whole-hippocampal-body
HippSubfield_rh_volume_Whole-hippocampal-head
HippSubfield_rh_volume_Whole-hippocampus
ThalamNuclei_lh_volume_MGN
ThalamNuclei_lh_volume_LGN
ThalamNuclei_lh_volume_PuI
ThalamNuclei_lh_volume_PuM
ThalamNuclei_lh_volume_L-Sg
ThalamNuclei_lh_volume_VPL
ThalamNuclei_lh_volume_CM
ThalamNuclei_lh_volume_VLa
ThalamNuclei_lh_volume_PuA
ThalamNuclei_lh_volume_MDm
ThalamNuclei_lh_volume_Pf
ThalamNuclei_lh_volume_VAmc
ThalamNuclei_lh_volume_MDl
ThalamNuclei_lh_volume_CeM
ThalamNuclei_lh_volume_VA
ThalamNuclei_lh_volume_MV(Re)
ThalamNuclei_lh_volume_VM
ThalamNuclei_lh_volume_CL
ThalamNuclei_lh_volume_PuL
ThalamNuclei_lh_volume_Pt
ThalamNuclei_lh_volume_AV
ThalamNuclei_lh_volume_Pc
ThalamNuclei_lh_volume_VLp
ThalamNuclei_lh_volume_LP
ThalamNuclei_rh_volume_LGN
ThalamNuclei_rh_volume_MGN
ThalamNuclei_rh_volume_PuI
ThalamNuclei_rh_volume_PuM
ThalamNuclei_rh_volume_L-Sg
ThalamNuclei_rh_volume_VPL
ThalamNuclei_rh_volume_CM
ThalamNuclei_rh_volume_VLa
ThalamNuclei_rh_volume_PuA
ThalamNuclei_rh_volume_MDm
ThalamNuclei_rh_volume_Pf
ThalamNuclei_rh_volume_VAmc
ThalamNuclei_rh_volume_MDl
ThalamNuclei_rh_volume_VA
ThalamNuclei_rh_volume_MV(Re)
ThalamNuclei_rh_volume_CeM
ThalamNuclei_rh_volume_VM
ThalamNuclei_rh_volume_PuL
ThalamNuclei_rh_volume_CL
ThalamNuclei_rh_volume_VLp
ThalamNuclei_rh_volume_Pc
ThalamNuclei_rh_volume_Pt
ThalamNuclei_rh_volume_AV
ThalamNuclei_rh_volume_LP
ThalamNuclei_lh_volume_LD
ThalamNuclei_rh_volume_LD
ThalamNuclei_lh_volume_Whole-thalamus
ThalamNuclei_rh_volume_Whole-thalamus
Brainstem_global_volume_Medulla
Brainstem_global_volume_Pons
Brainstem_global_volume_SCP
Brainstem_global_volume_Midbrain
Brainstem_global_volume_Whole-brainstem
aparc-Desikan_lh_area_TotalSurface
aparc-Desikan_lh_area_bankssts
aparc-Desikan_lh_area_caudalanteriorcingulate
aparc-Desikan_lh_area_caudalmiddlefrontal
aparc-Desikan_lh_area_cuneus
aparc-Desikan_lh_area_entorhinal
aparc-Desikan_lh_area_fusiform
aparc-Desikan_lh_area_inferiorparietal
aparc-Desikan_lh_area_inferiortemporal
aparc-Desikan_lh_area_isthmuscingulate
aparc-Desikan_lh_area_lateraloccipital
aparc-Desikan_lh_area_lateralorbitofrontal
aparc-Desikan_lh_area_lingual
aparc-Desikan_lh_area_medialorbitofrontal
aparc-Desikan_lh_area_middletemporal
aparc-Desikan_lh_area_parahippocampal
aparc-Desikan_lh_area_paracentral
aparc-Desikan_lh_area_parsopercularis
aparc-Desikan_lh_area_parsorbitalis
aparc-Desikan_lh_area_parstriangularis
aparc-Desikan_lh_area_pericalcarine
aparc-Desikan_lh_area_postcentral
aparc-Desikan_lh_area_posteriorcingulate
aparc-Desikan_lh_area_precentral
aparc-Desikan_lh_area_precuneus
aparc-Desikan_lh_area_rostralanteriorcingulate
aparc-Desikan_lh_area_rostralmiddlefrontal
aparc-Desikan_lh_area_superiorfrontal
aparc-Desikan_lh_area_superiorparietal
aparc-Desikan_lh_area_superiortemporal
aparc-Desikan_lh_area_supramarginal
aparc-Desikan_lh_area_frontalpole
aparc-Desikan_lh_area_transversetemporal
aparc-Desikan_lh_area_insula
aparc-Desikan_lh_thickness_GlobalMeanThickness
aparc-Desikan_lh_thickness_bankssts
aparc-Desikan_lh_thickness_caudalanteriorcingulate
aparc-Desikan_lh_thickness_caudalmiddlefrontal
aparc-Desikan_lh_thickness_cuneus
aparc-Desikan_lh_thickness_entorhinal
aparc-Desikan_lh_thickness_fusiform
aparc-Desikan_lh_thickness_inferiorparietal
aparc-Desikan_lh_thickness_inferiortemporal
aparc-Desikan_lh_thickness_isthmuscingulate
aparc-Desikan_lh_thickness_lateraloccipital
aparc-Desikan_lh_thickness_lateralorbitofrontal
aparc-Desikan_lh_thickness_lingual
aparc-Desikan_lh_thickness_medialorbitofrontal
aparc-Desikan_lh_thickness_middletemporal
aparc-Desikan_lh_thickness_parahippocampal
aparc-Desikan_lh_thickness_paracentral
aparc-Desikan_lh_thickness_parsopercularis
aparc-Desikan_lh_thickness_parsorbitalis
aparc-Desikan_lh_thickness_parstriangularis
aparc-Desikan_lh_thickness_pericalcarine
aparc-Desikan_lh_thickness_postcentral
aparc-Desikan_lh_thickness_posteriorcingulate
aparc-Desikan_lh_thickness_precentral
aparc-Desikan_lh_thickness_precuneus
aparc-Desikan_lh_thickness_rostralanteriorcingulate
aparc-Desikan_lh_thickness_rostralmiddlefrontal
aparc-Desikan_lh_thickness_superiorfrontal
aparc-Desikan_lh_thickness_superiorparietal
aparc-Desikan_lh_thickness_superiortemporal
aparc-Desikan_lh_thickness_supramarginal
aparc-Desikan_lh_thickness_frontalpole
aparc-Desikan_lh_thickness_transversetemporal
aparc-Desikan_lh_thickness_insula
aparc-Desikan_lh_volume_bankssts
aparc-Desikan_lh_volume_caudalanteriorcingulate
aparc-Desikan_lh_volume_caudalmiddlefrontal
aparc-Desikan_lh_volume_cuneus
aparc-Desikan_lh_volume_entorhinal
aparc-Desikan_lh_volume_fusiform
aparc-Desikan_lh_volume_inferiorparietal
aparc-Desikan_lh_volume_inferiortemporal
aparc-Desikan_lh_volume_isthmuscingulate
aparc-Desikan_lh_volume_lateraloccipital
aparc-Desikan_lh_volume_lateralorbitofrontal
aparc-Desikan_lh_volume_lingual
aparc-Desikan_lh_volume_medialorbitofrontal
aparc-Desikan_lh_volume_middletemporal
aparc-Desikan_lh_volume_parahippocampal
aparc-Desikan_lh_volume_paracentral
aparc-Desikan_lh_volume_parsopercularis
aparc-Desikan_lh_volume_parsorbitalis
aparc-Desikan_lh_volume_parstriangularis
aparc-Desikan_lh_volume_pericalcarine
aparc-Desikan_lh_volume_postcentral
aparc-Desikan_lh_volume_posteriorcingulate
aparc-Desikan_lh_volume_precentral
aparc-Desikan_lh_volume_precuneus
aparc-Desikan_lh_volume_rostralanteriorcingulate
aparc-Desikan_lh_volume_rostralmiddlefrontal
aparc-Desikan_lh_volume_superiorfrontal
aparc-Desikan_lh_volume_superiorparietal
aparc-Desikan_lh_volume_superiortemporal
aparc-Desikan_lh_volume_supramarginal
aparc-Desikan_lh_volume_frontalpole
aparc-Desikan_lh_volume_transversetemporal
aparc-Desikan_lh_volume_insula
aparc-Desikan_rh_area_TotalSurface
aparc-Desikan_rh_area_bankssts
aparc-Desikan_rh_area_caudalanteriorcingulate
aparc-Desikan_rh_area_caudalmiddlefrontal
aparc-Desikan_rh_area_cuneus
aparc-Desikan_rh_area_entorhinal
aparc-Desikan_rh_area_fusiform
aparc-Desikan_rh_area_inferiorparietal
aparc-Desikan_rh_area_inferiortemporal
aparc-Desikan_rh_area_isthmuscingulate
aparc-Desikan_rh_area_lateraloccipital
aparc-Desikan_rh_area_lateralorbitofrontal
aparc-Desikan_rh_area_lingual
aparc-Desikan_rh_area_medialorbitofrontal
aparc-Desikan_rh_area_middletemporal
aparc-Desikan_rh_area_parahippocampal
aparc-Desikan_rh_area_paracentral
aparc-Desikan_rh_area_parsopercularis
aparc-Desikan_rh_area_parsorbitalis
aparc-Desikan_rh_area_parstriangularis
aparc-Desikan_rh_area_pericalcarine
aparc-Desikan_rh_area_postcentral
aparc-Desikan_rh_area_posteriorcingulate
aparc-Desikan_rh_area_precentral
aparc-Desikan_rh_area_precuneus
aparc-Desikan_rh_area_rostralanteriorcingulate
aparc-Desikan_rh_area_rostralmiddlefrontal
aparc-Desikan_rh_area_superiorfrontal
aparc-Desikan_rh_area_superiorparietal
aparc-Desikan_rh_area_superiortemporal
aparc-Desikan_rh_area_supramarginal
aparc-Desikan_rh_area_frontalpole
aparc-Desikan_rh_area_transversetemporal
aparc-Desikan_rh_area_insula
aparc-Desikan_rh_thickness_GlobalMeanThickness
aparc-Desikan_rh_thickness_bankssts
aparc-Desikan_rh_thickness_caudalanteriorcingulate
aparc-Desikan_rh_thickness_caudalmiddlefrontal
aparc-Desikan_rh_thickness_cuneus
aparc-Desikan_rh_thickness_entorhinal
aparc-Desikan_rh_thickness_fusiform
aparc-Desikan_rh_thickness_inferiorparietal
aparc-Desikan_rh_thickness_inferiortemporal
aparc-Desikan_rh_thickness_isthmuscingulate
aparc-Desikan_rh_thickness_lateraloccipital
aparc-Desikan_rh_thickness_lateralorbitofrontal
aparc-Desikan_rh_thickness_lingual
aparc-Desikan_rh_thickness_medialorbitofrontal
aparc-Desikan_rh_thickness_middletemporal
aparc-Desikan_rh_thickness_parahippocampal
aparc-Desikan_rh_thickness_paracentral
aparc-Desikan_rh_thickness_parsopercularis
aparc-Desikan_rh_thickness_parsorbitalis
aparc-Desikan_rh_thickness_parstriangularis
aparc-Desikan_rh_thickness_pericalcarine
aparc-Desikan_rh_thickness_postcentral
aparc-Desikan_rh_thickness_posteriorcingulate
aparc-Desikan_rh_thickness_precentral
aparc-Desikan_rh_thickness_precuneus
aparc-Desikan_rh_thickness_rostralanteriorcingulate
aparc-Desikan_rh_thickness_rostralmiddlefrontal
aparc-Desikan_rh_thickness_superiorfrontal
aparc-Desikan_rh_thickness_superiorparietal
aparc-Desikan_rh_thickness_superiortemporal
aparc-Desikan_rh_thickness_supramarginal
aparc-Desikan_rh_thickness_frontalpole
aparc-Desikan_rh_thickness_transversetemporal
aparc-Desikan_rh_thickness_insula
aparc-Desikan_rh_volume_bankssts
aparc-Desikan_rh_volume_caudalanteriorcingulate
aparc-Desikan_rh_volume_caudalmiddlefrontal
aparc-Desikan_rh_volume_cuneus
aparc-Desikan_rh_volume_entorhinal
aparc-Desikan_rh_volume_fusiform
aparc-Desikan_rh_volume_inferiorparietal
aparc-Desikan_rh_volume_inferiortemporal
aparc-Desikan_rh_volume_isthmuscingulate
aparc-Desikan_rh_volume_lateraloccipital
aparc-Desikan_rh_volume_lateralorbitofrontal
aparc-Desikan_rh_volume_lingual
aparc-Desikan_rh_volume_medialorbitofrontal
aparc-Desikan_rh_volume_middletemporal
aparc-Desikan_rh_volume_parahippocampal
aparc-Desikan_rh_volume_paracentral
aparc-Desikan_rh_volume_parsopercularis
aparc-Desikan_rh_volume_parsorbitalis
aparc-Desikan_rh_volume_parstriangularis
aparc-Desikan_rh_volume_pericalcarine
aparc-Desikan_rh_volume_postcentral
aparc-Desikan_rh_volume_posteriorcingulate
aparc-Desikan_rh_volume_precentral
aparc-Desikan_rh_volume_precuneus
aparc-Desikan_rh_volume_rostralanteriorcingulate
aparc-Desikan_rh_volume_rostralmiddlefrontal
aparc-Desikan_rh_volume_superiorfrontal
aparc-Desikan_rh_volume_superiorparietal
aparc-Desikan_rh_volume_superiortemporal
aparc-Desikan_rh_volume_supramarginal
aparc-Desikan_rh_volume_frontalpole
aparc-Desikan_rh_volume_transversetemporal
aparc-Desikan_rh_volume_insula
aparc-pial_lh_area_TotalSurface
aparc-pial_lh_area_bankssts
aparc-pial_lh_area_caudalanteriorcingulate
aparc-pial_lh_area_caudalmiddlefrontal
aparc-pial_lh_area_cuneus
aparc-pial_lh_area_entorhinal
aparc-pial_lh_area_fusiform
aparc-pial_lh_area_inferiorparietal
aparc-pial_lh_area_inferiortemporal
aparc-pial_lh_area_isthmuscingulate
aparc-pial_lh_area_lateraloccipital
aparc-pial_lh_area_lateralorbitofrontal
aparc-pial_lh_area_lingual
aparc-pial_lh_area_medialorbitofrontal
aparc-pial_lh_area_middletemporal
aparc-pial_lh_area_parahippocampal
aparc-pial_lh_area_paracentral
aparc-pial_lh_area_parsopercularis
aparc-pial_lh_area_parsorbitalis
aparc-pial_lh_area_parstriangularis
aparc-pial_lh_area_pericalcarine
aparc-pial_lh_area_postcentral
aparc-pial_lh_area_posteriorcingulate
aparc-pial_lh_area_precentral
aparc-pial_lh_area_precuneus
aparc-pial_lh_area_rostralanteriorcingulate
aparc-pial_lh_area_rostralmiddlefrontal
aparc-pial_lh_area_superiorfrontal
aparc-pial_lh_area_superiorparietal
aparc-pial_lh_area_superiortemporal
aparc-pial_lh_area_supramarginal
aparc-pial_lh_area_frontalpole
aparc-pial_lh_area_transversetemporal
aparc-pial_rh_area_TotalSurface
aparc-pial_rh_area_bankssts
aparc-pial_rh_area_caudalanteriorcingulate
aparc-pial_rh_area_caudalmiddlefrontal
aparc-pial_rh_area_cuneus
aparc-pial_rh_area_entorhinal
aparc-pial_rh_area_fusiform
aparc-pial_rh_area_inferiorparietal
aparc-pial_rh_area_inferiortemporal
aparc-pial_rh_area_isthmuscingulate
aparc-pial_rh_area_lateraloccipital
aparc-pial_rh_area_lateralorbitofrontal
aparc-pial_rh_area_lingual
aparc-pial_rh_area_medialorbitofrontal
aparc-pial_rh_area_middletemporal
aparc-pial_rh_area_parahippocampal
aparc-pial_rh_area_paracentral
aparc-pial_rh_area_parsopercularis
aparc-pial_rh_area_parsorbitalis
aparc-pial_rh_area_parstriangularis
aparc-pial_rh_area_pericalcarine
aparc-pial_rh_area_postcentral
aparc-pial_rh_area_posteriorcingulate
aparc-pial_rh_area_precentral
aparc-pial_rh_area_precuneus
aparc-pial_rh_area_rostralanteriorcingulate
aparc-pial_rh_area_rostralmiddlefrontal
aparc-pial_rh_area_superiorfrontal
aparc-pial_rh_area_superiorparietal
aparc-pial_rh_area_superiortemporal
aparc-pial_rh_area_supramarginal
aparc-pial_rh_area_frontalpole
aparc-pial_rh_area_transversetemporal
wg_lh_intensity-contrast_unknown
wg_lh_intensity-contrast_bankssts
wg_lh_intensity-contrast_caudalanteriorcingulate
wg_lh_intensity-contrast_caudalmiddlefrontal
wg_lh_intensity-contrast_cuneus
wg_lh_intensity-contrast_entorhinal
wg_lh_intensity-contrast_fusiform
wg_lh_intensity-contrast_inferiorparietal
wg_lh_intensity-contrast_inferiortemporal
wg_lh_intensity-contrast_isthmuscingulate
wg_lh_intensity-contrast_lateraloccipital
wg_lh_intensity-contrast_lateralorbitofrontal
wg_lh_intensity-contrast_lingual
wg_lh_intensity-contrast_medialorbitofrontal
wg_lh_intensity-contrast_middletemporal
wg_lh_intensity-contrast_parahippocampal
wg_lh_intensity-contrast_paracentral
wg_lh_intensity-contrast_parsopercularis
wg_lh_intensity-contrast_parsorbitalis
wg_lh_intensity-contrast_parstriangularis
wg_lh_intensity-contrast_pericalcarine
wg_lh_intensity-contrast_postcentral
wg_lh_intensity-contrast_posteriorcingulate
wg_lh_intensity-contrast_precentral
wg_lh_intensity-contrast_precuneus
wg_lh_intensity-contrast_rostralanteriorcingulate
wg_lh_intensity-contrast_rostralmiddlefrontal
wg_lh_intensity-contrast_superiorfrontal
wg_lh_intensity-contrast_superiorparietal
wg_lh_intensity-contrast_superiortemporal
wg_lh_intensity-contrast_supramarginal
wg_lh_intensity-contrast_frontalpole
wg_lh_intensity-contrast_temporalpole
wg_lh_intensity-contrast_transversetemporal
wg_lh_intensity-contrast_insula
wg_rh_intensity-contrast_unknown
wg_rh_intensity-contrast_bankssts
wg_rh_intensity-contrast_caudalanteriorcingulate
wg_rh_intensity-contrast_caudalmiddlefrontal
wg_rh_intensity-contrast_cuneus
wg_rh_intensity-contrast_entorhinal
wg_rh_intensity-contrast_fusiform
wg_rh_intensity-contrast_inferiorparietal
wg_rh_intensity-contrast_inferiortemporal
wg_rh_intensity-contrast_isthmuscingulate
wg_rh_intensity-contrast_lateraloccipital
wg_rh_intensity-contrast_lateralorbitofrontal
wg_rh_intensity-contrast_lingual
wg_rh_intensity-contrast_medialorbitofrontal
wg_rh_intensity-contrast_middletemporal
wg_rh_intensity-contrast_parahippocampal
wg_rh_intensity-contrast_paracentral
wg_rh_intensity-contrast_parsopercularis
wg_rh_intensity-contrast_parsorbitalis
wg_rh_intensity-contrast_parstriangularis
wg_rh_intensity-contrast_pericalcarine
wg_rh_intensity-contrast_postcentral
wg_rh_intensity-contrast_posteriorcingulate
wg_rh_intensity-contrast_precentral
wg_rh_intensity-contrast_precuneus
wg_rh_intensity-contrast_rostralanteriorcingulate
wg_rh_intensity-contrast_rostralmiddlefrontal
wg_rh_intensity-contrast_superiorfrontal
wg_rh_intensity-contrast_superiorparietal
wg_rh_intensity-contrast_superiortemporal
wg_rh_intensity-contrast_supramarginal
wg_rh_intensity-contrast_frontalpole
wg_rh_intensity-contrast_temporalpole
wg_rh_intensity-contrast_transversetemporal
wg_rh_intensity-contrast_insula
BA-exvivo_lh_area_BA1
BA-exvivo_lh_area_BA2
BA-exvivo_lh_area_BA3a
BA-exvivo_lh_area_BA3b
BA-exvivo_lh_area_BA4a
BA-exvivo_lh_area_BA4p
BA-exvivo_lh_area_BA6
BA-exvivo_lh_area_BA44
BA-exvivo_lh_area_BA45
BA-exvivo_lh_area_V1
BA-exvivo_lh_area_V2
BA-exvivo_lh_area_MT
BA-exvivo_lh_area_perirhinal
BA-exvivo_lh_area_entorhinal
BA-exvivo_lh_thickness_BA1
BA-exvivo_lh_thickness_BA2
BA-exvivo_lh_thickness_BA3a
BA-exvivo_lh_thickness_BA3b
BA-exvivo_lh_thickness_BA4a
BA-exvivo_lh_thickness_BA4p
BA-exvivo_lh_thickness_BA6
BA-exvivo_lh_thickness_BA44
BA-exvivo_lh_thickness_BA45
BA-exvivo_lh_thickness_V1
BA-exvivo_lh_thickness_V2
BA-exvivo_lh_thickness_MT
BA-exvivo_lh_thickness_perirhinal
BA-exvivo_lh_thickness_entorhinal
BA-exvivo_lh_volume_BA1
BA-exvivo_lh_volume_BA2
BA-exvivo_lh_volume_BA3a
BA-exvivo_lh_volume_BA3b
BA-exvivo_lh_volume_BA4a
BA-exvivo_lh_volume_BA4p
BA-exvivo_lh_volume_BA6
BA-exvivo_lh_volume_BA44
BA-exvivo_lh_volume_BA45
BA-exvivo_lh_volume_V1
BA-exvivo_lh_volume_V2
BA-exvivo_lh_volume_MT
BA-exvivo_lh_volume_perirhinal
BA-exvivo_lh_volume_entorhinal
BA-exvivo_rh_area_BA1
BA-exvivo_rh_area_BA2
BA-exvivo_rh_area_BA3a
BA-exvivo_rh_area_BA3b
BA-exvivo_rh_area_BA4a
BA-exvivo_rh_area_BA4p
BA-exvivo_rh_area_BA6
BA-exvivo_rh_area_BA44
BA-exvivo_rh_area_BA45
BA-exvivo_rh_area_V1
BA-exvivo_rh_area_V2
BA-exvivo_rh_area_MT
BA-exvivo_rh_area_perirhinal
BA-exvivo_rh_area_entorhinal
BA-exvivo_rh_thickness_BA1
BA-exvivo_rh_thickness_BA2
BA-exvivo_rh_thickness_BA3a
BA-exvivo_rh_thickness_BA3b
BA-exvivo_rh_thickness_BA4a
BA-exvivo_rh_thickness_BA4p
BA-exvivo_rh_thickness_BA6
BA-exvivo_rh_thickness_BA44
BA-exvivo_rh_thickness_BA45
BA-exvivo_rh_thickness_V1
BA-exvivo_rh_thickness_V2
BA-exvivo_rh_thickness_MT
BA-exvivo_rh_thickness_perirhinal
BA-exvivo_rh_thickness_entorhinal
BA-exvivo_rh_volume_BA1
BA-exvivo_rh_volume_BA2
BA-exvivo_rh_volume_BA3a
BA-exvivo_rh_volume_BA3b
BA-exvivo_rh_volume_BA4a
BA-exvivo_rh_volume_BA4p
BA-exvivo_rh_volume_BA6
BA-exvivo_rh_volume_BA44
BA-exvivo_rh_volume_BA45
BA-exvivo_rh_volume_V1
BA-exvivo_rh_volume_V2
BA-exvivo_rh_volume_MT
BA-exvivo_rh_volume_perirhinal
BA-exvivo_rh_volume_entorhinal
aparc-DKTatlas_lh_area_caudalanteriorcingulate
aparc-DKTatlas_lh_area_caudalmiddlefrontal
aparc-DKTatlas_lh_area_cuneus
aparc-DKTatlas_lh_area_entorhinal
aparc-DKTatlas_lh_area_fusiform
aparc-DKTatlas_lh_area_inferiorparietal
aparc-DKTatlas_lh_area_inferiortemporal
aparc-DKTatlas_lh_area_isthmuscingulate
aparc-DKTatlas_lh_area_lateraloccipital
aparc-DKTatlas_lh_area_lateralorbitofrontal
aparc-DKTatlas_lh_area_lingual
aparc-DKTatlas_lh_area_medialorbitofrontal
aparc-DKTatlas_lh_area_middletemporal
aparc-DKTatlas_lh_area_parahippocampal
aparc-DKTatlas_lh_area_paracentral
aparc-DKTatlas_lh_area_parsopercularis
aparc-DKTatlas_lh_area_parsorbitalis
aparc-DKTatlas_lh_area_parstriangularis
aparc-DKTatlas_lh_area_pericalcarine
aparc-DKTatlas_lh_area_postcentral
aparc-DKTatlas_lh_area_posteriorcingulate
aparc-DKTatlas_lh_area_precentral
aparc-DKTatlas_lh_area_precuneus
aparc-DKTatlas_lh_area_rostralanteriorcingulate
aparc-DKTatlas_lh_area_rostralmiddlefrontal
aparc-DKTatlas_lh_area_superiorfrontal
aparc-DKTatlas_lh_area_superiorparietal
aparc-DKTatlas_lh_area_superiortemporal
aparc-DKTatlas_lh_area_supramarginal
aparc-DKTatlas_lh_area_transversetemporal
aparc-DKTatlas_lh_area_insula
aparc-DKTatlas_lh_thickness_caudalanteriorcingulate
aparc-DKTatlas_lh_thickness_caudalmiddlefrontal
aparc-DKTatlas_lh_thickness_cuneus
aparc-DKTatlas_lh_thickness_entorhinal
aparc-DKTatlas_lh_thickness_fusiform
aparc-DKTatlas_lh_thickness_inferiorparietal
aparc-DKTatlas_lh_thickness_inferiortemporal
aparc-DKTatlas_lh_thickness_isthmuscingulate
aparc-DKTatlas_lh_thickness_lateraloccipital
aparc-DKTatlas_lh_thickness_lateralorbitofrontal
aparc-DKTatlas_lh_thickness_lingual
aparc-DKTatlas_lh_thickness_medialorbitofrontal
aparc-DKTatlas_lh_thickness_middletemporal
aparc-DKTatlas_lh_thickness_parahippocampal
aparc-DKTatlas_lh_thickness_paracentral
aparc-DKTatlas_lh_thickness_parsopercularis
aparc-DKTatlas_lh_thickness_parsorbitalis
aparc-DKTatlas_lh_thickness_parstriangularis
aparc-DKTatlas_lh_thickness_pericalcarine
aparc-DKTatlas_lh_thickness_postcentral
aparc-DKTatlas_lh_thickness_posteriorcingulate
aparc-DKTatlas_lh_thickness_precentral
aparc-DKTatlas_lh_thickness_precuneus
aparc-DKTatlas_lh_thickness_rostralanteriorcingulate
aparc-DKTatlas_lh_thickness_rostralmiddlefrontal
aparc-DKTatlas_lh_thickness_superiorfrontal
aparc-DKTatlas_lh_thickness_superiorparietal
aparc-DKTatlas_lh_thickness_superiortemporal
aparc-DKTatlas_lh_thickness_supramarginal
aparc-DKTatlas_lh_thickness_transversetemporal
aparc-DKTatlas_lh_thickness_insula
aparc-DKTatlas_lh_volume_caudalanteriorcingulate
aparc-DKTatlas_lh_volume_caudalmiddlefrontal
aparc-DKTatlas_lh_volume_cuneus
aparc-DKTatlas_lh_volume_entorhinal
aparc-DKTatlas_lh_volume_fusiform
aparc-DKTatlas_lh_volume_inferiorparietal
aparc-DKTatlas_lh_volume_inferiortemporal
aparc-DKTatlas_lh_volume_isthmuscingulate
aparc-DKTatlas_lh_volume_lateraloccipital
aparc-DKTatlas_lh_volume_lateralorbitofrontal
aparc-DKTatlas_lh_volume_lingual
aparc-DKTatlas_lh_volume_medialorbitofrontal
aparc-DKTatlas_lh_volume_middletemporal
aparc-DKTatlas_lh_volume_parahippocampal
aparc-DKTatlas_lh_volume_paracentral
aparc-DKTatlas_lh_volume_parsopercularis
aparc-DKTatlas_lh_volume_parsorbitalis
aparc-DKTatlas_lh_volume_parstriangularis
aparc-DKTatlas_lh_volume_pericalcarine
aparc-DKTatlas_lh_volume_postcentral
aparc-DKTatlas_lh_volume_posteriorcingulate
aparc-DKTatlas_lh_volume_precentral
aparc-DKTatlas_lh_volume_precuneus
aparc-DKTatlas_lh_volume_rostralanteriorcingulate
aparc-DKTatlas_lh_volume_rostralmiddlefrontal
aparc-DKTatlas_lh_volume_superiorfrontal
aparc-DKTatlas_lh_volume_superiorparietal
aparc-DKTatlas_lh_volume_superiortemporal
aparc-DKTatlas_lh_volume_supramarginal
aparc-DKTatlas_lh_volume_transversetemporal
aparc-DKTatlas_lh_volume_insula
aparc-DKTatlas_rh_area_caudalanteriorcingulate
aparc-DKTatlas_rh_area_caudalmiddlefrontal
aparc-DKTatlas_rh_area_cuneus
aparc-DKTatlas_rh_area_entorhinal
aparc-DKTatlas_rh_area_fusiform
aparc-DKTatlas_rh_area_inferiorparietal
aparc-DKTatlas_rh_area_inferiortemporal
aparc-DKTatlas_rh_area_isthmuscingulate
aparc-DKTatlas_rh_area_lateraloccipital
aparc-DKTatlas_rh_area_lateralorbitofrontal
aparc-DKTatlas_rh_area_lingual
aparc-DKTatlas_rh_area_medialorbitofrontal
aparc-DKTatlas_rh_area_middletemporal
aparc-DKTatlas_rh_area_parahippocampal
aparc-DKTatlas_rh_area_paracentral
aparc-DKTatlas_rh_area_parsopercularis
aparc-DKTatlas_rh_area_parsorbitalis
aparc-DKTatlas_rh_area_parstriangularis
aparc-DKTatlas_rh_area_pericalcarine
aparc-DKTatlas_rh_area_postcentral
aparc-DKTatlas_rh_area_posteriorcingulate
aparc-DKTatlas_rh_area_precentral
aparc-DKTatlas_rh_area_precuneus
aparc-DKTatlas_rh_area_rostralanteriorcingulate
aparc-DKTatlas_rh_area_rostralmiddlefrontal
aparc-DKTatlas_rh_area_superiorfrontal
aparc-DKTatlas_rh_area_superiorparietal
aparc-DKTatlas_rh_area_superiortemporal
aparc-DKTatlas_rh_area_supramarginal
aparc-DKTatlas_rh_area_transversetemporal
aparc-DKTatlas_rh_area_insula
aparc-DKTatlas_rh_thickness_caudalanteriorcingulate
aparc-DKTatlas_rh_thickness_caudalmiddlefrontal
aparc-DKTatlas_rh_thickness_cuneus
aparc-DKTatlas_rh_thickness_entorhinal
aparc-DKTatlas_rh_thickness_fusiform
aparc-DKTatlas_rh_thickness_inferiorparietal
aparc-DKTatlas_rh_thickness_inferiortemporal
aparc-DKTatlas_rh_thickness_isthmuscingulate
aparc-DKTatlas_rh_thickness_lateraloccipital
aparc-DKTatlas_rh_thickness_lateralorbitofrontal
aparc-DKTatlas_rh_thickness_lingual
aparc-DKTatlas_rh_thickness_medialorbitofrontal
aparc-DKTatlas_rh_thickness_middletemporal
aparc-DKTatlas_rh_thickness_parahippocampal
aparc-DKTatlas_rh_thickness_paracentral
aparc-DKTatlas_rh_thickness_parsopercularis
aparc-DKTatlas_rh_thickness_parsorbitalis
aparc-DKTatlas_rh_thickness_parstriangularis
aparc-DKTatlas_rh_thickness_pericalcarine
aparc-DKTatlas_rh_thickness_postcentral
aparc-DKTatlas_rh_thickness_posteriorcingulate
aparc-DKTatlas_rh_thickness_precentral
aparc-DKTatlas_rh_thickness_precuneus
aparc-DKTatlas_rh_thickness_rostralanteriorcingulate
aparc-DKTatlas_rh_thickness_rostralmiddlefrontal
aparc-DKTatlas_rh_thickness_superiorfrontal
aparc-DKTatlas_rh_thickness_superiorparietal
aparc-DKTatlas_rh_thickness_superiortemporal
aparc-DKTatlas_rh_thickness_supramarginal
aparc-DKTatlas_rh_thickness_transversetemporal
aparc-DKTatlas_rh_thickness_insula
aparc-DKTatlas_rh_volume_caudalanteriorcingulate
aparc-DKTatlas_rh_volume_caudalmiddlefrontal
aparc-DKTatlas_rh_volume_cuneus
aparc-DKTatlas_rh_volume_entorhinal
aparc-DKTatlas_rh_volume_fusiform
aparc-DKTatlas_rh_volume_inferiorparietal
aparc-DKTatlas_rh_volume_inferiortemporal
aparc-DKTatlas_rh_volume_isthmuscingulate
aparc-DKTatlas_rh_volume_lateraloccipital
aparc-DKTatlas_rh_volume_lateralorbitofrontal
aparc-DKTatlas_rh_volume_lingual
aparc-DKTatlas_rh_volume_medialorbitofrontal
aparc-DKTatlas_rh_volume_middletemporal
aparc-DKTatlas_rh_volume_parahippocampal
aparc-DKTatlas_rh_volume_paracentral
aparc-DKTatlas_rh_volume_parsopercularis
aparc-DKTatlas_rh_volume_parsorbitalis
aparc-DKTatlas_rh_volume_parstriangularis
aparc-DKTatlas_rh_volume_pericalcarine
aparc-DKTatlas_rh_volume_postcentral
aparc-DKTatlas_rh_volume_posteriorcingulate
aparc-DKTatlas_rh_volume_precentral
aparc-DKTatlas_rh_volume_precuneus
aparc-DKTatlas_rh_volume_rostralanteriorcingulate
aparc-DKTatlas_rh_volume_rostralmiddlefrontal
aparc-DKTatlas_rh_volume_superiorfrontal
aparc-DKTatlas_rh_volume_superiorparietal
aparc-DKTatlas_rh_volume_superiortemporal
aparc-DKTatlas_rh_volume_supramarginal
aparc-DKTatlas_rh_volume_transversetemporal
aparc-DKTatlas_rh_volume_insula
aparc-a2009s_lh_area_G+S-frontomargin
aparc-a2009s_lh_area_G+S-occipital-inf
aparc-a2009s_lh_area_G+S-paracentral
aparc-a2009s_lh_area_G+S-subcentral
aparc-a2009s_lh_area_G+S-transv-frontopol
aparc-a2009s_lh_area_G+S-cingul-Ant
aparc-a2009s_lh_area_G+S-cingul-Mid-Ant
aparc-a2009s_lh_area_G+S-cingul-Mid-Post
aparc-a2009s_lh_area_G-cingul-Post-dorsal
aparc-a2009s_lh_area_G-cingul-Post-ventral
aparc-a2009s_lh_area_G-cuneus
aparc-a2009s_lh_area_G-front-inf-Opercular
aparc-a2009s_lh_area_G-front-inf-Orbital
aparc-a2009s_lh_area_G-front-inf-Triangul
aparc-a2009s_lh_area_G-front-middle
aparc-a2009s_lh_area_G-front-sup
aparc-a2009s_lh_area_G-Ins-lg+S-cent-ins
aparc-a2009s_lh_area_G-insular-short
aparc-a2009s_lh_area_G-occipital-middle
aparc-a2009s_lh_area_G-occipital-sup
aparc-a2009s_lh_area_G-oc-temp-lat-fusifor
aparc-a2009s_lh_area_G-oc-temp-med-Lingual
aparc-a2009s_lh_area_G-oc-temp-med-Parahip
aparc-a2009s_lh_area_G-orbital
aparc-a2009s_lh_area_G-pariet-inf-Angular
aparc-a2009s_lh_area_G-pariet-inf-Supramar
aparc-a2009s_lh_area_G-parietal-sup
aparc-a2009s_lh_area_G-postcentral
aparc-a2009s_lh_area_G-precentral
aparc-a2009s_lh_area_G-precuneus
aparc-a2009s_lh_area_G-rectus
aparc-a2009s_lh_area_G-subcallosal
aparc-a2009s_lh_area_G-temp-sup-G-T-transv
aparc-a2009s_lh_area_G-temp-sup-Lateral
aparc-a2009s_lh_area_G-temp-sup-Plan-polar
aparc-a2009s_lh_area_G-temp-sup-Plan-tempo
aparc-a2009s_lh_area_G-temporal-inf
aparc-a2009s_lh_area_G-temporal-middle
aparc-a2009s_lh_area_Lat-Fis-ant-Horizont
aparc-a2009s_lh_area_Lat-Fis-ant-Vertical
aparc-a2009s_lh_area_Lat-Fis-post
aparc-a2009s_lh_area_Pole-occipital
aparc-a2009s_lh_area_Pole-temporal
aparc-a2009s_lh_area_S-calcarine
aparc-a2009s_lh_area_S-central
aparc-a2009s_lh_area_S-cingul-Marginalis
aparc-a2009s_lh_area_S-circular-insula-ant
aparc-a2009s_lh_area_S-circular-insula-inf
aparc-a2009s_lh_area_S-circular-insula-sup
aparc-a2009s_lh_area_S-collat-transv-ant
aparc-a2009s_lh_area_S-collat-transv-post
aparc-a2009s_lh_area_S-front-inf
aparc-a2009s_lh_area_S-front-middle
aparc-a2009s_lh_area_S-front-sup
aparc-a2009s_lh_area_S-interm-prim-Jensen
aparc-a2009s_lh_area_S-intrapariet+P-trans
aparc-a2009s_lh_area_S-oc-middle+Lunatus
aparc-a2009s_lh_area_S-oc-sup+transversal
aparc-a2009s_lh_area_S-occipital-ant
aparc-a2009s_lh_area_S-oc-temp-lat
aparc-a2009s_lh_area_S-oc-temp-med+Lingual
aparc-a2009s_lh_area_S-orbital-lateral
aparc-a2009s_lh_area_S-orbital-med-olfact
aparc-a2009s_lh_area_S-orbital-H-Shaped
aparc-a2009s_lh_area_S-parieto-occipital
aparc-a2009s_lh_area_S-pericallosal
aparc-a2009s_lh_area_S-postcentral
aparc-a2009s_lh_area_S-precentral-inf-part
aparc-a2009s_lh_area_S-precentral-sup-part
aparc-a2009s_lh_area_S-suborbital
aparc-a2009s_lh_area_S-subparietal
aparc-a2009s_lh_area_S-temporal-inf
aparc-a2009s_lh_area_S-temporal-sup
aparc-a2009s_lh_area_S-temporal-transverse
aparc-a2009s_lh_thickness_G+S-frontomargin
aparc-a2009s_lh_thickness_G+S-occipital-inf
aparc-a2009s_lh_thickness_G+S-paracentral
aparc-a2009s_lh_thickness_G+S-subcentral
aparc-a2009s_lh_thickness_G+S-transv-frontopol
aparc-a2009s_lh_thickness_G+S-cingul-Ant
aparc-a2009s_lh_thickness_G+S-cingul-Mid-Ant
aparc-a2009s_lh_thickness_G+S-cingul-Mid-Post
aparc-a2009s_lh_thickness_G-cingul-Post-dorsal
aparc-a2009s_lh_thickness_G-cingul-Post-ventral
aparc-a2009s_lh_thickness_G-cuneus
aparc-a2009s_lh_thickness_G-front-inf-Opercular
aparc-a2009s_lh_thickness_G-front-inf-Orbital
aparc-a2009s_lh_thickness_G-front-inf-Triangul
aparc-a2009s_lh_thickness_G-front-middle
aparc-a2009s_lh_thickness_G-front-sup
aparc-a2009s_lh_thickness_G-Ins-lg+S-cent-ins
aparc-a2009s_lh_thickness_G-insular-short
aparc-a2009s_lh_thickness_G-occipital-middle
aparc-a2009s_lh_thickness_G-occipital-sup
aparc-a2009s_lh_thickness_G-oc-temp-lat-fusifor
aparc-a2009s_lh_thickness_G-oc-temp-med-Lingual
aparc-a2009s_lh_thickness_G-oc-temp-med-Parahip
aparc-a2009s_lh_thickness_G-orbital
aparc-a2009s_lh_thickness_G-pariet-inf-Angular
aparc-a2009s_lh_thickness_G-pariet-inf-Supramar
aparc-a2009s_lh_thickness_G-parietal-sup
aparc-a2009s_lh_thickness_G-postcentral
aparc-a2009s_lh_thickness_G-precentral
aparc-a2009s_lh_thickness_G-precuneus
aparc-a2009s_lh_thickness_G-rectus
aparc-a2009s_lh_thickness_G-subcallosal
aparc-a2009s_lh_thickness_G-temp-sup-G-T-transv
aparc-a2009s_lh_thickness_G-temp-sup-Lateral
aparc-a2009s_lh_thickness_G-temp-sup-Plan-polar
aparc-a2009s_lh_thickness_G-temp-sup-Plan-tempo
aparc-a2009s_lh_thickness_G-temporal-inf
aparc-a2009s_lh_thickness_G-temporal-middle
aparc-a2009s_lh_thickness_Lat-Fis-ant-Horizont
aparc-a2009s_lh_thickness_Lat-Fis-ant-Vertical
aparc-a2009s_lh_thickness_Lat-Fis-post
aparc-a2009s_lh_thickness_Pole-occipital
aparc-a2009s_lh_thickness_Pole-temporal
aparc-a2009s_lh_thickness_S-calcarine
aparc-a2009s_lh_thickness_S-central
aparc-a2009s_lh_thickness_S-cingul-Marginalis
aparc-a2009s_lh_thickness_S-circular-insula-ant
aparc-a2009s_lh_thickness_S-circular-insula-inf
aparc-a2009s_lh_thickness_S-circular-insula-sup
aparc-a2009s_lh_thickness_S-collat-transv-ant
aparc-a2009s_lh_thickness_S-collat-transv-post
aparc-a2009s_lh_thickness_S-front-inf
aparc-a2009s_lh_thickness_S-front-middle
aparc-a2009s_lh_thickness_S-front-sup
aparc-a2009s_lh_thickness_S-interm-prim-Jensen
aparc-a2009s_lh_thickness_S-intrapariet+P-trans
aparc-a2009s_lh_thickness_S-oc-middle+Lunatus
aparc-a2009s_lh_thickness_S-oc-sup+transversal
aparc-a2009s_lh_thickness_S-occipital-ant
aparc-a2009s_lh_thickness_S-oc-temp-lat
aparc-a2009s_lh_thickness_S-oc-temp-med+Lingual
aparc-a2009s_lh_thickness_S-orbital-lateral
aparc-a2009s_lh_thickness_S-orbital-med-olfact
aparc-a2009s_lh_thickness_S-orbital-H-Shaped
aparc-a2009s_lh_thickness_S-parieto-occipital
aparc-a2009s_lh_thickness_S-pericallosal
aparc-a2009s_lh_thickness_S-postcentral
aparc-a2009s_lh_thickness_S-precentral-inf-part
aparc-a2009s_lh_thickness_S-precentral-sup-part
aparc-a2009s_lh_thickness_S-suborbital
aparc-a2009s_lh_thickness_S-subparietal
aparc-a2009s_lh_thickness_S-temporal-inf
aparc-a2009s_lh_thickness_S-temporal-sup
aparc-a2009s_lh_thickness_S-temporal-transverse
aparc-a2009s_lh_volume_G+S-frontomargin
aparc-a2009s_lh_volume_G+S-occipital-inf
aparc-a2009s_lh_volume_G+S-paracentral
aparc-a2009s_lh_volume_G+S-subcentral
aparc-a2009s_lh_volume_G+S-transv-frontopol
aparc-a2009s_lh_volume_G+S-cingul-Ant
aparc-a2009s_lh_volume_G+S-cingul-Mid-Ant
aparc-a2009s_lh_volume_G+S-cingul-Mid-Post
aparc-a2009s_lh_volume_G-cingul-Post-dorsal
aparc-a2009s_lh_volume_G-cingul-Post-ventral
aparc-a2009s_lh_volume_G-cuneus
aparc-a2009s_lh_volume_G-front-inf-Opercular
aparc-a2009s_lh_volume_G-front-inf-Orbital
aparc-a2009s_lh_volume_G-front-inf-Triangul
aparc-a2009s_lh_volume_G-front-middle
aparc-a2009s_lh_volume_G-front-sup
aparc-a2009s_lh_volume_G-Ins-lg+S-cent-ins
aparc-a2009s_lh_volume_G-insular-short
aparc-a2009s_lh_volume_G-occipital-middle
aparc-a2009s_lh_volume_G-occipital-sup
aparc-a2009s_lh_volume_G-oc-temp-lat-fusifor
aparc-a2009s_lh_volume_G-oc-temp-med-Lingual
aparc-a2009s_lh_volume_G-oc-temp-med-Parahip
aparc-a2009s_lh_volume_G-orbital
aparc-a2009s_lh_volume_G-pariet-inf-Angular
aparc-a2009s_lh_volume_G-pariet-inf-Supramar
aparc-a2009s_lh_volume_G-parietal-sup
aparc-a2009s_lh_volume_G-postcentral
aparc-a2009s_lh_volume_G-precentral
aparc-a2009s_lh_volume_G-precuneus
aparc-a2009s_lh_volume_G-rectus
aparc-a2009s_lh_volume_G-subcallosal
aparc-a2009s_lh_volume_G-temp-sup-G-T-transv
aparc-a2009s_lh_volume_G-temp-sup-Lateral
aparc-a2009s_lh_volume_G-temp-sup-Plan-polar
aparc-a2009s_lh_volume_G-temp-sup-Plan-tempo
aparc-a2009s_lh_volume_G-temporal-inf
aparc-a2009s_lh_volume_G-temporal-middle
aparc-a2009s_lh_volume_Lat-Fis-ant-Horizont
aparc-a2009s_lh_volume_Lat-Fis-ant-Vertical
aparc-a2009s_lh_volume_Lat-Fis-post
aparc-a2009s_lh_volume_Pole-occipital
aparc-a2009s_lh_volume_Pole-temporal
aparc-a2009s_lh_volume_S-calcarine
aparc-a2009s_lh_volume_S-central
aparc-a2009s_lh_volume_S-cingul-Marginalis
aparc-a2009s_lh_volume_S-circular-insula-ant
aparc-a2009s_lh_volume_S-circular-insula-inf
aparc-a2009s_lh_volume_S-circular-insula-sup
aparc-a2009s_lh_volume_S-collat-transv-ant
aparc-a2009s_lh_volume_S-collat-transv-post
aparc-a2009s_lh_volume_S-front-inf
aparc-a2009s_lh_volume_S-front-middle
aparc-a2009s_lh_volume_S-front-sup
aparc-a2009s_lh_volume_S-interm-prim-Jensen
aparc-a2009s_lh_volume_S-intrapariet+P-trans
aparc-a2009s_lh_volume_S-oc-middle+Lunatus
aparc-a2009s_lh_volume_S-oc-sup+transversal
aparc-a2009s_lh_volume_S-occipital-ant
aparc-a2009s_lh_volume_S-oc-temp-lat
aparc-a2009s_lh_volume_S-oc-temp-med+Lingual
aparc-a2009s_lh_volume_S-orbital-lateral
aparc-a2009s_lh_volume_S-orbital-med-olfact
aparc-a2009s_lh_volume_S-orbital-H-Shaped
aparc-a2009s_lh_volume_S-parieto-occipital
aparc-a2009s_lh_volume_S-pericallosal
aparc-a2009s_lh_volume_S-postcentral
aparc-a2009s_lh_volume_S-precentral-inf-part
aparc-a2009s_lh_volume_S-precentral-sup-part
aparc-a2009s_lh_volume_S-suborbital
aparc-a2009s_lh_volume_S-subparietal
aparc-a2009s_lh_volume_S-temporal-inf
aparc-a2009s_lh_volume_S-temporal-sup
aparc-a2009s_lh_volume_S-temporal-transverse
aparc-a2009s_rh_area_G+S-frontomargin
aparc-a2009s_rh_area_G+S-occipital-inf
aparc-a2009s_rh_area_G+S-paracentral
aparc-a2009s_rh_area_G+S-subcentral
aparc-a2009s_rh_area_G+S-transv-frontopol
aparc-a2009s_rh_area_G+S-cingul-Ant
aparc-a2009s_rh_area_G+S-cingul-Mid-Ant
aparc-a2009s_rh_area_G+S-cingul-Mid-Post
aparc-a2009s_rh_area_G-cingul-Post-dorsal
aparc-a2009s_rh_area_G-cingul-Post-ventral
aparc-a2009s_rh_area_G-cuneus
aparc-a2009s_rh_area_G-front-inf-Opercular
aparc-a2009s_rh_area_G-front-inf-Orbital
aparc-a2009s_rh_area_G-front-inf-Triangul
aparc-a2009s_rh_area_G-front-middle
aparc-a2009s_rh_area_G-front-sup
aparc-a2009s_rh_area_G-Ins-lg+S-cent-ins
aparc-a2009s_rh_area_G-insular-short
aparc-a2009s_rh_area_G-occipital-middle
aparc-a2009s_rh_area_G-occipital-sup
aparc-a2009s_rh_area_G-oc-temp-lat-fusifor
aparc-a2009s_rh_area_G-oc-temp-med-Lingual
aparc-a2009s_rh_area_G-oc-temp-med-Parahip
aparc-a2009s_rh_area_G-orbital
aparc-a2009s_rh_area_G-pariet-inf-Angular
aparc-a2009s_rh_area_G-pariet-inf-Supramar
aparc-a2009s_rh_area_G-parietal-sup
aparc-a2009s_rh_area_G-postcentral
aparc-a2009s_rh_area_G-precentral
aparc-a2009s_rh_area_G-precuneus
aparc-a2009s_rh_area_G-rectus
aparc-a2009s_rh_area_G-subcallosal
aparc-a2009s_rh_area_G-temp-sup-G-T-transv
aparc-a2009s_rh_area_G-temp-sup-Lateral
aparc-a2009s_rh_area_G-temp-sup-Plan-polar
aparc-a2009s_rh_area_G-temp-sup-Plan-tempo
aparc-a2009s_rh_area_G-temporal-inf
aparc-a2009s_rh_area_G-temporal-middle
aparc-a2009s_rh_area_Lat-Fis-ant-Horizont
aparc-a2009s_rh_area_Lat-Fis-ant-Vertical
aparc-a2009s_rh_area_Lat-Fis-post
aparc-a2009s_rh_area_Pole-occipital
aparc-a2009s_rh_area_Pole-temporal
aparc-a2009s_rh_area_S-calcarine
aparc-a2009s_rh_area_S-central
aparc-a2009s_rh_area_S-cingul-Marginalis
aparc-a2009s_rh_area_S-circular-insula-ant
aparc-a2009s_rh_area_S-circular-insula-inf
aparc-a2009s_rh_area_S-circular-insula-sup
aparc-a2009s_rh_area_S-collat-transv-ant
aparc-a2009s_rh_area_S-collat-transv-post
aparc-a2009s_rh_area_S-front-inf
aparc-a2009s_rh_area_S-front-middle
aparc-a2009s_rh_area_S-front-sup
aparc-a2009s_rh_area_S-interm-prim-Jensen
aparc-a2009s_rh_area_S-intrapariet+P-trans
aparc-a2009s_rh_area_S-oc-middle+Lunatus
aparc-a2009s_rh_area_S-oc-sup+transversal
aparc-a2009s_rh_area_S-occipital-ant
aparc-a2009s_rh_area_S-oc-temp-lat
aparc-a2009s_rh_area_S-oc-temp-med+Lingual
aparc-a2009s_rh_area_S-orbital-lateral
aparc-a2009s_rh_area_S-orbital-med-olfact
aparc-a2009s_rh_area_S-orbital-H-Shaped
aparc-a2009s_rh_area_S-parieto-occipital
aparc-a2009s_rh_area_S-pericallosal
aparc-a2009s_rh_area_S-postcentral
aparc-a2009s_rh_area_S-precentral-inf-part
aparc-a2009s_rh_area_S-precentral-sup-part
aparc-a2009s_rh_area_S-suborbital
aparc-a2009s_rh_area_S-subparietal
aparc-a2009s_rh_area_S-temporal-inf
aparc-a2009s_rh_area_S-temporal-sup
aparc-a2009s_rh_area_S-temporal-transverse
aparc-a2009s_rh_thickness_G+S-frontomargin
aparc-a2009s_rh_thickness_G+S-occipital-inf
aparc-a2009s_rh_thickness_G+S-paracentral
aparc-a2009s_rh_thickness_G+S-subcentral
aparc-a2009s_rh_thickness_G+S-transv-frontopol
aparc-a2009s_rh_thickness_G+S-cingul-Ant
aparc-a2009s_rh_thickness_G+S-cingul-Mid-Ant
aparc-a2009s_rh_thickness_G+S-cingul-Mid-Post
aparc-a2009s_rh_thickness_G-cingul-Post-dorsal
aparc-a2009s_rh_thickness_G-cingul-Post-ventral
aparc-a2009s_rh_thickness_G-cuneus
aparc-a2009s_rh_thickness_G-front-inf-Opercular
aparc-a2009s_rh_thickness_G-front-inf-Orbital
aparc-a2009s_rh_thickness_G-front-inf-Triangul
aparc-a2009s_rh_thickness_G-front-middle
aparc-a2009s_rh_thickness_G-front-sup
aparc-a2009s_rh_thickness_G-Ins-lg+S-cent-ins
aparc-a2009s_rh_thickness_G-insular-short
aparc-a2009s_rh_thickness_G-occipital-middle
aparc-a2009s_rh_thickness_G-occipital-sup
aparc-a2009s_rh_thickness_G-oc-temp-lat-fusifor
aparc-a2009s_rh_thickness_G-oc-temp-med-Lingual
aparc-a2009s_rh_thickness_G-oc-temp-med-Parahip
aparc-a2009s_rh_thickness_G-orbital
aparc-a2009s_rh_thickness_G-pariet-inf-Angular
aparc-a2009s_rh_thickness_G-pariet-inf-Supramar
aparc-a2009s_rh_thickness_G-parietal-sup
aparc-a2009s_rh_thickness_G-postcentral
aparc-a2009s_rh_thickness_G-precentral
aparc-a2009s_rh_thickness_G-precuneus
aparc-a2009s_rh_thickness_G-rectus
aparc-a2009s_rh_thickness_G-subcallosal
aparc-a2009s_rh_thickness_G-temp-sup-G-T-transv
aparc-a2009s_rh_thickness_G-temp-sup-Lateral
aparc-a2009s_rh_thickness_G-temp-sup-Plan-polar
aparc-a2009s_rh_thickness_G-temp-sup-Plan-tempo
aparc-a2009s_rh_thickness_G-temporal-inf
aparc-a2009s_rh_thickness_G-temporal-middle
aparc-a2009s_rh_thickness_Lat-Fis-ant-Horizont
aparc-a2009s_rh_thickness_Lat-Fis-ant-Vertical
aparc-a2009s_rh_thickness_Lat-Fis-post
aparc-a2009s_rh_thickness_Pole-occipital
aparc-a2009s_rh_thickness_Pole-temporal
aparc-a2009s_rh_thickness_S-calcarine
aparc-a2009s_rh_thickness_S-central
aparc-a2009s_rh_thickness_S-cingul-Marginalis
aparc-a2009s_rh_thickness_S-circular-insula-ant
aparc-a2009s_rh_thickness_S-circular-insula-inf
aparc-a2009s_rh_thickness_S-circular-insula-sup
aparc-a2009s_rh_thickness_S-collat-transv-ant
aparc-a2009s_rh_thickness_S-collat-transv-post
aparc-a2009s_rh_thickness_S-front-inf
aparc-a2009s_rh_thickness_S-front-middle
aparc-a2009s_rh_thickness_S-front-sup
aparc-a2009s_rh_thickness_S-interm-prim-Jensen
aparc-a2009s_rh_thickness_S-intrapariet+P-trans
aparc-a2009s_rh_thickness_S-oc-middle+Lunatus
aparc-a2009s_rh_thickness_S-oc-sup+transversal
aparc-a2009s_rh_thickness_S-occipital-ant
aparc-a2009s_rh_thickness_S-oc-temp-lat
aparc-a2009s_rh_thickness_S-oc-temp-med+Lingual
aparc-a2009s_rh_thickness_S-orbital-lateral
aparc-a2009s_rh_thickness_S-orbital-med-olfact
aparc-a2009s_rh_thickness_S-orbital-H-Shaped
aparc-a2009s_rh_thickness_S-parieto-occipital
aparc-a2009s_rh_thickness_S-pericallosal
aparc-a2009s_rh_thickness_S-postcentral
aparc-a2009s_rh_thickness_S-precentral-inf-part
aparc-a2009s_rh_thickness_S-precentral-sup-part
aparc-a2009s_rh_thickness_S-suborbital
aparc-a2009s_rh_thickness_S-subparietal
aparc-a2009s_rh_thickness_S-temporal-inf
aparc-a2009s_rh_thickness_S-temporal-sup
aparc-a2009s_rh_thickness_S-temporal-transverse
aparc-a2009s_rh_volume_G+S-frontomargin
aparc-a2009s_rh_volume_G+S-occipital-inf
aparc-a2009s_rh_volume_G+S-paracentral
aparc-a2009s_rh_volume_G+S-subcentral
aparc-a2009s_rh_volume_G+S-transv-frontopol
aparc-a2009s_rh_volume_G+S-cingul-Ant
aparc-a2009s_rh_volume_G+S-cingul-Mid-Ant
aparc-a2009s_rh_volume_G+S-cingul-Mid-Post
aparc-a2009s_rh_volume_G-cingul-Post-dorsal
aparc-a2009s_rh_volume_G-cingul-Post-ventral
aparc-a2009s_rh_volume_G-cuneus
aparc-a2009s_rh_volume_G-front-inf-Opercular
aparc-a2009s_rh_volume_G-front-inf-Orbital
aparc-a2009s_rh_volume_G-front-inf-Triangul
aparc-a2009s_rh_volume_G-front-middle
aparc-a2009s_rh_volume_G-front-sup
aparc-a2009s_rh_volume_G-Ins-lg+S-cent-ins
aparc-a2009s_rh_volume_G-insular-short
aparc-a2009s_rh_volume_G-occipital-middle
aparc-a2009s_rh_volume_G-occipital-sup
aparc-a2009s_rh_volume_G-oc-temp-lat-fusifor
aparc-a2009s_rh_volume_G-oc-temp-med-Lingual
aparc-a2009s_rh_volume_G-oc-temp-med-Parahip
aparc-a2009s_rh_volume_G-orbital
aparc-a2009s_rh_volume_G-pariet-inf-Angular
aparc-a2009s_rh_volume_G-pariet-inf-Supramar
aparc-a2009s_rh_volume_G-parietal-sup
aparc-a2009s_rh_volume_G-postcentral
aparc-a2009s_rh_volume_G-precentral
aparc-a2009s_rh_volume_G-precuneus
aparc-a2009s_rh_volume_G-rectus
aparc-a2009s_rh_volume_G-subcallosal
aparc-a2009s_rh_volume_G-temp-sup-G-T-transv
aparc-a2009s_rh_volume_G-temp-sup-Lateral
aparc-a2009s_rh_volume_G-temp-sup-Plan-polar
aparc-a2009s_rh_volume_G-temp-sup-Plan-tempo
aparc-a2009s_rh_volume_G-temporal-inf
aparc-a2009s_rh_volume_G-temporal-middle
aparc-a2009s_rh_volume_Lat-Fis-ant-Horizont
aparc-a2009s_rh_volume_Lat-Fis-ant-Vertical
aparc-a2009s_rh_volume_Lat-Fis-post
aparc-a2009s_rh_volume_Pole-occipital
aparc-a2009s_rh_volume_Pole-temporal
aparc-a2009s_rh_volume_S-calcarine
aparc-a2009s_rh_volume_S-central
aparc-a2009s_rh_volume_S-cingul-Marginalis
aparc-a2009s_rh_volume_S-circular-insula-ant
aparc-a2009s_rh_volume_S-circular-insula-inf
aparc-a2009s_rh_volume_S-circular-insula-sup
aparc-a2009s_rh_volume_S-collat-transv-ant
aparc-a2009s_rh_volume_S-collat-transv-post
aparc-a2009s_rh_volume_S-front-inf
aparc-a2009s_rh_volume_S-front-middle
aparc-a2009s_rh_volume_S-front-sup
aparc-a2009s_rh_volume_S-interm-prim-Jensen
aparc-a2009s_rh_volume_S-intrapariet+P-trans
aparc-a2009s_rh_volume_S-oc-middle+Lunatus
aparc-a2009s_rh_volume_S-oc-sup+transversal
aparc-a2009s_rh_volume_S-occipital-ant
aparc-a2009s_rh_volume_S-oc-temp-lat
aparc-a2009s_rh_volume_S-oc-temp-med+Lingual
aparc-a2009s_rh_volume_S-orbital-lateral
aparc-a2009s_rh_volume_S-orbital-med-olfact
aparc-a2009s_rh_volume_S-orbital-H-Shaped
aparc-a2009s_rh_volume_S-parieto-occipital
aparc-a2009s_rh_volume_S-pericallosal
aparc-a2009s_rh_volume_S-postcentral
aparc-a2009s_rh_volume_S-precentral-inf-part
aparc-a2009s_rh_volume_S-precentral-sup-part
aparc-a2009s_rh_volume_S-suborbital
aparc-a2009s_rh_volume_S-subparietal
aparc-a2009s_rh_volume_S-temporal-inf
aparc-a2009s_rh_volume_S-temporal-sup
aparc-a2009s_rh_volume_S-temporal-transverse
