# Supplementary material for: Phenotype discovery from population brain imaging
Source: Med Image Anal. 2021 Jul;71:102050. doi: 10.1016/j.media.2021.102050 (PMC8850869; doi:10.1016/j.media.2021.102050)
Supplement: Supplementary Data S5 — Supplementary Raw Research Data. This is open data under the CC BY license http://creativecommons.org/licenses/by/4.0/ [file mmc5.zip]

Archive with 1 entries (1 files):
- mmc5.jpg
